# Supplementary material for: Chromatin accessibility during human first-trimester neurodevelopment
Source: Nature. 2024 May 1;647(8088):179–86. doi: 10.1038/s41586-024-07234-1 (PMC12589128; doi:10.1038/s41586-024-07234-1)
Supplement: Supplementary file 3 — Overview table of all collected samples. Samples are colour coded, with green samples being included in the study and red samples being left out. The table describes the sample ID (in our system), source ID (from clinic), post-conception age, region of the brain, whether it is an scATAC-seq or single-cell multiome sample, TSS enrichment, number of cells, median fragments per cell, median RNA UMIs in case of multiome samples, median number of genes in case of multiome, chemistry (v1 or v1.1 for ATAC) and clinical source of sample. [file 41586_2024_7234_MOESM3_ESM.xlsx]

## Sheet: Sheet1
Sample_ID	Source_ID	Age_PCW	Region	TYPE	TSS enrichment	Cells	Median fragments/cell	RNA median UMIs	RNA median genes	Chemistry	Source
232_1	BRC2218	6.6	Cerebellum	ATAC	6.81	9703	18273	0	0	v1	Cambridge	Sample QC
232_2	BRC2218	6.6	Cerebellum	ATAC	7.15	8105	18137	0	0	v1	Cambridge	Passed
232_3	BRC2218	6.6	Midbrain	ATAC	6.54	5533	63478	0	0	v1	Cambridge	Failed
232_4	BRC2218	6.6	Midbrain	ATAC	6.72	4026	61412	0	0	v1	Cambridge
242_1	BRC2230	9.1	Hindbrain	ATAC	5.61	10630	16382	0	0	v1	Cambridge
242_2	BRC2230	9.1	Hindbrain	ATAC	5.36	10820	15840	0	0	v1	Cambridge
242_3	BRC2230	9.1	Midbrain	ATAC	6.74	10344	18531	0	0	v1	Cambridge
242_4	BRC2230	9.1	Midbrain	ATAC	8.87	11330	30865	0	0	v1	Cambridge
250_1	BRC2237	7.4	Cerebellum	ATAC	6.96	9593	34736	0	0	v1.1	Cambridge
250_2	BRC2237	7.4	Cerebellum	ATAC	6.89	9663	31040	0	0	v1.1	Cambridge
250_3	BRC2237	7.4	Hindbrain	ATAC	5.29	7464	24406	0	0	v1.1	Cambridge
250_4	BRC2237	7.4	Hindbrain	ATAC	5.93	8168	24405	0	0	v1.1	Cambridge
279_1	BRC2256	7.6	Cerebellum	ATAC	7.49	12881	15652	0	0	v1.1	Cambridge
279_2	BRC2256	7.6	Hindbrain	ATAC	4.31	9560	12921	0	0	v1.1	Cambridge
279_3	BRC2256	7.6	Midbrain	ATAC	9.96	10582	24204	0	0	v1.1	Cambridge
280_1	BRC2256	7.6	Cerebellum	MULTI	7.07	10825	27638	4922	2323	MULTI	Cambridge
280_2	BRC2256	7.6	Hindbrain	MULTI	5.52	10827	21382	2785	1647	MULTI	Cambridge
280_3	BRC2256	7.6	Midbrain	MULTI	8.82	8837	26464	4807	2289	MULTI	Cambridge
282_1	XDD394	10	Cerebellum	ATAC				0	0	v1.1	KI
282_2	XDD394	10	Medulla	ATAC				0	0	v1.1	KI
282_3	XDD394	10	Midbrain	ATAC	3.33		7449	0	0	v1.1	KI
282_4	XDD394	10	Pons	ATAC				0	0	v1.1	KI
283_1	XDD394	10	Cerebellum	MULTI	2.28		4048	2920	1670	MULTI	KI
283_2	XDD394	10	Medulla	MULTI				0	0	MULTI	KI
283_3	XDD394	10	Midbrain	MULTI	3.81		4736	2390	1338	MULTI	KI
283_4	XDD394	10	Pons	MULTI	2.38		3837	4241.5	2207.5	MULTI	KI
286_1	BRC2260	9.3	Cerebellum	ATAC	8.32	2992	35951	0	0	v1.1	Cambridge
286_2	BRC2260	9.3	Cerebellum	ATAC	8.22	3615	33856	0	0	v1.1	Cambridge
286_3	BRC2260	9.3	Diencephalon	ATAC				0	0	v1.1	Cambridge
286_4	BRC2260	9.3	Diencephalon	ATAC				0	0	v1.1	Cambridge
286_5	BRC2260	9.3	Hindbrain	ATAC				0	0	v1.1	Cambridge
286_6	BRC2260	9.3	Hindbrain	ATAC				0	0	v1.1	Cambridge
286_7	BRC2260	9.3	Midbrain	ATAC	5.13	1903	19371	0	0	v1.1	Cambridge
286_8	BRC2260	9.3	Midbrain	ATAC	5.11	1863	18668	0	0	v1.1	Cambridge
290_1	XDD395	6	Whole brain	MULTI	7.36	4337	34998	4074	2241	MULTI	KI
290_2	XDD395	6	Whole brain	MULTI	6.64	4969	33495	4721	2459	MULTI	KI
291_1	BRC2262	8	Cerebellum	ATAC				0	0	v1.1	Cambridge
291_2	BRC2262	8	Cortex	ATAC	6.34	2334	23347	0	0	v1.1	Cambridge
291_3	BRC2262	8	Cortex	ATAC	8.1	2861	36800	0	0	v1.1	Cambridge
291_4	BRC2262	8	Diencephalon	ATAC				0	0	v1.1	Cambridge
291_5	BRC2262	8	Diencephalon	ATAC				0	0	v1.1	Cambridge
291_6	BRC2262	8	Hindbrain	ATAC				0	0	v1.1	Cambridge
291_7	BRC2262	8	Midbrain	ATAC				0	0	v1.1	Cambridge
291_8	BRC2262	8	Midbrain	ATAC				0	0	v1.1	Cambridge
304_1	XDD399	7	Midbrain	ATAC				0	0	v1.1	Cambridge
312_1	BRC2269	6.5	Cerebellum	ATAC	7.65	2363	34924	0	0	v1.1	Cambridge
312_2	BRC2269	6.5	Cerebellum	ATAC	7.61	1903	34313	0	0	v1.1	Cambridge
312_3	BRC2269	6.5	Hindbrain	ATAC	6.12	1757	35536	0	0	v1.1	Cambridge
312_4	BRC2269	6.5	Hindbrain	ATAC	5.51	665	26691	0	0	v1.1	Cambridge
312_5	BRC2269	6.5	Midbrain	ATAC	5.49	1875	29279	0	0	v1.1	Cambridge
312_6	BRC2269	6.5	Midbrain	ATAC	5.68	1697	30571	0	0	v1.1	Cambridge
313_1	HDBR15583	8	Cortex	ATAC	8.62	3078	22983	0	0	v1.1	HDBR
313_2	HDBR15583	8	Cortex	ATAC	9.05	2694	21685	0	0	v1.1	HDBR
313_3	HDBR15583	8	Hindbrain	ATAC	7.89	3035	29012	0	0	v1.1	HDBR
313_4	HDBR15583	8	Hindbrain	ATAC	8.32	2566	28822	0	0	v1.1	HDBR
313_5	HDBR15583	8	Midbrain	ATAC	6.49	4681	14481	0	0	v1.1	HDBR
313_6	HDBR15583	8	Midbrain	ATAC	6.51	3683	13487	0	0	v1.1	HDBR
315_1	ΧDD405	12	Cerebellum	ATAC	8.9	2214	35862	0	0	v1.1	KI
315_2	ΧDD405	12	Cerebellum	ATAC	9.66	3248	24548	0	0	v1.1	KI
315_3	ΧDD405	12	Medulla	ATAC	9.09	2351	35051	0	0	v1.1	KI
315_4	ΧDD405	12	Medulla	ATAC	9.1	2516	31266	0	0	v1.1	KI
315_5	ΧDD405	12	Midbrain	ATAC	7.75	1628	32492	0	0	v1.1	KI
315_6	ΧDD405	12	Midbrain	ATAC	8.76	1684	35742	0	0	v1.1	KI
315_7	ΧDD405	12	Pons	ATAC	8.52	1599	22785	0	0	v1.1	KI
315_8	ΧDD405	12	Pons	ATAC	8.74	1213	24750	0	0	v1.1	KI
316_1	H15598	13	Cerebellum	ATAC	7.86	1746	29590	0	0	v1.1	HDBR
316_2	H15598	13	Cortex	ATAC				0	0	v1.1	HDBR
316_3	H15598	13	Medulla	ATAC	6.92	1377	14535	0	0	v1.1	HDBR
316_4	H15598	13	Midbrain	ATAC	5.85	1571	18473	0	0	v1.1	HDBR
316_5	H15598	13	Pons	ATAC	5.63	1749	21066	0	0	v1.1	HDBR
316_6	H15598	13	Diencephalon	ATAC	6.61	765	23921	0	0	v1.1	HDBR
317_1	H15598	13	Cerebellum	ATAC	6.58	2205	28058	0	0	v1.1	HDBR
317_2	H15598	13	Cortex	ATAC				0	0	v1.1	HDBR
317_3	H15598	13	Medulla	ATAC	6.88	1728	21562	0	0	v1.1	HDBR
317_4	H15598	13	Midbrain	ATAC	5.09	965	20351	0	0	v1.1	HDBR
317_5	H15598	13	Pons	ATAC	5.17	2441	17848	0	0	v1.1	HDBR
317_6	H15598	13	Diencephalon	ATAC	7.6	946	27948	0	0	v1.1	HDBR
321_1	HDBR200476	13	Cerebellum	ATAC	9.26	5237	4709	0	0	v1.1	HDBR
321_2	HDBR200476	13	Cerebellum	ATAC	9.02	3385	34370	0	0	v1.1	HDBR
321_3	HDBR200476	13	Hindbrain	ATAC	8.51	3016	34612	0	0	v1.1	HDBR
321_4	HDBR200476	13	Hindbrain	ATAC	8.17	4581	12535	0	0	v1.1	HDBR
321_5	HDBR200476	13	Midbrain	ATAC	9.37	2231	24460	0	0	v1.1	HDBR
321_6	HDBR200476	13	Midbrain	ATAC	8.77	2619	21992	0	0	v1.1	HDBR
325_1	BRC2289	8	Cerebellum	ATAC	9.02	2574	6778	0	0	v1.1	Cambridge
325_2	BRC2289	8	Cerebellum	ATAC	7.38	2475	2229	0	0	v1.1	Cambridge
325_5	BRC2289	8	Hindbrain	ATAC				0	0	v1.1	Cambridge
325_6	BRC2289	8	Hindbrain	ATAC	9.3	3475	19764	0	0	v1.1	Cambridge
340_1	XDD415	8.5	Cerebellum	ATAC	9.66	6973	32361	0	0	v1.1	KI
340_2	XDD415	8.5	Hindbrain	ATAC	8	5164	37880	0	0	v1.1	KI
340_3	XDD415	8.5	Medulla	ATAC	7.11	5045	34265	0	0	v1.1	KI
340_4	XDD415	8.5	Midbrain	ATAC	9.63	5279	23174	0	0	v1.1	KI
346_1	HDBR15777	12	Cerebellum	MULTI	8.31	20000	37367	4453.5	2311	MULTI	HDBR
346_2	HDBR15777	12	Cortex	MULTI	8.97	15247	14936	3549	1821	MULTI	HDBR
346_3	HDBR15777	12	Hindbrain	MULTI	8.18	20000	31958	4161	2262	MULTI	HDBR
346_4	HDBR15777	12	Midbrain	MULTI	8.02	14475	25228	3961	2157	MULTI	HDBR
347_1	HDBR15777	12	Cerebellum	ATAC	8.81	14842	23848	0	0	v1.1	HDBR
347_2	HDBR15777	12	Cortex	ATAC	10.39	15775	13548	0	0	v1.1	HDBR
347_3	HDBR15777	12	Hindbrain	ATAC	8.47	15994	39384	0	0	v1.1	HDBR
347_4	HDBR15777	12	Midbrain	ATAC	8.4	9815	41458	0	0	v1.1	HDBR
364_1	XDD424	9.5	Cortex	ATAC	2.61	3819	2723	0	0	v1.1	KI
364_2	XDD424	9.5	Cerebellum	ATAC	8.27	6067	15084	0	0	v1.1	KI
364_3	XDD424	9.5	Diencephalon	ATAC				0	0	v1.1	KI
364_4	XDD424	9.5	Hindbrain	ATAC	7.91	3408	28420	0	0	v1.1	KI
364_5	XDD424	9.5	Midbrain	ATAC	2.13	668	2768	0	0	v1.1	KI
365_1	XDD424	9.5	Cortex	MULTI	4.47		39	118	108	MULTI	KI
365_2	XDD424	9.5	Cerebellum	MULTI	7.77	8253	31304	4803	2350	MULTI	KI
365_3	XDD424	9.5	Diencephalon	MULTI	2.94		60	83	80	MULTI	KI
365_4	XDD424	9.5	Hindbrain	MULTI	7.36	8091	32601	5965	2791	MULTI	KI
365_5	XDD424	9.5	Midbrain	MULTI	3.5	34		111	104	MULTI	KI
366_1	BRC2305	7	Cerebellum	ATAC	12.11	9950	9604	0	0	v1.1	Cambridge
366_2	BRC2305	7	Hindbrain	ATAC	9.81	3787	17587	0	0	v1.1	Cambridge
366_3	BRC2305	7	Midbrain	ATAC	8.05	7117	4789	0	0	v1.1	Cambridge
366_4	HDBR15837	10	Cortex	ATAC	10.69	1995	11924	0	0	v1.1	HDBR
366_5	HDBR15837	10	Cerebellum	ATAC	8.96	3305	14688	0	0	v1.1	HDBR
366_6	HDBR15837	10	Hindbrain	ATAC	8.08	6513	22602	0	0	v1.1	HDBR
369_1	HDBR15853	13	Cortex	ATAC	10.81	13182	9132	0	0	v1.1	HDBR
369_2	HDBR15853	13	Diencephalon	ATAC	9.85	7547	23669	0	0	v1.1	HDBR
369_3	HDBR15853	13	Hindbrain	ATAC	9.4	9804	23170	0	0	v1.1	HDBR
369_4	HDBR15853	13	Midbrain	ATAC	9.18	9178	17858	0	0	v1.1	HDBR
370_1	HDBR15853	13	Cortex	MULTI	9.94	20000	17642	7778	3133	Multi	HDBR
370_2	HDBR15853	13	Diencephalon	MULTI	9.02	17469	19185	7800	3316	Multi	HDBR
370_3	HDBR15853	13	Hindbrain	MULTI	5.72	10324	19085	8382	3189	Multi	HDBR
370_4	HDBR15853	13	Midbrain	MULTI	8.43	11185	18614	5559	2634	Multi	HDBR
371_1	BRC2306	9.5	Cerebellum	ATAC	9.01	1878	16490	0	0	v1.1	Cambridge
371_2	BRC2306	9.5	Hindbrain	ATAC	7.31	1059	16900	0	0	v1.1	Cambridge
371_3	BRC2306	9.5	Midbrain	ATAC	7.3	1726	16852	0	0	v1.1	Cambridge
372_1	XDD425	10.5	Cerebellum	ATAC	10.29	3747	22548	0	0	v1.1	KI
372_2	XDD425	10.5	Midbrain	ATAC	11.45	7523	6078	0	0	v1.1	KI
372_3	XDD425	10.5	Medulla	ATAC	10.18	1709	30757	0	0	v1.1	KI
372_4	XDD425	10.5	Pons	ATAC	9.37	2053	26308	0	0	v1.1	KI
402_1	BRC2329	9	Cortex	MULTI	6.52	4418	30232	6884	3254	Multi	Cambridge
406_1	XDD431	9.5	Cerebellum	MULTI	4.95	8045	21816	4224	2094	Multi	KI
406_2	XDD431	9.5	Diencephalon	MULTI	5.86	4422	12980	3905	1951	Multi	KI
406_3	XDD431	9.5	Midbrain	MULTI	7.54	7127	9958	3167	1704	Multi	KI
406_4	XDD431	9.5	Medulla	MULTI	5.09	7238	16322	3059	1763	Multi	KI
406_5	XDD431	9.5	Pons	MULTI	7.29	11773	14715	4372	2222.5	Multi	KI
406_6	BRC2330	7	Diencephalon	MULTI	7.49	6756	22590	5907	2818	Multi	Cambridge
406_7	BRC2330	7	Cortex	MULTI	8.6	3976	25673	4740	2357	Multi	Cambridge
407_1	BRC2330	7	Cerebellum	ATAC	10.39	5025	23906	0	0	v1.1	Cambridge
407_2	BRC2330	7	Hindbrain	ATAC	9.49	5723	31674	0	0	v1.1	Cambridge
407_3	BRC2330	7	Midbrain	ATAC	10.17	4110	21368	0	0	v1.1	Cambridge
420_1	XDD436	12.5	Cortex	ATAC	9.32		18054	0	0	v1.1	KI
420_2	XDD436	12.5	Cerebellum	ATAC	5.26	1043	15351	0	0	v1.1	KI
420_3	XDD436	12.5	Diencephalon	ATAC	9.54	2995	38519	0	0	v1.1	KI
420_4	XDD436	12.5	Midbrain	ATAC	3.65	1072	25694	0	0	v1.1	KI
420_5	XDD436	12.5	Medulla	ATAC	9.6	2336	40244	0	0	v1.1	KI
420_6	XDD436	12.5	Pons	ATAC	4.22	849	10968	0	0	v1.1	KI
