# Supplementary material for: Chromatin accessibility during human first-trimester neurodevelopment
Source: Nature. 2024 May 1;647(8088):179–86. doi: 10.1038/s41586-024-07234-1 (PMC12589128; doi:10.1038/s41586-024-07234-1)
Supplement: Supplementary file 4 — Annotation of clusters. For each cluster the cluster number, shortened name, cell class, total number of cells, fraction of multiome cells in cluster, mean age, automatic annotation terms, full name, most prevalent anatomical region, most enriched TF motifs (filtered by expression) and most enriched expressed genes. [file 41586_2024_7234_MOESM4_ESM.xlsx]

## Sheet: Sheet1
	Cluster	Cluster name	Class	Total Cells	Fraction_multiome	Mean Age	AutoAnnotation	Full Name	MostCommonRegion	Filtered TF Motifs	Expression markers
0	0	Neur_Purk_2	Neuron	5155	0.261494	8.7	NEUR NT-GABA	Purkinje Neuron 2	Cerebellum	EBF1|RORA|ATF2|ESRRB|ESRRG	LINC00290|AC108169.1|TENM3-AS1|ITPR1|MGAT4C|SLITRK5
1	1	Neur_Purk_3	Neuron	7022	0.271005	8.9	NEUR NT-GABA	Purkinje Neuron 3	Cerebellum	EBF1|SOX11|ATF2|NFAT5|ZNF423	ESRRB|CEP95|SKOR2|ARFGEF3|SIAH3|DPY19L2P1
2	2	Neur_Purk_4	Neuron	11882	0.317118	8.9	NEUR NT-GABA	Purkinje Neuron 4	Cerebellum	EBF1|SOX11|NFAT5|ZNF423|ESRRG	CA8|SCAMP1|TAF4B|ZNF385D-AS2|SIAH3|COL24A1
3	3	Neur_Purk_6	Neuron	5311	0.257202	8.1	NEUR NT-GABA	Purkinje Neuron 6	Cerebellum	EBF1|POU2F1|NFAT5|ZEB1|SOX11	PCP4|LINC00581|NELL1|NRP2|KLHL1|SPOCK3
4	4	Neur_Purk_5	Neuron	6670	0.112594	7.7	NT-GABA	Purkinje Neuron 5	Cerebellum	EBF1|POU2F1|CUX1|NFAT5|PBX3	PTGER3|AC084361.1|POSTN|AC012404.1|RORA-AS1|CACNB4
5	5	Neur_Purk_1	Neuron	5191	0.325949	7.9	NEUR NT-GABA	Purkinje Neuron 1	Cerebellum	EBF1|CUX1|NFAT5|ZNF423|PBX3	ESRRB|CHMP2B|SKOR2|CDH12|HS6ST3|KCTD1
6	6	Neur_Gly_5	Neuron	333	0.171171	8.2	NT-GLY	Glycinergic Neuron 5	Medulla	TCF12|HOXB3|TCF4|BHLHE22|NFIA	PNOC|PRLR|SPHKAP|FGF12|SGCZ|CRYBG3
7	7	Neur_Gly_4	Neuron	716	0.203911	8.2	NT-GLY	Glycinergic Neuron 4	Medulla	HOXB3|EBF1|TCF12|TCF4|NFIB	ZNF804B|GPR158|SVEP1|HS3ST5|TSHZ3|HOXB-AS3
8	8	Neur_Gly_3	Neuron	1575	0.229841	7.9	NT-GLY	Glycinergic Neuron 3	Hindbrain	HOXB3|TCF4|TCF12|MEIS1|MEIS2	CPNE8|ISM1|KCNC2|LINC01322|CCDC85A|PRKCB
9	9	Neur_Gly_2	Neuron	1115	0.227803	7.8	NT-GLY	Glycinergic Neuron 2	Hindbrain	HOXB3|POU2F1|TCF12|ZFHX3|NFAT5	SST|GABRB2|EPHA6|GALNTL6|CDH9|AC015961.2
10	10	Neur_HB_GABA_1	Neuron	1356	0.360619	7.6	NEUR NT-GABA TH-RETN	Hindbrain GABAergic Neuron 1	Hindbrain	MEIS2|POU6F2|ISL1|PBX1|MEIS1	ISL1|GRIN3A|KCNMB2-AS1|AL109930.1|KCNMB2|TSHZ2
11	11	Neur_HB_NBL	Neuron	907	0.209482	7.5	NEUR	Hindbrain Neuroblast	Hindbrain	TCF4|TCF12|MEIS1|EBF1|ZFHX3	TAC1|ZNF385B|PEX5L|PCSK1N|CELF4|AL117190.2
12	12	Neur_GABA_2	Neuron	740	0.331081	7.9	NT-GABA	GABAergic Neuron 2	Hindbrain	POU2F2|ZFHX3|POU2F1|EBF1|POU3F2	AC117461.1|VWC2L|MIR137HG|AL109930.1|GABRG3-AS1|CDH8
13	13	Neur_DRG_2	Neuron	514	0.190661	7.9	NEUR	Dorsal Root Ganglionic Neuron 2	Hindbrain	LHX2|ISL1|EBF1|ZFHX3|MEIS1	DISC1FP1|CALCR|LINC00331|PRUNE2|PCSK1|SCN11A
14	14	Neur_Glut_1	Neuron	2279	0.323387	8	NEUR	Glutamatergic Neuron 1	Hindbrain	MEIS1|ZFHX3|EBF1|CUX1|TCF4	AC117461.1|ENO1|MIR137HG|MTUS2|ARPP21|APLP1
15	15	Neur_CB_GABA_1	Neuron	1823	0.262754	7.9	NT-GABA	Cerebellar GABAergic Neuron 1	Cerebellum	EBF1|POU2F2|POU2F1|MEIS1|ZFHX3	DLX6-AS1|HCN1|NTN4|NXPH1|THRB|FAM135B
16	16	Neur_HB_Glut	Neuron	1504	0.200133	7.5	NEUR NT-VGLUT2	Hindbrain Glutamatergic Neuron 1	Hindbrain	MEIS1|ZFHX3|CUX1|MEIS2|POU4F1	TAC1|POU4F1|LINC00331|KCNQ5|SCN2A|SV2A
17	17	Neur_HB_Glut_2	Neuron	680	0.266176	7.5	NEUR NT-GABA NT-VGLUT2	Hindbrain Glutamatergic Neuron 2	Hindbrain	MEIS1|CUX1|ZFHX3|MEIS2|PBX1	TAC1|TMEM35A|CA10|CALY|CHGB|AC114316.1
18	18	Neur_Purk_NBL_1	Neuron	7563	0.0758958	7.4	NT-GLY	Purkinje Neuroblast 1	Cerebellum	EBF1|TFAP2B|ZFHX3|POU2F1|TCF12	TLL1|RNF217-AS1|PCDH9-AS2|LIN7A|CACNA1A|GAD1
19	19	Neur_Purk_prog	Neuron	10111	0.204728	8.1	NT-GLY	Purkinje Progenitor	Cerebellum	EBF1|TCF12|TFAP2B|TCF4|UNCX	ROBO3|LINC00535|LHX5|EBF2|LINC01917|GRIK3
20	20	Neur_Purk_NBL_2	Neuron	5197	0.310949	9.1	NEUR NT-GLY	Purkinje Neuroblast 2	Cerebellum	NEUROD2|ZIC2|TFAP2B|BHLHE22|TCF4	PAX2|TRPC3|CACNG3|SLC35F4|OLFM3|DISP3
21	21	Neur_MB_GABA_IPC	Neuron	849	0.0141343	8.6	NT-GLY S-CC	Midbrain GABAergic Intermediate progentior cell	Midbrain	TCF7L2|EBF1|PBX1|MEIS2|PAX3	PAX2|CRB1|AC008056.1|GAD2|CACNA1A|GRIK3
22	22	Neur_GABA_3	Neuron	1790	0.223464	7.8	NT-GABA	GABAergic Neuron 3	Midbrain	OTX2|MEIS2|GATA3|POU2F2|SOX11	ZFHX4-AS1|AC090531.1|TENM1|SPOCK1|KIZ|AL033504.1
23	23	Neur_MB_GABA_1	Neuron	9703	0.183448	8.7	NT-GABA	Midbrain GABAergic Neuron 1	Midbrain	OTX2|MEIS2|PBX1|PBX3|GATA3	DMBX1|AC016642.1|AL137100.3|KIZ-AS1|KIZ|ITGA8
24	24	Neur_MB_GABA_2	Neuron	8225	0.211307	8.4	NT-GABA	Midbrain GABAergic Neuron 2	Midbrain	OTX2|MEIS2|UNCX|GATA3|PBX1	CHRM2|SLC16A9|AC009264.1|AL161757.4|KIZ|PTCHD4
25	25	Neur_MB_GABA_TAL2	Neuron	8910	0.200112	8.2	NT-GABA	TAL2+ Midbrain GABAergic Neurons	Midbrain	OTX2|GATA3|UNCX|EMX2|EBF1	GATA3|LRTM1|CACNA2D3|SV2C|TAL2|EMX2OS
26	26	Neur_MB_GABA_TFAP2B	Neuron	3025	0.199008	8.4	NT-GABA	TFAP2B+ Midbrain GABAergic Neurons	Midbrain	OTX2|TFAP2B|GATA3|EBF1|PAX7	CDH22|TFAP2B|EMX2|SOX14|AL157944.1|EMX2OS
27	27	Neur_DRG_1	Neuron	505	0.69505	8.7	NEUR NT-VGLUT2	Dorsal Root Ganglionic Neuron 1	Pons	ISL1|EBF1|CUX1|ZFHX3|NFIB	SCN10A|P2RX3|PPP1R1C|NTRK1|SCN7A|SCN11A
28	28	Neur_SER	Neuron	1516	0.360818	7.6	NEUR NT-GABA	Serotonergic Neurons	Hindbrain	RFX3|CUX1|MEIS2|ONECUT1|PBX1	TPH2|ONECUT1|CA10|POU6F2|CDH9|AUXG01000058.1
29	29	Neur_DA	Neuron	2288	0.252622	7.4	NEUR NT-VGLUT2	Dopaminergic Neurons	Midbrain	EBF1|FOXP2|NR4A2|POU2F1|TCF4	IQCJ|NEFM|MIR137HG|SCN9A|KLHL1|KCTD8
30	30	Rgl_CB_3	Radial_glia	2230	0.0130045	6.6	P-TEL RGL S-CC	Cerebellar Radial Glia 3	Cerebellum	EBF1|MEIS2|PBX1|PBX3|ZFHX3	POU3F1|LMX1A|ME1|SIX3|DNAJB1|PRTG
31	31	Neur_MB_Glut_NBL_1	Neuron	4984	0.228531	8.1	NT-VGLUT2	Midbrain Glutamatergic Neuroblasts 1	Midbrain	LHX2|EBF1|LHX9|SHOX2|MEIS2	GREM2|CNTN2|LHX2|EBF2|CHST8|LMO3
32	32	Neur_MB_Glut	Neuron	5030	0.228429	8.1	NEUR NT-VGLUT2	Midbrain Glutamatergic Neurons	Midbrain	LHX2|POU6F2|TCF7L2|EBF1|LHX9	LHX9|SNTG2|LHX2|SCN9A|SNCA|LMO3
33	33	Neur_MB_Glut_NBL_2	Neuron	2060	0.202913	8.4	NT-VGLUT2	Midbrain Glutamatergic Neuroblasts 2	Midbrain	MEIS2|PBX1|LHX2|POU6F2|EBF1	TFAP2D|NDST4|AL513166.1|ZBTB7C|PLXNA1|CLSTN2
34	34	Neur_late	Neuron	907	0.292172	8.1	NT-GABA NT-VGLUT3	Neuron SLC17A8	Hindbrain	RFX3|NFAT5|GATA3|ARX|ELF2	SLC17A8|GPR149|LMX1B|NDN|CHGB|PLPPR5
35	35	Neur_Int_MGE	Neuron	5622	0.320882	10	NT-GABA P-TEL	MGE-derived Interneuron	Telencephalon	LHX6|TCF4|TCF12|ARX|POU2F1	DLX6-AS1|LHX6|ARX|PLS3|AC092691.3|BRINP2
36	36	Neur_Int_LGE_CGE	Neuron	6742	0.412637	10.9	NT-GABA P-SUBPALL P-TEL P-VLGE S-CC	LGE/DGE-derived Interneuron	Telencephalon	DLX5|DLX2|DLX1|TCF4|MEIS2	DLX6-AS1|DLX1|DLX2|DLX5|ST8SIA5|PDZRN3
37	37	Neur_GABA_1	Neuron	668	0.377246	8	NEUR NT-GABA	GABAergic Neuron 1	Telencephalon	MEIS2|PBX1|PBX3|ISL1|EBF1	AC022433.1|GPR149|VCAN-AS1|AC092422.1|RARB|AC004158.1
38	38	Neur_Gly_1	Neuron	197	0.319797	7.7	NEUR NT-GLY	Glycinergic Neuron 1	Hindbrain	MEIS1|CUX1|ZFHX3|MEIS2|PBX1	RIT2|NAP1L3|SYT4|AL109930.1|CNTN3|LMO1
39	39	Rgl_CB_VZ	Radial_glia	14095	0.212274	8.7	RGL S-CC	Cerebellar Ventricular Zone Radial Glia	Cerebellum	SOX4|SOX5|TCF4|MEIS2|TCF12	SHOX2|ASCL1|MIR137HG|DPYD|DENND1B|NDST3
40	40	VZ_prog	Neuron	7845	0.286552	8.8	S-CC	Ventricular Zone Progenitor	Cerebellum	ZBTB18|TCF4|TCF12|ASCL1|TFAP2B	RGS16|TFAP2B|HES6|KCNJ6|PRAG1|GADD45G
41	41	Neur_GABA_IPC	Neuron	4817	0.328213	9.7	NT-GABA RGL S-CC	GABAergic Intermediate Progenitor	Cerebellum	MEIS2|TCF4|NFIB|TCF12|PBX1	LINC01210|SH3GL2|LHX5-AS1|GAD2|KIZ|GAD1
42	42	Neur_CB_IPC_1	Neuron	5954	0.171313	8.9	NEUR	Cerebellar Intermediate Progenitor	Cerebellum	MEIS2|ZBTB18|TCF4|TCF12|EBF1	FSTL4|BCL11B|IGFBPL1|RYR3|ARPP21|ENC1
43	43	Neur_CB_NBL_1	Neuron	6269	0.301324	10.9	S-CC	Cerebellar Neuroblast 1	Cerebellum	OTX2|EOMES|UNCX|ZIC2|NFIB	AC017037.5|RSPO3|EYS|AL356534.1|GLRA1|AC073114.1
44	44	Neur_Gly_7	Neuron	1877	0.402238	8.5	NEUR NT-VGLUT2	Glycinergic Neuron 7	Hindbrain	TCF12|TCF4|NFIB|EBF1|NFIA	AC117461.1|GFRA1|PRPH|ST18|HBB|RND3
45	45	Neur_HB_IPC_1	Neuron	2626	0.290937	9.5	NBL NT-GLY	Hindbrain Intermediate Progenitors 1	Hindbrain	NFIB|NFIA|TCF4|TCF12|HOXB3	SLC6A5|AJAP1|CACNG3|BHLHE22|GLRA2|DSCAML1
46	46	Neur_Gly_6	Neuron	1504	0.292553	8.2	NT-GLY	Glycinergic Neurons 6	Hindbrain	MEIS1|HOXB3|TCF4|TCF12|BHLHE22	SLC6A5|NR6A1|EYA4|SEMA3A|SGCZ|RYR2
47	47	Neur_Gly_8	Neuron	1029	0.370262	8.1	NEUR NT-GLY RGL	Glycinergic Neurons 8	Hindbrain	NFIB|NFIA|EBF1|MEIS2|PBX1	ADRA1A|NXPH2|ASIC2|NXPH1|SLC24A2|CPEB2
48	48	Neur_CB_GNP_IPC_1	Neuron	8112	0.265533	11		Granule Neuron Progenitor 1	Cerebellum	MEIS2|ZBTB18|ZIC2|TCF4|TCF12	LINC01036|CPNE4|LINC01697|SLC26A7|CDH7|AC096570.1
49	49	Neur_CB_GNP_IPC_2	Neuron	2228	0.349641	11.6	S-CC	Granule Neuron Progenitor 2	Hindbrain	MEIS2|ZBTB18|TCF4|NFIB|NFIA	MIR217HG|MAN1C1|TRHDE|AC093765.3|LINC02223|PCBP3
50	50	Neur_CB_GNP_IPC_3	Neuron	6842	0.253581	11.1	S-CC	Granule Neuron Progenitor 3	Cerebellum	MEIS2|ZBTB18|TCF4|NFIA|NFIB	MIR217HG|AC004852.2|THSD7B|AC021594.2|LINC02223|PCBP3
51	51	Neur_CB_GNP_IPC_4	Neuron	2961	0.288416	10.9	S-CC	Granule Neuron Progenitor 4	Cerebellum	ZBTB18|NFIB|TCF4|MEIS2|NFIA	TCERG1L|CALN1|PIK3C2G|RERGL|UNC13C|MB21D2
52	52	Neur_HB_Glut_NBL_3	Neuron	6161	0.297354	10.3	S-CC	Hindbrain Glutamatergic Neuroblast 3	Hindbrain	OLIG3|ZBTB18|NFIB|MEIS1|TCF4	HOXB3|EYA2|DLL3|BTBD11|ADCY8|HOXB-AS3
53	53	Neur_HB_Glut_NBL_1	Neuron	7348	0.289467	10.5	NBL NEUR NT-VGLUT2	Hindbrain Glutamatergic Neuroblast 1	Hindbrain	MEIS1|NFIB|NFIA|TCF12|HOXB3	HOXB3|HIVEP1|CRTAC1|BARHL1|CRABP1|ROR2
54	54	Neur_HB_Glut_NBL_4	Neuron	9750	0.290974	10.1	NBL NEUR NT-VGLUT2	Hindbrain Glutamatergic Neuroblast 4	Hindbrain	MEIS1|NFIB|NFIA|TCF12|CUX1	IL1RAPL2|NHLH2|CRTAC1|BARHL1|CRABP1|AC008522.1
55	55	Neur_HB_Glut_NBL_2	Neuron	2746	0.243263	10.3	NEUR NT-VGLUT2	Hindbrain Glutamatergic Neuroblast 2	Hindbrain	NFIB|MEIS1|NFIA|TCF12|TCF4	AL359208.1|KCNJ3|CRTAC1|NETO1|FRAS1|AC132153.1
56	56	Neur_Tel_Glut_SATB2_1	Neuron	5466	0.447128	11.9	NT-VGLUT2 P-TEL	SATB2+ Telencephalic Neuron 1	Telencephalon	NEUROD2|NFIB|BHLHE22|MEIS2|NFIA	SATB2|PRSS12|SLA|DPY19L1|NEUROD2|SEMA3C
57	57	Neur_Tel_Glut_SATB2_2	Neuron	6233	0.39724	11.4	NT-VGLUT2 P-TEL	SATB2+ Telencephalic Neuron 2	Telencephalon	NEUROD2|NFIB|BHLHE22|MEIS2|NFIA	SATB2|LRP12|NEUROD6|DPY19L1|SLC24A2|RAB12
58	58	Neur_Tel_Glut_NBL_1	Neuron	3687	0.443179	11.1	NT-VGLUT2 P-TEL S-CC	Telencephalic Neuroblast 1	Telencephalon	LHX2|EMX2|EOMES|MEIS2|TCF4	GPR39|SLC17A6|CLMP|LYPD6|SLCO5A1|GRAMD1B
59	59	Neur_Tel_Glut_NBL_2	Neuron	7386	0.44652	11.3	P-TEL S-CC	Telencephalic Neuroblast 2	Telencephalon	LHX2|EMX2|EOMES|ZBTB18|TCF4	EOMES|PLEKHA8|KIF26B|STXBP6|PLPPR4|IVNS1ABP
60	60	Neur_Tel_Glut_PCNA	Neuron	551	0.555354	12	P-TEL S-CC	PCNA+ Telencephalic Neuron	Telencephalon	LHX2|EMX2|EOMES|NFIB|MEIS2	EOMES|TMEM158|PPP1R17|STXBP6|PLPPR4|UBE2S
61	61	Schwl_1	Oligo	139	0.47482	10.2	E-SCHWL	Schwann-like cell 1	Hindbrain	TCF7L2|TCF7L1|SOX4|LEF1|SOX5	CDH19|FAP|ADGRG2|ADGRG6|AC011246.1|AFAP1L2
62	62	Schwl_2	Oligo	1292	0.618421	9.9	E-SCHWL RGL	Schwann-like cell 2	Hindbrain	SOX4|SOX5|NR2F2|TEAD1|RORA	MPZ|EFNB1|COL19A1|KANK4|ERBB3|CDH1
63	63	Schwl_3	Oligo	405	0.866667	9.5	E-SCHWL RGL	Schwann-like cell 3	Hindbrain	SOX4|SOX5|TEAD1|NR4A1|NR2F2	MPZ|AL450332.1|COL19A1|KANK4|ERBB3|CDH1
64	64	COP	Oligo	1159	0.308887	11.7		Committed Oligodendrocype Progenitor	Hindbrain	SOX10|SOX4|ZKSCAN1|SOX5|SOX11	BCAS1|MAG|UGT8|LINC01170|GLRA3|CNP
65	65	OPC_6	Oligo	928	0.270474	11.4	OPC	Oligodendrocyte Progenitor Cell 6	Hindbrain	OLIG2|SOX4|TCF4|NR3C1|TCF12	BCAS1|AL353784.1|CA10|NKX2-2|TNR|SIRT2
66	66	OPC_4	Oligo	2005	0.209975	11.1	OPC S-CC	Oligodendrocyte Progenitor Cell 4	Hindbrain	SOX4|OLIG2|TCF4|TCF12|TCF7L2	PDGFRA|SMC2|CA10|PCDH15|TNR|LRRK2
67	67	OPC_5	Oligo	1134	0.238977	10.9	OPC RGL S-CC	Oligodendrocyte Progenitor Cell 5	Hindbrain	SOX9|SOX4|TCF7L2|TCF7L1|OLIG2	PDGFRA|AC117464.1|APOD|PCDH15|TNR|SCN1A
68	68	OPC_3	Oligo	952	0.243697	10.5	OPC RGL S-CC	Oligodendrocyte Progenitor Cell 3	Hindbrain	SOX9|SOX4|TCF7L2|NR3C1|OLIG2	PDGFRA|HAPLN1|OLIG2|PCDH15|SGCZ|SCN1A
69	69	PreOPC_2	Oligo	1163	0.193465	9.7	OPC RGL	Pre-Oligodendrocyte Progenitor Cell 2	Hindbrain	SOX9|SOX4|TCF7L2|OLIG2|TCF4	PDGFRA|AP000282.1|OLIG2|PCDH15|SCRG1|LHFPL3-AS1
70	70	PreOPC_3	Oligo	1829	0.17988	8.9	E-SCHWL OPC RGL S-CC	Pre-Oligodendrocyte Progenitor Cell 3	Hindbrain	SOX4|TCF7L2|FOXP2|SOX5|TCF7L1	NPR3|AL353784.1|TGFBR3|ABCA8|ERBB3|ADAMTS5
71	71	OPC_2	Oligo	646	0.311146	10.7	OPC S-CC	Oligodendrocyte Progenitor Cell 2	Hindbrain	OLIG2|SOX4|TCF4|TCF12|NFIB	OLIG1|AL354771.1|DLL3|PCDH15|IGSF9B|ETV1
72	72	PreOPC	Radial_glia	8858	0.338903	10.8	GBL PREOPC RGL S-CC	Pre-Oligodendrocyte Progenitor Cell	Hindbrain	SOX9|NFIB|OLIG2|TCF4|ASCL1	AC007402.1|MIR4300HG|AC002069.2|EGFR|HIP1|RAB27B
73	73	OPC_1	Oligo	597	0.351759	10	GBL OPC RGL S-CC	Oligodendrocyte Progenitor Cell 1	Hindbrain	SOX9|SOX4|OLIG2|NFIA|NFIB	OLIG1|TPTEP2|DLL3|PCDH15|IGSF9B|ETV1
74	74	PreOPC_4	Oligo	239	0.958159	9.5	E-SCHWL OPC RGL	Pre-Oligodendrocyte Progenitor Cell 4	Medulla	SOX4|FOXO3|FOXP2|SOX5|NR3C1	PDGFRA|SLC8A3|PLPP4|PCDH15|AC023282.1|LRRK2
75	75	Gbl_HB_3	Radial_glia	1431	0.348707	10.8	GBL PREAC RGL	Hindbrain Glioblast 3	Hindbrain	MEIS1|NFIB|NFIA|RFX3|RFX2	CCBE1|WT1|MSX1|EFNB3|SGO1-AS1|LINC00907
76	76	Gbl_HB_1	Radial_glia	13035	0.349444	10.1	GBL RGL S-CC	Hindbrain Glioblast 1	Hindbrain	NFIB|NFIA|MEIS1|RFX3|RFX2	NALCN-AS1|AC091576.1|PRDM6|ELN|CCND1|GALNT3
77	77	Gbl_CB_VZ	Radial_glia	22788	0.390161	10.7	GBL RGL S-CC	Cerebellar Glioblast Ventricular Zone	Cerebellum	NFIA|NFIB|PBX1|SOX9|PBX3	AC099489.1|FST|CCDC102B|FREM2|MEGF10|GABRG3
78	78	Gbl_CB_1	Radial_glia	7292	0.386451	11.6	GBL RGL	Cerebellum Glioblast 1	Cerebellum	NFIB|NFIA|SOX9|SOX4|PBX1	CYP26B1|GAS7|TAFA1|GABRB1|WDR49|AC069437.1
79	79	Gbl_HB_2	Radial_glia	11241	0.435193	11	GBL PREAC RGL S-CC	Hindbrain Glioblast 2	Hindbrain	NFIB|NFIA|RFX3|SOX9|RFX2	FRZB|AC018563.1|TGFB2|RSPO2|WNT5B|SLC22A3
80	80	Roof_plate	Radial_glia	7178	0.396071	10.9	GBL PREAC RGL	Roof Plate	Midbrain	OTX2|NFIB|RFX3|NFIA|RFX2	VIT|AC092958.4|IFNG-AS1|GDPD2|TPBG|PCAT1
81	81	Gbl_Di	Radial_glia	3381	0.540668	12.9	GBL PREAC RGL	Diencephalic Glioblast	Diencephalon	NFIB|NFIA|RFX3|SOX9|RFX2	AGBL1|PI15|ADAMTS16|VCAM1|SLC16A12|ANKRD30B
82	82	Gbl_General_2	Radial_glia	18697	0.300209	10.5	GBL PREAC RGL	General Glioblast 2	Hindbrain	RFX3|NFIB|SOX9|NFIA|RFX4	AGBL1|AKAP12|DTHD1|CFAP299|SPAG17|CFAP47
83	83	Gbl_General_1	Radial_glia	12959	0.359596	11.3	GBL PREAC RGL	General Glioblast 1	Midbrain	NFIB|NFIA|SOX9|RFX3|FOXP2	AL591686.2|ADGRG1|MFGE8|VCAM1|HAS2|MMD2
84	84	Gbl_HB_5	Radial_glia	15977	0.334418	11	GBL PREAC RGL	Hindbrain Glioblast 5	Hindbrain	NFIB|MEIS1|NFIA|SOX9|RFX3	SLC6A11|FAM181B|ANOS1|AQP4|OBI1-AS1|ATP13A4
85	85	Floor_plate	Radial_glia	8402	0.352059	11	GBL P-FPL PREAC RGL	Floor Plate	Midbrain	FOXP2|RFX3|RFX2|RFX4|NFIB	SULF1|AC124254.2|TTC6|DNAH9|DNAH12|DCDC2
86	86	Gbl_HB_4	Radial_glia	3149	0.347412	7.7	GBL RGL	Hindbrain Glioblast 4	Hindbrain	SOX9|RFX3|NFIA|NFIB|RFX4	SULF1|C1QL4|FGFBP3|FGFR3|SPON1|TIMP3
87	87	Gbl_MB	Radial_glia	1846	0.554171	12	GBL RGL	Midbrain Glioblast	Midbrain	NFIB|SOX9|NFIA|OTX2|SOX4	PGM5P2|COL25A1|HS3ST3A1|KLHDC8A|CST3|BTBD17
88	88	Rgl_Tel_2	Radial_glia	2835	0.455379	9.9	P-TEL RGL S-CC	Telencephalic Radial Glia 2	Telencephalon	LHX2|EMX2|SOX9|SOX4|TCF7L2	AL049777.1|MTRNR2L8|LINC01551|HMGA2|PRDM16|FGFR2
89	89	Rgl_Tel_ventral	Radial_glia	4444	0.421242	9.9	P-TEL RGL S-CC	Telencephalic Ventral Radial Glia	Telencephalon	SOX9|PBX3|PBX1|SOX4|POU2F1	AL049777.1|FOXG1-AS1|SOX1-OT|MOB3B|PRDM16|FGFR2
90	90	Rgl_Tel_dorsal	Radial_glia	12936	0.441249	10.7	P-TEL RGL S-CC	Telencephalic Dorsal Radial Glia	Telencephalon	EMX2|LHX2|SOX9|NFIB|NFIA	LINC01965|FZD8|ITGA2|DOK5|PDGFD|TMEM132B
91	91	Rgl_Tel_1	Radial_glia	2265	0.658278	9.4	P-TEL RGL S-CC	Telencephalic Radial Glia 1	Telencephalon	LHX2|EMX2|POU6F2|SOX9|LEF1	MOXD1|PDZRN4|SFRP1|FOXG1|PDGFD|SEL1L3
92	92	PreOPC_1	Oligo	763	0.207077	7	P-TEL RGL S-CC	Pre-Oligodendrocyte Progenitor Cell 1	Hindbrain	SOX9|SOX4|SOX5|TCF7L2|SOX11	AL132857.1|LINC00511|MBIP|AC079298.3|DNAJB1|AC092944.1
93	93	Rgl_MB_1	Radial_glia	14239	0.246857	8.6	RGL S-CC	Midbrain Radial Glia 1	Midbrain	OTX2|SOX9|LEF1|TCF7L2|SOX4	AP001977.1|PGM5|LINC01956|EPB41L4B|LYRM2|ANKRD6
94	94	Rgl_MB_2	Radial_glia	11467	0.26476	8.3	RGL S-CC	Midbrain Radial Glia 2	Midbrain	OTX2|TCF7L2|SOX9|SOX4|LEF1	TAFA4|COLGALT2|PAX7|EPB41L4B|LINC01414|ANKRD6
95	95	Rgl_CB_2	Radial_glia	8353	0.0696756	6.8	RGL S-CC	Cerebellar Radial Glia 2	Cerebellum	SOX4|SOX5|SOX9|TEAD1|PBX1	LINC02306|GRM1|ADAMTSL1|CXCR4|MEGF10|CCN2
96	96	Rgl_CB_1	Radial_glia	3650	0.0380822	6.7	RGL S-CC	Cerebellar Radial Glia 1	Cerebellum	SOX4|SOX9|SOX5|TEAD1|PBX1	CHORDC1|HHIP|THSD4|HMGA2|DNAJB1|CCN1
97	97	VLMC_MGP_2	Fibroblast	344	0.69186	9.5	M-FBL P-FP1 RGL	Vascular Lepto-meningeal Cells MGP+ 2	Hindbrain	TWIST1|NFIB|JUNB|JUN|FOSL2	COL12A1|ABI3BP|LUM|PRRX1|EGFL6|THBS1
98	98	VLMC_MGP_1	Fibroblast	230	0.691304	9.6	M-FBL M-PER RGL	Vascular Lepto-meningeal Cells MGP+ 1	Hindbrain	TEAD1|NFIB|TWIST1|STAT3|NFATC2	COL1A1|DKK2|SULT1E1|OGN|PCOLCE|AC108941.2
99	99	VLMC_SLC6A13_3	Fibroblast	118	0.983051	9.5	M-FBL RGL	Vascular Lepto-meningeal Cells SLC6A13+ 3	Hindbrain	FOXC1|FOXP2|FOXO3|ZIC2|FOXO1	PTGDS|AC005237.1|SNED1|CFH|SIDT1|COL3A1
100	100	VLMC_SLC6A13_1	Fibroblast	316	0.607595	12.6	M-ENDO M-FBL RGL	Vascular Lepto-meningeal Cells SLC6A13+ 1	Midbrain	FOXC1|FOXO3|FOXP2|ZIC2|TCF12	COL15A1|CGNL1|SLC6A13|SLC7A11|SIDT1|BMP5
101	101	VLMC_SLC6A13_2	Fibroblast	3395	0.479823	11	M-FBL RGL	Vascular Lepto-meningeal Cells SLC6A13+ 2	Midbrain	FOXC1|FOXO3|FOXP2|TCF12|ZIC2	COL6A3|MXRA5|ISLR|IGF2|SIDT1|COL3A1
102	102	VSMC	Fibroblast	1189	0.476871	12.1	M-FBL M-PER M-VSMC RGL	Vascular Smooth Muscle Cell	Midbrain	MEF2C|MEF2A|EBF1|FOXF2|FOXC1	ACTA2|TAGLN|MYL9|TBX18|TPM2|SYTL2
103	103	Per_1	Fibroblast	2917	0.520055	12.1	M-ENDO RGL	Pericyte 1	Midbrain	FOXC1|FOXF2|EBF1|FOXQ1|MEF2C	EDNRA|ABCA10|ITIH5|BGN|PDE8B|KCNE4
104	104	Per_2	Fibroblast	3174	0.47511	12	M-ENDO RGL	Pericyte 2	Hindbrain	EBF1|FOXC1|FOXF2|MEF2C|MEF2A	SLC38A11|ADGRD1|ABCC9|KCNJ8|CD248|PCDH18
105	105	Per_3	Fibroblast	2619	0.396334	11.9	M-ENDO RGL	Pericyte 3	Midbrain	EBF1|FOXF2|FOXC1|MEF2C|MEF2A	PLXDC1|SPON2|PLAC9|BGN|LINC02147|DLC1
106	106	Per_4	Fibroblast	1403	0.414825	11.4	M-ENDO RGL	Pericyte 4	Midbrain	EBF1|FOXF2|FOXC1|MEF2C|ETV6	PLXDC1|TMEM135|CSPG4|BGN|MIR4435-2HG|DLC1
107	107	Per_5	Fibroblast	2877	0.450122	11.4	M-ENDO M-FBL RGL	Pericyte 5	Midbrain	EBF1|FOXF2|FOXC1|FOXP2|ETV6	TRPC6|PTPN14|ITIH5|ITGA1|CCDC3|DLC1
108	108	Per_7	Vascular	636	0.477987	11.8	M-ENDO RGL	Pericyte 7	Midbrain	ETV6|ETS1|ERG|FOXC1|FOXF2	NDUFA4L2|EMCN|HIGD1B|BGN|FOXF2|ETS1
109	109	Per_6	Vascular	568	0.422535	11.9	M-ENDO RGL	Pericyte 6	Midbrain	ETV6|ETS1|ERG|ELK3|NFAT5	SLC7A5|NEDD8|ABCB1|EGFL7|RAMP2|FOXQ1
110	110	Gbl_late	Radial_glia	828	0.155797	12.6	M-ENDO NEUR RGL S-CC	Glioblast late	Midbrain	TCF7L2|RFX3|ETV6|NFAT5|LEF1	SKAP1|SCG2|NEFL|CALY|OLFM1|ARHGAP15
111	111	End_8	Vascular	644	0.397516	11.9	M-ENDO RGL	Endothelia 8	Hindbrain	ETV6|ETS1|ERG|ELF2|ELK3	GJA4|GJA5|SMAD6|SEMA3G|CXCL12|C1orf115
112	112	End_10	Vascular	816	0.419118	11.8	M-ENDO RGL	Endothelia 10	Midbrain	ETV6|ETS1|ELF1|ERG|ELF2	VEGFC|ANKRD37|SMAD6|SEMA3G|CDH5|SLC2A1
113	113	End_2	Vascular	1335	0.431461	11.8	M-ENDO RGL	Endothelia 2	Midbrain	ETV6|ETS1|ELF1|ERG|ELF2	AL357507.1|NOSTRIN|ANO2|PRKCH|ROBO4|CAVIN2
114	114	End_7	Vascular	858	0.420746	12	M-ENDO RGL	Endothelia 7	Midbrain	ETV6|ETS1|ELF1|ERG|ELF2	ATP10A|TBX3|ABCB1|DIPK2B|SLCO2A1|TIE1
115	115	End_3	Vascular	918	0.400871	11.9	M-ENDO RGL S-CC	Endothelia 3	Hindbrain	ETV6|ETS1|ERG|ELF2|ELK3	TEK|STRA6|CCDC141|PRKCH|TM4SF1|TM4SF18
116	116	End_4	Vascular	977	0.441146	11.8	M-ENDO RGL	Endothelia 4	Hindbrain	ETV6|ETS1|ELF1|ERG|ELF2	AL357507.1|DISP1|APLN|SLC38A5|ABCG2|ADGRF5
117	117	End_9	Vascular	925	0.39027	11.8	M-ENDO RGL	Endothelia 9	Hindbrain	ETV6|ETS1|ERG|ELF2|ELK3	GJA4|NPIPB4|ST8SIA6|SOX18|SLCO1A2|SLC9A3R2
118	118	End_5	Vascular	1069	0.414406	11.8	M-ENDO RGL	Endothelia 5	Hindbrain	ETV6|ETS1|ERG|ELF2|ELK3	ADM|GRPEL2|APLN|AFAP1L1|KCNJ2|ARHGEF28
119	119	End_6	Vascular	1344	0.421131	11.9	M-ENDO RGL	Endothelia 6	Midbrain	ETV6|ETS1|ELF1|ERG|ELF2	ADM|LURAP1L|ADGRL4|ANGPT2|PECAM1|DPEP1
120	120	End_1	Vascular	1185	0.461603	11.8	M-ENDO RGL	Endothelia 1	Midbrain	ETV6|ETS1|ELF1|ERG|ELF2	VWF|EFNA1|RASGRP3|PRKCH|PECAM1|ADGRF5
121	121	End_early_2	Vascular	109	0.495413	11.6	M-ENDO RGL	Early endothelia 2	Hindbrain	ETV6|ETS1|ERG|ELF2|NFAT5	KDR|FOXK2|PTPRB|ERG|CD93|SLC7A1
122	122	End_early_1	Vascular	2159	0.38629	10	M-ENDO RGL	Early endothelia 1	Cerebellum	ETV6|ETS1|ERG|ELF2|NFAT5	SLC7A5|MORF4L2|FLT1|PRKCH|MFSD2A|DOCK9
123	123	Immune_uncertain	Immune	2162	0.445883	11.1	GBL RGL	Immune cells uncertain	Midbrain	ELF1|ELF2|ETV6|NFAT5|FLI1	CD83|LINC01088|RUNX1|AC131944.1|SLC9A9|LYN
124	124	Mic_6	Immune	3361	0.383814	11.8	M-IMMUNE	Microglia 6	Midbrain	ELF1|ELF2|IRF8|ETV6|NFAT5	DOCK8|ARRB2|NFKBIA|FYB1|ATP8B4|LNCAROD
125	125	Mic_5	Immune	3001	0.370543	12	M-IMMUNE	Microglia 5	Midbrain	ELF1|ELF2|IRF8|ETV6|NFAT5	P2RY13|POU2F2|SAMSN1|CYBB|ATP8B4|IKZF1
126	126	Mic_4	Immune	1746	0.407216	12.1	M-IMMUNE RGL	Microglia 4	Midbrain	ELF1|ELF2|IRF8|ETV6|ETS2	IL1B|ICAM1|PLEK|IL1A|ZC3HAV1|NFKBIZ
127	127	Mic_1	Immune	1609	0.501554	12	M-IMMUNE RGL	Microglia 1	Hindbrain	SPI1|ELF1|ELF2|IRF8|ETV6	OLR1|SIRPA|SAMSN1|MERTK|RGS1|LNCAROD
128	128	Mic_2	Immune	1791	0.441653	12	M-IMMUNE	Microglia 2	Midbrain	SPI1|ELF1|ELF2|IRF8|ETV6	ADAM28|CEBPA|C1QC|CSF1R|C3|LY86
129	129	Mic_3	Immune	3518	0.438601	12.1	M-IMMUNE	Microglia 3	Midbrain	ELF1|ELF2|IRF8|ETV6|NFAT5	CX3CR1|MIR223HG|P2RY12|PDK4|C3|LINC02712
130	130	Mic_dividing	Immune	1305	0.504215	12	M-IMMUNE S-CC	Dividing microglia	Hindbrain	SPI1|ELF1|ELF2|IRF8|ETV6	AF127936.1|SPTLC3|APBB1IP|CYBB|ATP8B4|BIN1
131	131	Mic_active_1	Immune	3147	0.50715	12.1	M-IMMUNE RGL	Active Microglia 1	Hindbrain	ELF1|ELF2|CEBPA|IRF8|ETV6	CD14|LGALS3|GPNMB|CSF1|TREM2|MAFB
132	132	Mic_active_2	Immune	2413	0.373809	12.1	RGL	Active Microglia 2	Cerebellum	ELF1|ELF2|IRF8|ETV6|NFAT5	NPL|TNFRSF10D|MITF|RBM47|LGMN|LNCAROD
133	133	PVM	Immune	784	0.46301	11.5	M-IMMUNE M-PVM RGL	Perivascular macrophages	Midbrain	ELF1|ELF2|ETV6|ETS2|NFAT5	F13A1|LYVE1|MRC1|CD163|CD163L1|RNASE1
134	134	T_Cell_immature	Immune	248	0.435484	11.6	M-IMMUNE RGL S-CC	Immature T-cells	Hindbrain	ELF1|ETS1|ETV6|ELF2|FLI1	CD247|TXK|CD69|IL7R|ITK|CYTIP
