# Supplementary material for: Chromatin accessibility during human first-trimester neurodevelopment
Source: Nature. 2024 May 1;647(8088):179–86. doi: 10.1038/s41586-024-07234-1 (PMC12589128; doi:10.1038/s41586-024-07234-1)
Supplement: Supplementary file 5 — Genomic Regions Enrichment for Annotation Tool topics. Topics are on the x axis and Gene Ontology terms are on the y axis. P values are not corrected. [file 41586_2024_7234_MOESM5_ESM.xlsx]

## Sheet: Sheet1
	Topic1	Topic2	Topic3	Topic4	Topic5	Topic6	Topic7	Topic8	Topic9	Topic10	Topic11	Topic12	Topic13	Topic14	Topic15	Topic16	Topic17	Topic18	Topic19	Topic20	Topic21	Topic22	Topic23	Topic24	Topic25	Topic26	Topic27	Topic28	Topic29	Topic30	Topic31	Topic32	Topic33	Topic34	Topic35	Topic36	Topic37	Topic38	Topic39	Topic40	Topic41	Topic42	Topic43	Topic44	Topic45	Topic46	Topic47	Topic48	Topic49
cellular process	6.70409e-15	1.56238e-61	5.59014e-05	1.29466e-10	4.88547e-24	1	0.000116951	7.36459e-15	1	0.00474354	1	1	2.12121e-16	2.42844e-05	6.53833e-13	0.00241108	1	5.36128e-11	5.43627e-10	1.53997e-11	0.128584	1.44086e-08	5.71635e-29	0.00168378	3.16954e-09	4.38763e-44	6.50899e-06	1	2.51042e-15	2.12519e-14	1.93951e-11	1	1	1.64706e-25	7.36579e-40	6.52112e-20	2.216e-30	1.13808e-23	1	1.14451e-19	1.58858e-35	2.65383e-11	1	1.81587e-09	1	1	2.44976e-23	2.49568e-32	3.06066e-69
single-organism process	1.45115e-14	6.0043e-69	0.000100794	4.77453e-19	9.07565e-23	1	1	6.60793e-11	1	6.21596e-06	0.000166838	0.0975714	2.78567e-14	9.17364e-09	8.47229e-13	1	1	1.20482e-07	9.99765e-08	4.57461e-16	1.15095e-05	4.38358e-12	4.61378e-28	0.00234188	6.78312e-07	1.14089e-40	1.82035e-10	1	1.85411e-21	2.75503e-19	9.35357e-16	1	1	4.18641e-22	1.86449e-40	1.00645e-13	1.97852e-25	7.08729e-25	1	1.1566e-12	1.78212e-28	9.66243e-11	0.268334	3.46616e-11	1	1	3.74503e-30	5.31956e-41	1.48928e-67
regulation of biological process	1.25704e-12	1.12985e-85	0.0206773	0.000273449	1.02481e-20	1	1	4.19847e-11	1	1	1	1	9.4182e-08	1	1.20965e-06	1	1	1	4.90284e-08	1.97808e-06	0.096992	4.02522e-13	1.701e-22	4.7617e-05	1.7329e-06	8.09026e-37	1.30251e-07	1	3.55293e-09	2.00003e-13	6.8245e-12	1	1	4.9688e-19	3.09154e-32	3.40771e-17	1.18819e-24	3.46686e-11	1	1.56369e-14	6.4549e-31	2.3296e-09	1	0.000137211	1	1	1.74074e-15	7.18029e-30	4.16976e-66
biological regulation	1.01921e-11	8.23066e-82	0.0312643	1.60636e-07	1.35729e-22	1	0.185387	2.19581e-09	1	1	1	1	2.0714e-09	1	9.34e-06	1	1	0.000673527	7.29029e-08	2.56642e-08	0.00241537	4.5795e-14	1.18942e-22	7.93141e-05	9.87659e-07	9.59698e-37	3.06837e-07	1	6.0386e-11	1.34777e-14	1.2455e-11	1	1	1.37927e-22	1.88983e-36	4.11645e-19	2.02262e-24	2.40156e-13	1	1.00423e-16	3.94564e-32	6.36771e-09	1	1.09457e-05	1	1	1.67242e-17	2.85467e-30	2.96297e-64
regulation of cellular process	2.07974e-11	6.23616e-73	0.00773441	2.05799e-06	4.08815e-20	1	1	3.47401e-09	1	1	1	1	1.50166e-07	1	2.88882e-08	1	1	1	7.08387e-08	1.29037e-07	0.131763	1.0099e-11	3.60173e-20	1.1793e-05	0.000184509	1.27721e-35	1.22998e-09	1	9.68137e-12	6.31002e-14	6.46838e-13	1	1	7.5031e-21	8.39114e-27	1.60378e-15	1.06948e-24	1.84997e-13	1	4.94554e-14	3.91249e-28	1.4375e-10	0.875162	0.000185162	1	1	1.35711e-13	4.23784e-27	1.99409e-64
response to stimulus	2.42681e-09	1.89654e-66	0.0118073	2.06525e-07	7.55275e-10	1	1	1.03207e-05	1	1	1	1	1.00121e-10	1	0.147681	1	1	1	0.259132	0.0432767	1	8.62722e-12	1.16542e-15	0.558481	8.74573e-05	1.29779e-38	0.156131	1	4.76615e-05	7.10829e-06	5.09344e-10	1	1	4.6578e-17	8.49417e-21	2.17162e-11	2.30931e-19	1.97494e-13	1	2.60586e-10	1.12191e-26	0.0108713	0.487724	0.141036	1	1	3.20321e-07	5.48386e-24	1.31946e-54
cell surface receptor signaling pathway	9.41881e-09	4.64529e-24	1	1	0.000979126	1	1	1	1	1	1	1	0.0504065	1	1	1	1	1	1	1	1	1	6.86802e-07	1	0.910942	3.04257e-13	0.869731	1	0.00210465	0.204654	1	1	1	1.03494e-09	3.81895e-13	1	4.01212e-07	1.18857e-06	1	0.0135005	2.75116e-08	1	1	1	1	1	0.00289903	4.65922e-12	3.44724e-20
single-organism cellular process	2.27617e-08	3.0507e-48	0.235731	1.42782e-18	4.00741e-23	1	0.0397615	4.10088e-12	1	1.45417e-05	0.0134531	1	1.69424e-14	7.17937e-05	5.63605e-11	1	1	1.12394e-08	0.00908825	4.73188e-13	0.0748472	3.92037e-11	5.99893e-28	0.031278	5.47701e-11	6.93227e-33	1.27542e-11	1	4.25032e-15	1.91681e-15	7.79378e-12	1	1	2.38862e-18	7.54357e-44	2.97895e-15	2.86381e-20	5.16454e-19	1	5.95154e-14	2.25202e-25	6.65863e-10	0.00177937	4.5256e-08	1	1	1.82345e-27	1.09818e-35	1.3836e-63
regulation of response to stimulus	2.78396e-08	3.42443e-58	1	1	2.73488e-09	1	0.143268	0.156409	1	0.253237	1	1	0.00414171	1	1	1	1	3.452e-06	1	1	1	0.0234087	1.23417e-16	1	7.32871e-07	5.71776e-34	0.112259	1	2.57422e-05	1	4.79164e-07	1	1	3.68323e-15	1.41524e-23	4.54318e-05	2.06093e-22	1.52625e-09	1	3.15841e-09	2.58271e-15	0.0021789	1	1	1	1	1.76179e-09	1.77738e-19	2.55597e-50
cellular response to stimulus	5.37056e-08	3.08128e-55	1	0.00999871	1.26126e-08	1	1	0.100096	1	0.0944533	1	1	4.46432e-05	1	1	1	1	1	1	1	1	0.000156729	1.19841e-10	1	3.83991e-05	1.28554e-29	1	1	0.000223453	0.199648	3.40501e-06	1	1	3.24051e-15	8.9141e-14	2.65362e-12	1.06847e-17	2.98923e-09	1	4.17011e-06	9.52866e-24	0.510478	1	1	1	1	0.00104674	1.37923e-21	1.31273e-45
response to chemical	2.05568e-07	6.12773e-41	1	1	0.00360247	1	1	1	1	1	1	1	1	1	0.450484	1	1	1	1	1	1	1.42355e-05	0.00062874	1	0.161539	1.08082e-14	1	1	1	0.603417	0.0198505	1	1	0.000104352	7.54728e-11	0.0622546	1.53822e-05	0.00752183	1	0.0838263	1.45534e-19	1	1	1	1	1	1	1.88377e-06	3.28567e-29
positive regulation of biological process	3.82514e-07	5.02905e-67	0.220909	5.96025e-08	2.94378e-15	1	0.0187256	2.28295e-05	1	1	0.949669	1	0.00144716	1	0.0269629	1	1	1	9.14323e-07	5.46016e-05	1	1.37527e-10	9.82946e-19	0.0839715	2.61071e-06	3.60578e-27	5.90732e-07	1	0.287873	3.42054e-16	7.97354e-12	1	1	7.28894e-20	3.15527e-34	6.52412e-14	1.08515e-19	2.48927e-11	1	9.39976e-10	1.1898e-27	1.07854e-09	1	0.0203018	1	1	3.17307e-14	4.21527e-25	1.18802e-58
signal transduction	8.48015e-07	2.20056e-50	1	1	8.31563e-08	1	1	0.0163185	1	0.00227421	1	1	0.0297928	1	1	1	1	1	1	1	1	0.865111	5.26001e-08	1	0.031395	7.17124e-25	1	1	0.000364081	1	0.218526	1	1	1.1789e-12	6.71128e-15	9.50558e-06	5.25705e-14	8.11065e-13	1	0.000199483	2.26429e-14	1	0.468124	1	1	1	0.000630272	1.83893e-18	1.97203e-39
cell communication	1.03662e-06	6.91396e-44	0.193598	1	1.52211e-07	1	1	0.000734921	1	0.000482972	1	1	0.00217372	1	1	1	1	4.82657e-12	1	1	1	0.0245891	1.45499e-08	1	0.0073326	3.93048e-17	1	1	2.1294e-06	0.0776181	1	1	1	8.51652e-11	1.43514e-12	7.00151e-05	1.11231e-10	1.76619e-11	1	0.00511362	2.89165e-12	1	1	0.0575232	1	1	0.000621393	3.1341e-19	7.92161e-36
response to organic substance	1.23443e-06	3.49134e-44	1	1	1.48573e-07	1	1	1	1	1	1	1	1	1	1	1	1	1	1	1	1	0.000288719	3.5239e-07	1	0.0083022	5.35215e-20	1	1	1	0.5624	0.0678255	1	1	9.85235e-07	2.52085e-10	0.055467	8.90433e-09	1	1	1	3.5511e-16	1	1	1	1	1	0.136894	8.95265e-08	6.88483e-29
single organism signaling	1.8324e-06	1.33816e-45	0.262678	1	7.06378e-08	1	1	4.65761e-05	1	5.77712e-05	1	1	0.00057134	1	0.355215	1	1	3.55845e-11	1	1	1	0.106105	5.37984e-09	0.694867	0.00446299	1.03595e-16	1	1	2.20782e-05	0.15274	0.294534	1	1	2.84893e-11	1.39855e-12	3.08609e-05	6.52436e-11	7.89928e-13	1	0.00020069	4.25306e-11	1	1	0.0336108	1	1	0.000288963	3.95933e-18	2.86203e-34
signaling	1.97997e-06	2.17645e-45	0.278247	1	8.07331e-08	1	1	5.30327e-05	1	5.73276e-05	1	1	0.000535138	1	0.390837	1	1	4.01471e-11	1	1	1	0.115976	6.32294e-09	0.397583	0.00366421	5.12279e-17	1	1	2.59411e-05	0.137488	0.316619	1	1	3.37877e-11	1.72335e-12	2.08506e-05	5.30596e-11	9.36059e-13	1	0.000180057	5.11385e-11	1	1	0.0290241	1	1	0.000275079	5.27894e-18	2.05357e-34
positive regulation of cellular process	5.65268e-06	7.2067e-52	0.2203	2.99811e-08	1.29238e-13	1	0.145165	7.39815e-05	1	1	1	1	0.000238757	1	0.118435	1	1	1	1.39374e-05	4.19991e-05	1	2.26211e-10	4.07428e-17	0.0324081	1.90555e-06	5.75713e-25	5.07205e-07	1	0.16616	7.2387e-14	3.76791e-11	1	1	4.52992e-18	5.91183e-34	2.9694e-12	1.22057e-19	6.69437e-12	1	8.10455e-09	4.62175e-22	2.09466e-11	1	0.123471	1	1	1.55109e-13	6.88899e-22	2.26624e-49
cellular response to organic substance	9.88914e-06	9.89259e-34	1	1	0.00237263	1	1	1	1	1	1	1	1	1	1	1	1	1	1	1	1	0.00741679	2.68107e-06	1	0.015693	3.23704e-18	1	1	1	1	1	1	1	4.98567e-05	1.22126e-09	0.998352	9.96013e-07	1	1	1	2.33737e-14	1	1	1	1	1	1	8.8028e-08	1.06874e-20
cellular response to chemical stimulus	2.7078e-05	1.52041e-42	1	1	0.00245624	1	1	1	1	1	1	1	1	1	1	1	1	1	1	1	1	0.0164796	1.00472e-06	1	0.000576615	4.25181e-22	1	1	1	1	1	1	1	6.55516e-05	1.04075e-13	0.0118376	1.20908e-06	1	1	0.29112	5.01009e-21	1	1	1	1	1	1	1.39173e-11	1.68184e-25
response to stress	4.90628e-05	2.20911e-55	1	1	1.08564e-07	1	1	1	1	1	1	1	0.0136879	1	1	1	1	1	1	1	1	0.00310602	7.48847e-14	1	0.0338743	1.14831e-45	1	1	1	1	0.27044	1	1	0.00660016	3.54188e-09	2.03393e-05	5.79591e-27	1	1	1.61505e-06	3.66067e-13	1	1	1	1	1	1	2.85878e-09	5.4024e-39
animal organ development	0.000135719	1.79981e-12	1	1.95916e-06	4.04689e-07	1	1	9.62887e-10	1	0.14346	0.00249701	1	0.0900656	7.05262e-05	0.000121022	1	1	1	1.06229e-05	0.0187995	0.470566	3.61847e-05	0.000226069	1	0.262667	1	3.18528e-06	1	1.26964e-09	2.80492e-19	6.82682e-09	1	1	7.7922e-11	1.03463e-14	0.958758	1	7.84776e-08	1	1.21244e-06	6.79471e-19	1.38112e-08	1	0.0518946	1	1	3.3234e-17	1.67923e-06	2.34935e-09
anatomical structure development	0.000297935	1.23009e-25	0.00210771	1.41512e-15	2.44094e-11	1	1	3.30296e-14	1	0.0249785	2.46127e-10	0.403807	2.23332e-11	1.08832e-10	2.37877e-12	1	1	1	7.26546e-07	6.94988e-16	0.0860384	8.47748e-11	1.33824e-09	0.987603	4.96942e-07	1	3.40501e-14	0.447262	1.33108e-12	2.5361e-23	3.7206e-13	1	1	1.60346e-15	1.98159e-27	4.89779e-06	1	2.51367e-14	1	2.25639e-12	6.02634e-22	7.54753e-13	1	1.24347e-08	1	2.7279e-06	2.92064e-22	2.37675e-15	1.07793e-13
metabolic process	0.000305648	6.42683e-35	0.003815	0.000730778	1.57772e-16	1	1	6.90792e-05	1	1	1	1	0.00359662	1	1	0.000233181	1	1	3.13218e-05	0.714329	0.0294837	1	1.27503e-21	1	0.000480792	9.9423e-33	1	1	1	3.05553e-07	7.45705e-07	1	1	7.11887e-06	8.31782e-16	2.52832e-09	1.55279e-15	9.99542e-08	1	1.01678e-09	7.59321e-21	8.1172e-06	1	1	1	1	5.27467e-09	1.6041e-05	1.92474e-41
cellular developmental process	0.000502836	9.48448e-10	1	2.78371e-14	8.77644e-07	1	1	6.07831e-17	1	0.721616	1.22873e-05	1	7.86124e-07	1.68698e-11	2.3044e-05	1	1	1	0.0156874	1.22672e-08	0.346859	2.54271e-10	1.59644e-08	1	3.6164e-08	1	7.09501e-13	1	2.47409e-10	3.35778e-18	1.26434e-07	1	1	4.33433e-11	9.46032e-17	0.00156246	1	5.48809e-07	1	1.24333e-07	3.69432e-13	3.71171e-08	1	0.000362087	1	0.101757	4.28649e-13	2.85708e-12	4.59344e-10
single-organism developmental process	0.000538231	1.30175e-23	0.00489128	7.09439e-15	1.27934e-11	1	1	2.2865e-13	1	0.934844	1.59746e-08	1	2.08139e-11	1.8902e-11	1.48915e-10	1	1	1	1.15529e-07	1.70937e-13	0.230446	7.91757e-11	1.2836e-09	0.264439	7.79972e-06	1	1.81398e-12	1	2.02006e-10	8.35327e-25	4.69367e-13	1	1	4.61191e-15	1.99195e-28	1.6767e-06	1	3.78785e-12	1	1.53408e-12	1.81491e-22	1.78308e-10	1	1.39749e-08	1	3.23114e-05	5.71151e-21	2.38577e-17	1.21834e-15
cellular metabolic process	0.000638404	3.79085e-28	0.110962	9.44332e-05	3.95804e-15	1	1	6.49813e-07	1	1	1	1	0.0144778	1	1	0.000151122	1	1	0.000509102	0.513154	0.0325236	1	7.88836e-15	0.421925	0.00209608	3.06699e-29	1	1	1	1.56189e-08	1.90091e-05	1	1	1.45723e-06	5.16984e-14	5.51773e-08	1.35601e-10	4.26869e-06	1	6.74099e-09	4.08453e-22	1.70137e-07	1	1	1	1	2.10154e-08	0.000360333	1.23069e-33
cell part morphogenesis	0.00071557	1	1	2.50695e-10	1	1	1	7.87419e-06	1	0.262133	2.43331e-06	0.0717452	0.0453063	0.000430384	0.000284668	1	1	1	1	1	1	0.0178003	1	1	1	1	5.42771e-09	1	0.00698696	0.00134871	0.184163	1	0.0215345	0.000131749	0.000124159	1	1	3.32646e-07	1	1	1	0.11483	1	0.0340604	1	0.420967	1	1	1
regulation of cell communication	0.000850647	6.36614e-41	1	0.538666	3.29538e-06	1	1	1	1	0.0169274	1	1	0.000997258	1	1	1	1	0.000261049	0.315373	1	1	0.00287731	4.24938e-13	1	5.51302e-08	3.12041e-18	0.0176147	1	0.0789214	1	1.12188e-07	1	1	6.04765e-16	6.07594e-16	0.000109114	6.15668e-12	4.32801e-10	1	2.85892e-05	6.78082e-11	0.00368579	1	1	1	1	2.51978e-06	7.70702e-21	7.41434e-35
cell morphogenesis	0.000962657	1	1	6.9816e-09	1	1	1	2.10345e-08	1	0.739362	1.35105e-05	1	1	0.000586479	0.0236842	1	1	1	1	0.653348	1	0.0100396	1	1	1	1	1.2362e-07	0.146714	0.000264152	0.00486733	0.00739158	1	0.6338	3.01726e-09	7.84798e-08	1	1	5.16772e-06	1	1	1	0.0497343	1	0.0950939	1	0.040798	0.176967	1	1
retina vasculature morphogenesis in camera-type eye	0.00098711	1	1	1	1	1	1	1	1	1	1	1	1	1	1	1	1	1	1	1	1	1	1	1	1	1	1	1	1	1	1	1	1	1	1	1	1	1	1	1	1	1	1	1	1	1	1	1	1
multicellular organismal process	0.00114912	1.72637e-27	0.392742	5.31672e-11	1.16578e-08	1	1	2.37537e-10	1	1	0.000192126	1	3.44304e-08	4.63558e-06	5.1368e-11	1	1	1	0.0011411	5.52504e-12	0.000169184	5.99996e-11	1.51647e-08	1	1.49776e-07	1	2.41418e-10	0.744242	2.01949e-08	1.98506e-16	1.3039e-09	1	1	1.81489e-10	5.0292e-15	3.65784e-05	0.0611772	7.70072e-14	1	4.47843e-09	2.61835e-16	9.477e-05	1	2.27716e-09	1	0.20157	1.46338e-16	3.26014e-14	7.66539e-22
multicellular organism development	0.00121377	6.1229e-25	0.0145929	2.4029e-16	5.82203e-09	1	1	6.4675e-16	1	0.00292715	1.36819e-11	0.479256	7.21467e-13	1.18653e-10	6.2254e-13	1	1	1	5.38552e-07	1.25193e-15	0.0655617	1.20667e-09	2.09269e-08	1	8.52697e-07	1	2.85057e-14	0.463969	2.38567e-13	4.36224e-23	1.03289e-12	1	1	2.29386e-14	5.18239e-25	1.0165e-05	1	3.21397e-15	1	2.44307e-09	1.51299e-20	7.01098e-13	1	2.29027e-08	1	1.22266e-05	3.55301e-22	1.85944e-13	1.49499e-12
cellular component morphogenesis	0.00121918	1	1	4.70588e-09	1	1	1	1.23246e-07	1	0.375505	4.03303e-05	1	1	0.00333049	0.0194023	1	1	1	1	0.461792	1	0.00168057	1	1	1	1	5.5234e-07	0.179566	0.000124705	0.0309129	0.00311197	1	0.495365	3.91447e-11	5.57887e-10	1	1	8.84752e-05	1	1	1	0.0311455	1	0.16417	1	0.0548721	0.00825391	0.0688097	1
regulation of signaling	0.00132824	4.23659e-42	1	0.276634	1.94111e-07	1	1	1	1	0.00519926	1	1	0.000387135	1	1	1	1	0.000692666	0.235997	1	1	0.00185041	7.18274e-13	1	1.04109e-07	3.86628e-18	0.0118942	1	0.0759907	1	3.46323e-07	1	1	1.82927e-15	4.72505e-17	2.92062e-05	4.03311e-13	7.80592e-10	1	1.16681e-06	1.47826e-10	0.00484168	1	1	1	0.860746	1.53871e-06	6.94388e-21	3.07871e-36
regulation of multicellular organismal process	0.00163884	3.06312e-24	1	3.86629e-08	3.08435e-06	1	1	0.00125291	1	1	1	1	6.08938e-05	0.00331977	1	1	1	1	1	0.0137861	1	5.4719e-10	0.00153133	1	0.0868907	2.35285e-09	3.8524e-07	1	0.0151056	5.35509e-09	2.52919e-10	1	1	2.10514e-15	1.50272e-15	0.0521827	0.0943792	1.28441e-11	1	0.000347834	1.90799e-13	0.000148831	1	5.28227e-05	1	1	5.00005e-06	2.99991e-18	1.17512e-19
organic substance metabolic process	0.00179669	2.91356e-33	0.00499538	0.00192613	1.51663e-15	1	1	6.6476e-06	1	1	1	1	0.0118584	1	1	0.000137186	1	1	7.25128e-05	0.464895	0.0445112	1	5.8365e-21	1	0.00181668	7.84879e-32	1	1	1	7.69235e-07	5.16735e-05	1	1	1.47292e-06	3.18993e-15	1.22754e-09	1.75871e-13	1.84968e-08	1	2.66522e-10	3.62145e-22	9.91112e-06	1	1	1	1	7.71933e-09	0.000411241	1.09269e-36
developmental process	0.00182234	8.27474e-25	0.00318811	1.95461e-15	8.47928e-13	1	1	8.33814e-14	1	0.506108	2.52976e-08	1	2.48343e-11	3.1402e-12	1.56905e-11	1	1	1	7.62226e-09	7.35924e-15	0.0704023	1.43747e-11	3.23364e-10	0.142754	4.7556e-06	1	4.79614e-13	1	5.13503e-12	4.06474e-27	2.98038e-14	1	1	1.25503e-17	3.04714e-30	1.73091e-07	1	5.31996e-13	1	7.60063e-13	4.20047e-23	8.32578e-12	1	2.13579e-09	1	3.53886e-05	6.31515e-22	5.00682e-17	8.28027e-16
retina vasculature development in camera-type eye	0.00193441	1	1	1	1	1	1	1	1	1	1	1	1	1	1	1	1	1	1	1	1	1	1	1	1	1	1	1	1	1	1	1	1	1	1	1	1	1	1	1	1	1	1	1	1	1	1	1	1
cell differentiation	0.00203359	6.29828e-10	1	1.43231e-14	1.22785e-05	1	1	6.70545e-17	1	0.898656	1.32954e-05	1	1.46349e-06	1.24699e-11	8.01624e-06	1	1	1	0.013063	6.84335e-09	0.304599	1.48822e-10	1.59883e-08	1	4.46429e-08	1	2.64511e-13	1	3.67941e-11	9.10028e-19	3.75486e-07	1	1	2.0688e-11	8.30889e-16	0.00114998	1	5.5438e-07	1	4.63491e-08	9.05283e-14	1.23227e-08	1	0.000372556	1	0.1415	3.12056e-13	1.49432e-11	5.26489e-10
negative regulation of biological process	0.00206453	1.11071e-40	1	0.0188109	2.69472e-09	1	1	8.16696e-05	1	1	0.0100131	1	0.00495604	1.2008e-05	0.00271834	1	1	1	0.00328593	1	1	1.04137e-11	6.97323e-11	1	0.0287992	2.69118e-26	4.35403e-06	1	0.000695926	2.14296e-09	1.69157e-11	1	1	2.74958e-13	9.82489e-24	4.26164e-15	1.23844e-15	8.93239e-06	1	5.76163e-10	5.83546e-28	0.408699	0.00308768	1	1	1	2.19396e-08	2.24741e-26	3.32953e-36
single-multicellular organism process	0.00226323	3.03025e-33	0.136583	1.1595e-17	5.27879e-12	1	1	5.48334e-16	1	0.0459937	8.02331e-08	0.0595359	7.72427e-14	5.7392e-12	4.61165e-13	1	1	1	1.3056e-05	1.66546e-14	0.000189569	3.77673e-12	9.02358e-13	1	3.7306e-10	1	1.08781e-16	0.170999	6.74507e-11	1.32059e-21	2.90174e-14	1	1	1.12219e-12	6.68117e-20	2.73205e-07	0.260855	2.00562e-18	1	5.27894e-13	2.88881e-19	3.31647e-10	1	2.66271e-14	1	0.00114529	2.14072e-23	7.52383e-13	5.10744e-20
anatomical structure morphogenesis	0.00256352	1	0.00554736	4.39357e-13	0.0101565	1	1	8.78404e-07	1	1	1.28742e-08	1	0.143813	2.08796e-07	0.00464925	1	1	1	0.000660682	0.494139	1	4.69517e-08	0.000153644	1	7.58512e-06	1	0.00154803	1	2.00806e-06	1.13167e-17	1.07895e-08	1	1	3.62088e-15	6.07457e-20	0.338581	1	1.2775e-08	1	5.26937e-08	3.8444e-13	0.000290841	1	0.0112529	1	0.0948943	1.01454e-09	3.38054e-16	1
positive regulation of response to stimulus	0.00267329	2.73806e-47	1	1	0.0557245	1	1	1	1	0.837149	1	1	0.940525	1	1	1	1	1	1	1	1	1	2.31367e-08	1	0.201079	2.00375e-21	1	1	1	1	0.877916	1	1	2.66545e-08	4.70728e-07	0.421517	3.23062e-16	0.0652619	1	3.28843e-07	1.18907e-09	1	1	1	1	1	0.000110503	8.16485e-13	3.95786e-43
cell projection morphogenesis	0.00333071	1	1	4.40366e-10	1	1	1	2.4419e-06	1	0.352266	2.39942e-06	0.096476	0.0514392	0.000135056	0.000136895	1	1	1	1	1	1	0.00914066	1	1	1	1	4.2351e-09	1	0.00429724	0.00439346	0.434789	1	0.0209625	0.000160746	0.000122127	1	1	3.08908e-07	1	1	1	0.0724431	1	0.0206881	1	0.377346	1	1	1
regulation of signal transduction	0.00346626	1.1919e-44	1	1	1.2474e-07	1	1	1	1	0.0814571	1	1	0.0120301	1	1	1	1	1	0.12413	1	1	0.103042	1.16846e-15	1	1.35963e-07	1.17532e-23	1	1	1	1	2.10465e-05	1	1	9.27472e-17	5.24872e-21	0.000641196	1.03734e-17	3.26789e-08	1	8.45901e-07	2.74721e-14	0.0127329	1	1	1	1	9.49752e-09	9.52348e-22	1.76941e-41
cell morphogenesis involved in differentiation	0.00347331	1	1	1.58934e-09	1	1	1	2.09652e-07	1	1	4.66734e-06	1	1	0.0032682	0.0171897	1	1	1	1	1	1	0.0200093	1	1	1	1	5.36995e-07	1	0.000142081	0.000475451	1	1	0.199128	1.07055e-06	1.07244e-05	1	1	0.00343465	1	1	1	0.0390763	1	0.431389	1	0.69387	1	1	1
system development	0.00376504	3.62755e-13	0.0173865	1.40184e-17	4.29926e-07	1	1	8.11554e-18	1	1.44896e-05	3.37579e-11	0.259964	1.04569e-09	2.18391e-12	1.23334e-12	1	1	1	3.47305e-05	1.11979e-13	0.10384	1.69834e-11	2.6839e-05	1	9.89685e-09	1	6.81835e-15	1	1.82426e-12	2.96359e-21	1.31425e-12	1	1	4.01865e-14	1.90911e-21	0.000266564	1	3.96642e-14	1	3.46295e-09	1.13002e-18	3.02873e-12	1	2.23442e-08	1	2.30307e-05	9.91725e-21	8.82237e-13	1.2435e-08
cellular component organization or biogenesis	0.00900688	2.49844e-08	1	4.94415e-08	0.00553311	1	1	0.000804804	1	1	1	1	0.332976	1	1	1	1	1	1	0.000316174	1	0.00269595	2.52837e-13	1	0.0108138	0.00267708	0.00190663	1	0.00373187	2.15927e-08	0.00060888	1	1	1.02085e-12	2.98094e-32	4.59549e-06	0.000416389	3.73544e-09	1	0.0757228	1.5815e-11	0.223794	1	1	1	1	0.00112735	1.4835e-12	1.04728e-09
response to cytokine	0.0092801	6.98772e-35	1	1	1	1	1	1	1	1	1	1	1	1	1	1	1	1	1	1	1	1	1	1	1	4.09841e-16	1	1	1	1	1	1	1	1	0.259343	1	1.29198e-05	0.846823	1	1	5.34309e-06	1	1	1	1	1	1	0.0838176	4.33393e-23
positive regulation of cell communication	0.00934569	4.06311e-32	1	1	0.00693712	1	1	1	1	0.882391	1	1	0.0617953	1	1	1	1	1	1	1	1	1	4.08099e-08	1	0.00198394	7.84616e-10	1	1	1	1	1	1	1	4.16226e-08	1.12488e-06	0.562929	9.67067e-10	0.0151608	1	0.000446952	3.15397e-07	1	1	1	1	1	0.00893607	1.43885e-10	1.55508e-26
macromolecule metabolic process	0.0116531	2.01856e-19	0.0389417	0.154118	5.23672e-08	1	1	0.000138265	1	1	1	1	1	0.160823	1	0.0106211	1	1	0.00111835	1	1	1	2.17775e-11	1	0.00361257	3.2155e-19	1	1	1	1.09168e-06	0.00215119	1	1	7.54207e-06	7.22338e-11	7.76192e-09	2.75596e-07	6.07956e-05	1	1.51494e-08	1.98302e-20	2.66855e-07	1	1	1	1	6.27348e-07	1	3.84275e-22
positive regulation of signaling	0.0122958	7.62288e-32	1	1	0.00443288	1	1	1	1	0.665194	1	1	0.0275063	1	1	1	1	1	1	1	1	1	9.9254e-09	1	0.00204113	1.99444e-10	1	1	1	1	0.888606	1	1	6.34311e-09	1.20863e-07	0.327717	5.9053e-11	0.0103925	1	0.000133679	9.17448e-08	1	1	1	1	1	0.0101889	3.01372e-10	5.30028e-26
cellular component organization	0.0147114	3.79709e-07	1	1.94969e-08	0.000876692	1	1	0.00160317	1	1	1	1	0.427351	1	1	1	1	1	1	0.000345751	1	0.00155283	2.21106e-13	1	0.0368697	1	0.00114854	1	0.00743373	1.5697e-08	0.000177912	1	1	1.95939e-12	3.27057e-32	1.64559e-06	0.000348448	1.74221e-08	1	0.119921	2.19363e-12	0.602588	1	1	1	1	0.00113875	7.8803e-13	1.96518e-09
negative regulation of cellular process	0.0153456	9.08189e-36	1	0.245078	6.10266e-08	1	1	0.00013483	1	1	0.0347049	1	0.544422	8.16348e-06	0.00273826	1	1	1	0.001448	1	1	1.81499e-11	1.18048e-11	1	0.014682	3.82211e-28	2.16462e-06	1	0.000604546	3.41775e-11	1.45195e-09	1	1	1.07973e-12	4.7344e-22	3.6089e-15	3.9044e-16	2.33461e-05	1	1.36577e-09	1.19158e-27	0.721728	0.00297712	1	1	1	1.32018e-07	1.48801e-24	2.31703e-33
cell projection organization	0.016501	1	1	9.36914e-07	1	1	1	3.12407e-05	1	1	0.0279958	0.497224	1	0.641363	5.24145e-05	1	1	1	1	0.00161974	1	0.000131279	1	1	1	1	4.28722e-05	1	0.0367446	0.00569965	1	1	1	0.00412967	6.13314e-07	1	1	0.00271082	1	1	1	1	1	0.0396293	1	1	1	1	1
cellular macromolecule metabolic process	0.0178046	2.10952e-16	0.119094	0.0196704	7.79415e-08	1	1	4.01929e-06	1	1	1	1	1	0.0687063	1	0.00430005	1	1	0.00158012	1	1	1	2.68675e-09	1	0.00235293	3.77317e-16	1	1	1	2.70541e-09	0.00425374	1	1	9.91298e-07	4.24658e-08	5.02868e-08	4.96593e-07	0.00026816	1	6.83935e-07	1.67744e-17	3.413e-09	1	1	1	1	3.23843e-06	1	2.23712e-19
gland development	0.0183124	1	1	1	1	1	1	1	1	1	1	1	1	1	1	1	1	1	1	1	1	0.0387103	1	1	1	1	1	1	1	7.86781e-07	6.88935e-05	1	1	1	0.00018053	1	1	1	1	0.647365	1	1	1	1	1	1	8.33632e-05	0.248784	1
positive regulation of signal transduction	0.020412	3.9691e-32	1	1	0.00152486	1	1	1	1	1	1	1	0.39341	1	1	1	1	1	0.928626	1	1	1	3.27398e-08	1	0.00817745	9.44512e-12	1	1	1	1	1	1	1	3.97086e-06	3.37386e-08	1	6.04814e-11	0.866255	1	6.7639e-05	1.39387e-08	1	1	1	1	1	0.010636	4.49405e-11	3.5787e-29
negative regulation of cellular metabolic process	0.0242165	5.78173e-17	1	0.0390296	2.03403e-06	1	1	1	1	1	1	1	1	1.94247e-05	1	1	1	1	0.0177275	1	1	0.00489369	2.89081e-12	1	0.591237	2.19084e-17	0.900195	1	0.0385171	2.05132e-07	0.00200974	1	1	8.39105e-07	8.38564e-06	0.000221389	2.50113e-05	0.369971	1	7.45073e-05	4.96578e-14	1	1	1	1	1	0.000262084	1.84017e-09	2.25343e-15
regulation of cell death	0.0261064	2.66054e-34	1	1	0.15399	1	1	1	1	1	1	1	1	1	1	1	1	1	0.051887	1	1	0.000270663	3.77018e-06	1	0.00021708	1.88212e-19	0.000183524	1	1	0.00116709	0.57052	1	1	0.000100005	4.56499e-13	6.10852e-06	2.59511e-10	0.0208987	1	0.762632	1.19039e-12	1	1	1	1	1	0.063353	0.000394157	6.51849e-26
positive regulation of cellular metabolic process	0.0264909	1.31259e-44	1	8.57611e-07	3.459e-14	1	1	1	1	1	1	1	1	1	1	1	1	1	1.75055e-08	1	1	5.18284e-06	1.1724e-09	0.979013	3.37637e-05	3.6262e-19	5.08258e-05	1	0.62598	5.64503e-09	5.41225e-11	1	1	7.05592e-13	1.06581e-21	2.66274e-10	2.29094e-18	0.000893819	1	3.95285e-05	6.9123e-19	4.28152e-05	1	1	1	1	1.10777e-08	5.22866e-15	8.93394e-37
negative regulation of homeostatic process	0.0330302	9.34738e-08	1	1	1	1	1	1	1	1	1	1	1	1	1	1	1	1	1	1	1	1	1	1	1	1	1	1	1	1	1	1	1	1	1	1	1	0.0607155	1	1	1	1	1	1	1	1	1	1	1
primary metabolic process	0.0334031	7.61198e-31	0.0399442	0.0055698	2.29904e-16	1	1	0.000225126	1	1	1	1	0.00340716	1	1	0.000492217	1	1	2.5064e-05	0.39413	0.0627059	1	6.95064e-19	1	0.0342434	1.85172e-32	1	1	0.838088	6.95121e-08	8.99637e-05	1	1	9.07488e-05	3.06137e-14	2.016e-11	1.37201e-13	2.11375e-06	1	1.69328e-10	1.69376e-19	4.31485e-06	1	1	1	1	3.73391e-09	0.000182643	1.12471e-35
negative regulation of metabolic process	0.0403901	1.66782e-22	1	0.111764	2.31435e-06	1	1	1	1	1	1	1	1	0.000195682	1	1	1	1	0.000936809	1	1	0.0370261	1.11414e-09	1	1	1.2472e-18	1	1	0.051449	2.55603e-06	0.000585198	1	1	1.72901e-06	7.91297e-08	0.000361883	0.000224551	0.313638	1	0.000956881	1.12289e-14	1	0.905107	1	1	1	0.00037482	1.53727e-10	3.97803e-16
regulation of programmed cell death	0.0435992	5.3848e-32	1	1	0.048756	1	1	1	1	1	1	1	1	1	1	1	1	1	0.025084	1	1	0.0232711	1.15593e-05	1	0.00358891	7.66794e-20	9.99831e-05	1	1	0.00172861	0.879756	1	1	9.13676e-06	5.43426e-13	2.61609e-06	1.8808e-10	0.00984756	1	1	2.28364e-13	1	1	1	1	1	0.278289	1.40686e-05	2.89402e-26
neuron projection morphogenesis	0.0485785	1	1	1.98159e-10	1	1	1	1.32542e-06	1	0.263002	1.36887e-06	0.0643079	0.136356	7.5987e-05	7.79977e-05	1	1	1	1	1	1	0.00876438	1	1	1	1	2.15779e-09	1	0.00585882	0.00605751	0.679146	1	0.0154876	0.000210879	0.000187052	1	1	7.28738e-07	1	1	1	0.0738166	1	0.0146201	1	0.552974	1	1	1
cellular response to glucose stimulus	0.0565667	1	1	1	1	1	1	1	1	1	1	1	1	1	1	1	1	5.08806e-06	1	1	1	1	1	1	1	1	1	1	1	1	1	1	1	1	0.00961857	1	1	1	1	1	1	1	1	1	1	1	1	1	1
regulation of apoptotic process	0.0594837	1.55771e-32	1	1	0.0458512	1	1	1	1	1	1	1	1	1	1	1	1	1	0.157631	1	1	0.0279655	3.83823e-06	1	0.00216655	1.6553e-19	0.000105371	1	1	0.00145696	0.773208	1	1	1.76974e-05	1.35293e-12	1.97177e-06	2.45189e-10	0.0267409	1	1	2.35574e-13	1	1	1	1	1	0.374467	4.25872e-05	5.76558e-27
cellular response to hexose stimulus	0.0657825	1	1	1	1	1	1	1	1	1	1	1	1	1	1	1	1	6.62232e-06	1	1	1	1	1	1	1	1	1	1	1	1	1	1	1	1	0.00245899	1	1	1	1	1	1	1	1	1	1	1	1	1	1
response to glucose	0.0676384	1	1	1	1	1	1	1	1	1	1	1	1	1	1	1	1	0.00212677	1	1	1	1	1	1	1	1	1	1	1	1	1	1	1	0.17066	0.00458896	1	1	1	1	1	1	1	1	1	1	1	1	1	1
localization	0.0692025	1.13068e-32	1	1	0.000316186	1	1	1	1	1	1	1	1.00002e-05	1	0.0333675	1	1	7.17024e-16	1	1	0.668404	0.178042	1.74216e-13	1	0.00184171	1.14008e-30	1	1	1	1	3.3177e-08	1	1	0.00111292	5.17443e-16	8.5742e-05	3.17347e-15	2.71111e-09	1	0.0417129	0.0038824	1	1	0.000344328	1	1	0.00237541	1.97756e-12	3.50732e-45
neuron projection development	0.0730562	1	1	6.10493e-07	1	1	1	2.1202e-05	1	0.120939	8.6637e-06	0.000250906	0.402122	0.0447839	0.0210843	1	1	1	1	0.0366665	1	0.034215	1	1	1	1	4.48672e-08	0.149256	0.025531	0.00495972	1	1	0.0386045	0.0304914	0.00281698	1	1	1.04885e-05	1	1	1	0.744657	1	0.00324891	1	1	1	1	1
locomotion	0.0736781	1	1	1.44795e-05	1	1	1	4.45291e-05	1	1	0.0858719	1	0.738781	1	0.00480313	1	1	1	1	1	1	1	0.0387252	1	1	1	0.000240173	1	1.04439e-06	0.0212145	0.000475331	1	1	9.29232e-08	2.35103e-12	1	1	6.03869e-11	1	0.66478	0.00254535	0.000148825	1	0.122037	1	1	1	9.43952e-05	1
negative regulation of macromolecule metabolic process	0.0758199	2.2401e-20	1	0.0663061	1.46088e-05	1	1	1	1	1	1	1	1	5.26304e-05	1	1	1	1	0.000658987	1	1	0.279295	3.27135e-11	1	0.990105	2.36808e-18	1	1	1	8.55399e-09	0.000153488	1	1	1.8651e-08	4.2047e-07	0.00271676	2.55025e-05	0.249413	1	1.33856e-05	2.3113e-15	1	1	1	1	1	0.00171502	1.38019e-10	7.61968e-17
cell morphogenesis involved in neuron differentiation	0.0793534	1	1	1.43422e-12	1	1	1	1.49944e-06	1	0.459503	1.19435e-06	0.0740201	1	0.000195036	0.00298738	1	1	1	1	1	1	0.00110128	1	1	1	1	1.72474e-07	1	0.000130002	0.000150344	1	1	0.00337293	4.96725e-05	0.000595827	1	1	0.00281554	1	1	1	0.00786248	1	0.401061	1	0.611012	1	1	1
cellular response to monosaccharide stimulus	0.0808005	1	1	1	1	1	1	1	1	1	1	1	1	1	1	1	1	9.48368e-06	1	1	1	1	1	1	1	1	1	1	1	1	1	1	1	1	0.00382515	1	1	1	1	1	1	1	1	1	1	1	1	1	1
catabolic process	0.0863059	1.31648e-07	1	1	4.69637e-06	1	1	1	1	1	1	1	1	1	1	0.112553	1	1	1	1	1	1	1	1	1	4.20123e-25	1	1	1	1	1	1	1	1	0.000576327	0.374449	4.81936e-06	1	1	1	3.85891e-06	1	1	1	1	1	1	1	6.2585e-06
neuron projection guidance	0.0864816	1	1	8.77299e-12	1	1	1	2.11075e-07	1	0.000939351	0.000974245	0.780584	1	0.0019121	0.00354271	1	1	1	1	1	1	0.000221807	1	1	1	1	2.04399e-07	1	6.54872e-06	0.107816	1	1	0.000118096	0.0582271	0.13998	1	1	0.0154432	1	1	1	0.00173484	1	0.0109735	1	1	1	1	1
cellular response to cytokine stimulus	0.0865821	2.08443e-27	1	1	1	1	1	1	1	1	1	1	1	1	1	1	1	1	1	1	1	1	1	1	1	5.79956e-16	1	1	1	1	1	1	1	1	0.386822	1	0.00011512	1	1	1	0.0163124	1	1	1	1	1	1	1	3.69264e-20
response to hexose	0.0915815	1	1	1	1	1	1	1	1	1	1	1	1	1	1	1	1	0.00328063	1	1	1	1	1	1	1	1	1	1	1	1	1	1	1	0.27462	0.00239078	1	1	1	1	1	1	1	1	1	1	1	1	1	1
positive regulation of locomotion	0.0930379	3.99898e-10	1	1	1	1	1	1	1	1	1	1	1	1	1	1	1	1	1	1	1	0.956218	0.0867795	1	1	0.000941413	1	1	0.0296905	1	1	1	1	0.0361023	1.50725e-08	1	0.00389835	0.20042	1	0.0489539	3.23483e-06	1	1	1	1	1	1	7.9299e-09	4.59619e-15
neuron development	0.0966263	1	1	1.82043e-12	1	1	1	2.39078e-15	1	0.000171925	4.96098e-10	1.40164e-06	0.00113796	7.99538e-06	0.000157128	1	1	1	1	0.00110675	1	0.018023	1	1	1	1	1.87436e-12	0.19143	2.95475e-07	3.84654e-09	0.0181146	1	0.255709	0.00300388	3.38114e-05	1	1	0.000512122	1	1	1	0.00772405	1	6.36088e-08	1	0.308835	0.0003049	1	1
regulation of biological quality	0.0974254	1.33976e-16	1	0.477372	3.65971e-06	1	1	0.0139173	1	1	1	1	0.016754	1	1	1	1	5.26514e-07	1	1	1	0.549591	0.000802532	1	0.710475	6.88096e-09	0.000517177	1	0.0005164	1	0.00112919	1	1	0.000334729	2.27093e-05	0.0464956	0.000131857	7.54527e-07	1	1	1	1	1	0.00059317	1	1	9.97012e-07	3.81206e-05	3.80573e-13
response to oxygen-containing compound	0.105245	1.37849e-30	1	1	0.073706	1	1	1	1	1	1	1	1	1	1	1	1	1	1	1	1	0.0640596	0.0539342	1	1	1.22676e-10	1	1	1	0.0530554	1	1	1	1	5.11123e-07	0.580599	0.000140005	1	1	1	2.30422e-08	1	1	1	1	1	1	0.00018234	4.03263e-18
negative regulation of gene expression	0.114126	2.79497e-09	1	0.000239685	7.2343e-05	1	1	1	1	1	1	1	1	8.74285e-05	1	1	0.305239	1	2.91787e-07	1	0.825358	1	5.69551e-07	1	0.0866763	5.92367e-11	1	1	1	1.05717e-10	0.00328929	1	1	2.66555e-07	0.000146582	0.0569118	0.581852	1	1	0.0132105	2.38721e-14	1	1	1	1	1	2.83552e-06	0.000994962	6.81029e-10
regulation of inclusion body assembly	0.119211	1	1	1	1	1	1	1	1	1	1	1	1	1	1	1	1	2.14919e-06	1	1	1	1	1	1	1	1	1	1	1	1	1	1	1	1	1	1	1	1	1	1	1	1	1	1	1	1	1	1	1
regulation of primary metabolic process	0.120284	2.42129e-31	0.28132	0.042471	8.11324e-14	1	1	1	1	1	1	1	1	0.0220516	0.961199	1	1	1	1.43512e-10	1	0.858679	1	3.33363e-14	0.720333	0.00764537	3.8879e-23	0.000198331	1	0.00749209	7.72785e-12	4.61915e-07	1	1	7.04117e-17	2.05864e-13	3.44096e-12	6.23431e-17	0.0469205	1	1.22971e-10	2.83536e-19	0.0044754	1	1	1	1	6.41888e-11	5.39436e-06	3.43017e-33
axon development	0.128201	1	1	1.89249e-10	1	1	1	0.000296835	1	0.026662	9.70635e-05	0.00808144	1	0.000529185	0.0254868	1	1	1	1	0.792236	1	0.0238886	1	1	1	1	8.3387e-08	1	1.68976e-06	0.000253443	1	1	0.000328018	0.00113072	0.160105	1	1	0.00698249	1	1	1	0.156137	1	0.227901	1	1	1	1	1
glucose homeostasis	0.138122	1	1	1	1	1	1	1	1	1	1	1	1	1	1	1	1	0.0004643	1	1	1	1	1	1	1	1	1	1	0.745616	1	0.0321778	1	1	0.114509	1	1	1	1	1	1	1	1	1	1	1	1	1	1	1
response to external stimulus	0.142118	6.39499e-15	1	0.00189727	1	1	1	1	1	1	0.726711	1	1	1	1	1	1	1	1	1	1	0.00450684	0.000100544	1	1	4.70412e-06	0.118557	1	0.447744	1	0.758223	1	1	0.147458	2.44393e-06	1	0.000135503	1.87594e-07	1	0.0557931	0.00204603	1	1	1	1	1	1	1	9.30794e-12
negative regulation of ossification	0.142567	1	1	1	1	1	1	1	1	1	1	1	1	1	1	1	1	1	1	1	1	1	0.00919316	1	1	1	1	1	1	1	1	1	1	1	1	1	1	0.981869	1	0.558364	1	1	1	1	1	1	1	1	1
response to monosaccharide	0.145496	1	1	1	1	1	1	1	1	1	1	1	1	1	1	1	1	1	1	1	1	1	1	1	1	1	1	1	1	1	1	1	1	0.0820734	0.0018342	1	1	1	1	1	1	1	1	1	1	1	1	1	1
negative regulation of nitrogen compound metabolic process	0.146663	1	0.535282	2.18303e-06	0.00125066	1	1	1	1	1	1	1	1	0.00436148	1	1	0.196498	1	4.4848e-05	1	0.00943334	0.215686	3.37157e-07	1	1	3.22959e-06	1	1	1	3.24056e-07	0.0452283	1	1	1.77656e-05	0.090555	0.00662778	1	0.66161	1	0.00506912	3.72128e-12	1	1	1	1	1	0.00126023	1	2.96362e-06
regulation of localization	0.147944	2.01563e-27	1	0.289066	0.0178176	1	1	1	1	1	0.698305	1	0.0293511	1	0.475054	1	1	0.00110518	1	1	1	0.0199386	5.25577e-06	1	1	6.915e-06	0.00325737	1	0.112979	1	0.000140596	1	1	0.238909	2.5179e-15	0.000139871	7.21408e-06	0.00494813	1	0.0011617	6.5069e-05	0.727964	1	0.00746736	1	1	0.000741706	5.18915e-10	1.55645e-26
neuron differentiation	0.149329	1	1	1.27217e-12	1	1	1	2.5186e-22	1	1.57458e-05	6.69121e-14	1.30689e-07	1.14415e-05	1.13517e-08	0.000113597	1	1	1	1	0.000147329	1	1.03296e-05	1	1	0.117376	1	4.87666e-15	0.788059	3.85736e-09	1.47868e-14	0.221193	1	0.0735839	0.00131286	0.00161087	1	1	1.63979e-06	1	1	1	8.19952e-10	1	6.99656e-07	1	0.0308168	4.4083e-06	1	1
axon guidance	0.151596	1	1	3.67386e-11	1	1	1	2.78677e-07	1	0.00205119	0.00131022	0.666128	1	0.00234702	0.00439392	1	1	1	1	1	1	0.000178856	1	1	1	1	2.7886e-07	1	1.15598e-05	0.0908054	1	1	0.000203802	0.0729833	0.16065	1	1	0.0492615	1	1	1	0.00143921	1	0.00835736	1	1	1	1	1
positive regulation of cell migration	0.154893	1.12897e-08	1	1	1	1	1	1	1	1	1	1	1	1	1	1	1	1	1	1	1	1	0.00274832	1	1	0.000215532	1	1	0.0104663	1	1	1	1	0.472169	5.34418e-08	1	0.0222339	0.102348	1	1	3.07293e-07	1	1	1	1	1	1	4.53081e-10	1.55757e-13
regulation of immune system process	0.189078	2.65267e-76	0.192763	1	0.0030779	1	1	1	1	1	1	1	1	1	1	1	1	5.90015e-07	1	1	1	1	2.21463e-06	1	0.251852	3.67865e-49	1	1	1	1	1	1	1	1	0.0117804	1	2.74738e-22	1	1	0.0398333	0.00856418	1	1	1	1	1	0.493397	7.42581e-11	5.05917e-61
animal organ morphogenesis	0.194863	1	1	1	0.0915052	1	1	0.120316	1	1	0.0964856	1	1	1	1	1	1	1	0.163035	1	1	0.0410587	6.82878e-05	1	1	1	0.616297	1	0.191049	8.47856e-12	0.000337782	1	1	0.000299709	0.195402	1	1	0.00812391	1	5.33643e-05	1.69475e-07	1	1	1	1	1	2.30613e-08	0.011791	1
Schwann cell differentiation	0.197639	1	1	1	1	1	1	1	1	1	1	1	1	1	1	1	1	1	1	1	1	1	1	1	1	1	1	1	1	1	1	1	1	0.593974	0.00042251	1	1	1	1	1	1	1	1	1	1	1	1	1	1
positive regulation of mRNA metabolic process	0.208623	1	1	1	1	1	1	1	1	1	1	1	1	1	1	1	1	1	1	1	1	1	1	1	1	0.000752438	1	1	1	1	1	1	1	1	1	1	1	1	1	1	1	1	1	1	1	1	1	1	1
cellular response to unfolded protein	0.210919	1	1	1	1	1	1	1	1	1	1	1	1	1	1	1	1	1	1	1	1	1	1	1	1	1	1	1	1	1	1	1	1	1	1	1	1	1	1	1	1	1	1	1	1	1	1	1	1
movement of cell or subcellular component	0.211294	1	1	5.25588e-07	1	1	1	0.00320548	1	1	0.899335	1	1	1	0.164433	1	1	1	1	1	1	0.126414	1	1	1	1	0.0038851	1	0.000347144	0.430948	0.029519	1	1	3.13889e-07	1.01554e-14	1	1	2.5031e-09	1	0.332425	0.00267944	3.05228e-05	1	0.00466055	1	0.89778	1	7.80496e-05	1
positive regulation of metabolic process	0.212075	7.86059e-44	1	2.54367e-09	1.71587e-15	1	1	1	1	1	1	1	1	1	1	1	1	1	4.99794e-08	1	1	6.72522e-05	5.66762e-10	0.516433	9.7973e-05	5.54955e-22	3.61669e-05	1	0.82722	2.06928e-09	9.17579e-10	1	1	1.06155e-11	8.39758e-24	1.9022e-10	2.63768e-18	0.011448	1	5.19071e-07	1.70692e-20	4.74344e-05	1	1	1	1	7.07568e-09	3.85223e-16	1.80433e-36
chemotaxis	0.218201	1	1	4.22887e-07	1	1	1	9.02165e-05	1	0.103632	0.00144821	1	1	0.00432454	0.0395496	1	1	1	1	1	1	0.00471831	1	1	1	1	2.35898e-05	1	0.000371669	1	1	1	1	0.0890625	0.0175179	1	1	4.59298e-05	1	1	1	0.247979	1	0.00825009	1	1	1	1	1
regulation of gene expression	0.222789	3.92948e-15	0.00511115	0.0492519	1.47181e-11	1	1	0.0174541	1	1	1	1	1	0.000379801	1	1	1	1	2.96179e-09	0.0411962	0.010915	1	9.9202e-12	0.66028	0.085279	2.7127e-13	0.000257613	1	1	4.72445e-15	0.000477806	1	1	4.82545e-13	5.02677e-07	0.000707491	2.03983e-07	1	1	1.17956e-07	6.1417e-20	1.02817e-08	1	1	1	1	5.56829e-09	1	1.871e-16
regulation of metabolic process	0.224629	8.43656e-32	0.123784	0.0291705	5.85346e-14	1	1	0.152401	1	1	1	1	1	0.00950456	0.474942	1	1	1	5.25822e-10	1	0.0437107	0.853914	8.11002e-13	0.415799	0.00731563	3.22623e-24	4.30008e-05	1	0.00317684	3.97196e-11	5.27876e-07	1	1	6.23081e-14	1.59501e-14	1.38565e-11	1.0999e-14	0.0397716	1	8.08432e-09	5.16967e-19	0.000539613	1	1	1	1	2.07408e-10	1.37951e-06	2.23082e-32
pyruvate biosynthetic process	0.227373	1	1	1	1	1	1	1	1	1	1	1	1	1	1	1	1	1	1	1	1	1	1	1	1	1	1	1	1	1	1	1	1	1	1	1	1	1	1	1	1	1	1	1	1	1	1	1	1
positive regulation of macromolecule metabolic process	0.228497	8.45734e-41	1	3.48099e-10	2.32917e-13	1	1	1	1	1	1	1	1	1	1	1	1	1	7.82452e-08	1	1	0.000994087	4.25019e-10	1	0.000750767	9.91528e-20	0.00143466	1	1	4.20582e-10	5.49611e-09	1	1	1.2219e-11	6.93738e-22	2.80718e-08	1.10918e-15	0.0425414	1	3.82392e-07	1.00388e-20	3.87672e-06	1	1	1	1	7.32825e-08	1.66048e-13	3.54952e-36
neurogenesis	0.229928	1	1	3.81638e-18	1	1	1	2.82029e-23	1	1.09821e-05	2.12729e-13	4.31557e-05	1.8211e-08	5.6811e-15	2.25032e-06	1	1	1	1	2.38169e-09	1	1.77595e-08	1	1	9.92479e-07	1	4.78213e-16	0.198658	2.88384e-07	1.50793e-12	6.60158e-06	1	1	6.5783e-09	3.26276e-06	1	1	0.00126802	1	1	1	2.21998e-13	1	3.34462e-07	1	1.00813e-05	3.21208e-08	1	1
nervous system development	0.231413	1	0.0210594	2.92891e-18	1	1	1	1.63279e-18	1	1.02858e-05	3.50481e-14	0.000784007	1.52156e-08	9.65832e-14	5.55897e-08	1	1	1	0.0340202	1.50904e-10	1	1.75919e-09	1	1	2.5334e-09	1	3.88172e-15	0.00426072	3.26167e-05	4.06217e-15	3.77534e-09	1	1	1.564e-07	2.22208e-09	1	1	0.000121715	1	1	0.323802	6.34784e-13	1	2.3421e-11	1	2.23537e-07	9.45791e-12	0.0831829	1
enzyme linked receptor protein signaling pathway	0.237134	1	1	1	1	1	1	1	1	1	1	1	1	1	1	1	1	1	1	1	1	1	5.69796e-07	1	1	1	1	1	1	1	1	1	1	0.49146	4.00507e-05	1	1	1	1	0.415352	1.19276e-08	1	1	1	1	1	1	0.000344741	1
collagen-activated tyrosine kinase receptor signaling pathway	0.250759	1	1	1	1	1	1	1	1	1	1	1	1	1	1	1	1	1	1	1	1	1	1	1	1	1	1	1	1	1	1	1	1	1	1	1	1	1	1	1	1	1	1	1	1	1	0.364629	1	1
cell development	0.260482	1	0.792508	2.27589e-11	1	1	0.908847	6.51319e-11	1	0.000887278	1.08182e-07	2.91865e-05	1	1.34191e-05	0.0126655	1	1	1	1	0.000682017	1	3.42317e-09	1	1	8.26082e-05	1	8.72425e-09	0.0231631	0.000141641	1.08179e-05	0.00383396	1	1	8.91729e-09	8.15939e-12	1	1	0.158813	1	0.558222	0.000836685	0.0035432	1	2.75802e-06	1	0.0308056	1.79227e-07	0.000143038	1
central nervous system development	0.262922	1	0.147542	5.11162e-08	1	1	1	9.37187e-08	1	0.000263855	0.00806764	1	0.10449	1.54974e-05	0.0126424	1	1	1	0.472176	1	1	1	1	1	0.226949	1	2.35698e-05	1	1	1.50018e-09	0.000775167	1	1	0.0317467	1	1	1	1	1	1	1	1.95661e-06	1	0.0098121	1	0.0304683	0.127898	1	1
negative regulation of signal transduction	0.267772	5.74089e-07	1	1	0.0244494	1	1	1	1	1	1	1	1	1	1	1	1	1	1	1	1	0.0781059	3.21928e-07	1	1	1.044e-08	1	1	1	1	0.000828956	1	1	1.3255e-10	1.96674e-07	1	0.000156743	1	1	1	0.000367704	1	1	1	1	1	4.33852e-05	6.62066e-11	6.31592e-14
response to endogenous stimulus	0.274396	9.44478e-11	1	1	0.00406957	1	1	1	1	1	1	1	1	1	1	1	1	1	1	1	1	0.00977851	2.12775e-05	1	0.00379418	0.000889794	1	1	1	0.00281444	1	1	1	0.00184391	7.54926e-11	1	0.133291	1	1	1	2.39091e-07	1	1	1	1	1	1	9.5538e-07	1
cellular response to carbohydrate stimulus	0.280321	1	1	1	1	1	1	1	1	1	1	1	1	1	1	1	1	0.000192819	1	1	1	1	1	1	1	1	1	1	1	0.342589	1	1	1	1	0.00160625	1	1	1	1	1	1	1	1	1	1	1	1	1	1
sensory organ development	0.28057	1	1	1	1	1	1	0.0524629	1	1	1	1	1	0.0292942	1	1	1	1.57506e-06	0.282962	0.0426028	1	1	1	1	1	1	0.302665	1	1	9.2634e-10	0.0856546	1	1	0.0334373	1	1	1	1	1	1	0.207848	0.236275	1	1	1	1	9.75e-07	1	1
cellular catabolic process	0.282959	8.92195e-06	1	1	0.0186838	1	1	1	1	1	1	1	1	1	1	1	1	1	1	1	1	1	1	1	1	4.23957e-23	1	1	1	1	1	1	1	1	1	0.140941	1.29995e-07	1	1	1	0.000197715	1	1	1	1	1	1	1	2.21548e-05
regulation of nitrogen compound metabolic process	0.301034	5.98138e-09	0.0112993	0.0125276	3.87388e-12	1	1	0.460013	1	1	1	1	1	0.0097526	1	1	0.466563	1	3.17197e-10	1	0.00173657	1	2.13017e-11	0.488107	0.698953	1.28375e-08	0.001063	1	1	2.15602e-13	1.4679e-05	1	1	5.45596e-12	1.4869e-05	8.33578e-06	1.95971e-06	1	1	4.00337e-09	2.33768e-13	1.96026e-08	1	1	1	1	2.99949e-05	1	5.28937e-11
positive regulation of endoplasmic reticulum stress-induced eIF2 alpha dephosphorylation	0.320037	1	1	1	1	1	1	1	1	1	1	1	1	1	1	1	1	1	1	1	1	1	1	1	1	1	1	1	1	1	1	1	1	1	1	1	1	1	1	1	1	1	1	1	1	1	1	1	1
positive regulation of cellular component movement	0.326582	1.27065e-08	1	1	1	1	1	1	1	1	1	1	1	1	1	1	1	1	1	1	1	1	0.0139235	1	1	0.000133284	1	1	0.00715778	1	1	1	1	0.0427481	6.29579e-08	1	0.00713362	0.0953966	1	0.080374	8.52312e-07	1	1	1	1	1	1	2.39225e-09	1.69993e-14
positive regulation of cell motility	0.347286	7.8771e-08	1	1	1	1	1	1	1	1	1	1	1	1	1	1	1	1	1	1	1	1	0.0100909	1	1	0.000136926	1	1	0.00720974	1	1	1	1	0.0335392	2.72304e-08	1	0.0246086	0.0832676	1	0.131095	7.54831e-07	1	1	1	1	1	1	2.25228e-09	5.16161e-13
axonogenesis	0.351933	1	1	1.03693e-11	1	1	1	3.06407e-05	1	0.622995	3.27495e-05	0.123395	1	0.000127213	0.00464311	1	1	1	1	1	1	0.0121172	1	1	1	1	3.42669e-08	1	1.45816e-05	0.00033079	1	1	0.000316264	0.000370592	0.101221	1	1	0.0212149	1	1	1	0.0182449	1	0.165721	1	1	1	1	1
regulation of cellular macromolecule biosynthetic process	0.39953	1.05091e-09	0.00422984	0.0310195	7.07963e-10	1	1	0.218913	1	1	1	1	1	0.000983094	1	1	0.12264	1	8.49496e-10	0.497492	0.0122725	1	4.17484e-13	0.423743	0.22727	1.27966e-12	0.000410822	1	1	3.29742e-15	0.000199179	1	1	2.32946e-14	4.93652e-06	0.000183944	2.98948e-06	1	1	2.46966e-10	9.80565e-15	3.51405e-08	1	1	1	1	2.88306e-07	1	1.22756e-12
urogenital system development	0.406203	1	1	1	1	1	1	1	1	1	1	1	1	1	1	1	1	1	1	1	1	1	1	1	1	1	1	1	1	1.01045e-10	1	1	1	0.00640576	1	1	1	1	1	1	1	1	1	1	1	1	1	0.0411265	1
cellular glucose homeostasis	0.409632	1	1	1	1	1	1	1	1	1	1	1	1	1	1	1	1	0.00119493	1	1	1	1	1	1	1	1	1	1	1	1	1	1	1	1	0.0370996	1	1	1	1	1	1	1	1	1	1	1	1	1	1
dorsal root ganglion morphogenesis	0.410844	1	1	1	1	1	1	1	1	1	1	1	1	1	1	1	1	1	1	1	1	1	1	1	1	1	1	1	1	1	1	1	1	1	1	1	1	1	1	1	1	1	1	1	1	1	1	1	1
vestibulocochlear nerve structural organization	0.410844	1	1	1	1	1	1	1	1	1	1	1	1	1	1	1	1	1	1	1	1	1	1	1	1	1	1	1	1	1	1	1	1	1	1	1	1	1	1	1	1	1	1	1	1	1	1	1	1
positive regulation of cytokine activity	0.410844	1	1	1	1	1	1	1	1	1	1	1	1	1	1	1	1	1	1	1	1	1	1	1	1	1	1	1	1	1	1	1	1	1	1	1	1	1	1	1	1	1	1	1	1	1	1	1	1
otic placode development	0.410844	1	1	1	1	1	1	1	1	1	1	1	1	1	1	1	1	1	1	1	1	1	1	1	1	1	1	1	1	1	1	1	1	1	1	1	1	1	1	1	1	1	1	1	1	1	1	1	1
VEGF-activated neuropilin signaling pathway involved in axon guidance	0.410844	1	1	1	1	1	1	1	1	1	1	1	1	1	1	1	1	1	1	1	1	1	1	1	1	1	1	1	1	1	1	1	1	1	1	1	1	1	1	1	1	1	1	1	1	1	1	1	1
regulation of cellular metabolic process	0.429822	5.13365e-29	0.0194744	0.0294183	6.67856e-14	1	1	1	1	1	1	1	1	0.00796979	0.200047	1	1	1	1.03655e-09	1	0.203737	0.271532	5.29434e-14	0.390447	0.00131253	7.05761e-23	2.72913e-05	1	0.0101379	1.67601e-12	2.22369e-07	1	1	2.26191e-15	3.16318e-12	3.70869e-11	2.30178e-15	0.012707	1	1.30413e-10	1.63802e-18	0.000158243	1	1	1	1	7.84745e-10	3.58477e-07	2.52547e-32
single-organism metabolic process	0.436138	1.03727e-24	1	1	0.790894	1	1	1	1	1	1	1	1	1	1	1	1	1	1	1	1	1	4.82683e-05	1	1	9.16642e-19	1	1	1	1	1	1	1	1	6.45261e-07	1	2.15312e-07	0.699087	1	1	1	1	1	1	1	1	1	6.98278e-08	6.67594e-27
macromolecule catabolic process	0.442305	4.41433e-08	1	1	0.0139648	1	1	1	1	1	1	1	1	1	1	0.00120799	1	1	1	1	1	1	1	1	1	1.63922e-16	1	1	1	1	1	1	1	1	0.0260896	0.00685995	2.24317e-07	1	1	1	1.03071e-05	1	1	1	1	1	1	1	1
regulation of cellular biosynthetic process	0.443288	8.28522e-12	0.068354	0.0930814	2.86439e-11	1	1	0.150237	1	1	1	1	1	0.0790174	1	1	0.350133	1	4.61813e-10	1	0.0187021	0.173436	2.69881e-11	0.68981	1	2.69103e-13	0.000938409	1	1	1.32018e-13	8.61614e-05	1	1	5.33976e-13	2.05457e-05	4.81806e-06	5.37843e-08	1	1	7.15066e-08	1.34205e-13	5.92747e-07	1	1	1	1	3.09524e-05	0.253015	9.20372e-13
regulation of transcription, DNA-templated	0.501836	1.87671e-10	0.00434098	0.202883	1.32444e-10	1	1	0.0669494	1	1	1	1	1	2.00744e-06	1	1	0.0049029	1	7.16725e-12	0.184484	0.000698134	1	3.00723e-10	0.892742	0.100332	1.20399e-10	0.000370284	1	1	1.24674e-14	5.5577e-05	1	1	1.45323e-13	1.86949e-05	0.000347076	4.07006e-07	1	1	7.86775e-10	8.98613e-14	1.62094e-11	1	1	1	1	8.56077e-08	1	1.94179e-13
cellular macromolecule catabolic process	0.504725	6.99941e-08	1	1	0.39579	1	1	1	1	1	1	1	1	1	1	0.00499699	1	1	1	1	1	1	1	1	1	1.30863e-14	1	1	1	1	1	1	1	1	1	0.00291918	3.05648e-06	1	1	1	3.7249e-05	1	1	1	1	1	0.766367	1	2.62297e-05
renal system development	0.519408	1	1	0.286372	1	1	1	1	1	1	1	1	1	1	1	1	1	1	1	1	1	1	1	1	1	1	1	1	1	1.04252e-09	1	1	1	0.00308247	1	1	1	1	1	1	1	1	1	1	1	1	1	0.0469624	1
epithelial cell differentiation	0.526187	1	1	0.851488	0.0637165	1	1	1	1	1	1	1	1	1	1	1	1	1	0.73906	1	1	0.00495219	1	1	1	1	1	1	1	0.00122921	1	1	1	0.000263823	1	1	1	1	1	4.98565e-07	1	1	1	1	1	1	1	1	1
regulation of multicellular organismal development	0.526595	1.29405e-12	1	5.73916e-09	0.0162643	1	1	0.0120765	1	1	0.0130476	1	0.178698	0.00253954	1	1	1	1	1	0.135698	1	4.3653e-08	1	1	1	1	0.00019156	1	0.0419795	2.91705e-10	2.61164e-06	1	1	4.88673e-15	7.44961e-10	0.0485417	1	0.00183986	1	0.0236623	2.57631e-12	5.35824e-06	1	9.56752e-05	1	1	5.53912e-07	6.99558e-12	5.47787e-08
regulation of cellular component organization	0.540821	1.3171e-06	1	1	0.000121845	1	0.680209	0.00378451	1	1	1	1	2.33625e-05	1	0.233564	1	1	1	1	1.57906e-05	1	0.0851641	1.96473e-07	1	1	1.77049e-06	0.00276866	1	0.00526485	1.01903e-06	3.35849e-05	1	1	7.12089e-05	1.51345e-14	0.181092	0.00260867	0.000640302	1	0.0751422	1.31103e-07	0.00252036	1	0.000895057	1	0.01044	3.49863e-05	1.32612e-13	5.07838e-08
epithelium development	0.544036	1	1	1	0.00126416	1	1	1	1	1	1	1	1	1	1	1	1	1	0.0031114	1	1	0.0352995	0.254811	1	1	1	1	1	1	4.63201e-10	0.0323159	1	1	7.81923e-10	0.198309	1	1	1	1	4.93815e-08	1	1	1	1	1	1	1	4.63562e-06	1
posttranscriptional regulation of gene expression	0.545539	1	1	1	0.0790175	1	1	1	1	1	1	1	1	1	1	1	1	1	1	1	1	1	0.000158703	1	1	0.000319331	1	1	1	1	1	1	1	1	1	1	0.0135769	1	1	1	4.27481e-05	1	1	1	1	1	1	1	1
negative regulation of protein modification process	0.550117	1.33894e-09	1	1	1	1	1	1	1	1	1	1	1	1	1	1	1	0.00279742	1	1	1	1	5.59758e-05	1	1	3.97175e-07	1	1	0.160565	1	1	1	1	1	0.0224456	1	3.79356e-05	0.00170934	1	1	1	1	1	1	1	1	1	1.36328e-11	1.14261e-10
commissural neuron axon guidance	0.550873	1	1	1	1	1	1	1	1	1	1	1	1	1	1	1	1	1	1	1	1	0.5907	1	1	1	1	1	1	1	1	0.00373077	1	1	1	1	1	1	1	1	1	1	1	1	1	1	1	1	1	1
protein localization to early endosome	0.553957	1	1	1	1	1	1	1	1	1	1	1	1	1	1	1	1	1	1	1	1	1	1	1	1	1	1	1	1	1	1	1	1	1	1	1	1	1	1	1	1	1	1	1	1	1	1	1	1
sensory neuron axon guidance	0.568332	1	1	1	1	1	1	1	1	1	1	1	1	1	1	1	1	1	1	1	1	1	1	1	1	1	1	1	1	1	1	1	1	1	1	1	1	1	1	1	1	1	1	1	1	1	1	1	1
regulation of biosynthetic process	0.577017	4.36238e-11	0.157608	0.306041	1.2286e-10	1	1	0.0977379	1	1	1	1	1	0.113936	1	1	0.546823	1	8.24512e-10	1	0.0423149	0.275528	2.60375e-10	0.360762	0.649989	2.22949e-13	0.000867585	1	1	1.89996e-13	0.000191599	1	1	4.25665e-13	6.48053e-06	1.00653e-06	1.02297e-07	1	1	1.12092e-07	1.63171e-13	3.91088e-06	1	1	1	1	5.23172e-05	1	1.39886e-12
regulation of dopamine receptor signaling pathway	0.608624	1	1	1	1	1	1	1	1	1	1	1	1	1	1	1	1	1	1	1	1	1	1	1	1	1	1	1	1	1	1	1	1	1	1	1	1	1	1	1	1	1	1	1	1	1	1	1	1
regulation of macromolecule biosynthetic process	0.618217	7.42723e-11	0.00696818	0.111628	2.83891e-10	1	1	0.0774789	1	1	1	1	1	0.002841	1	1	0.329944	1	4.59624e-10	1	0.0376992	0.872068	2.35234e-12	0.259093	0.287448	2.1929e-13	0.00227029	1	1	1.23219e-15	0.000180685	1	1	3.52718e-14	2.01759e-06	3.89002e-05	2.24557e-08	1	1	5.27791e-10	4.41868e-15	5.41752e-08	1	1	1	1	2.31603e-06	1	2.39045e-13
regulation of RNA metabolic process	0.63451	4.07218e-09	0.00830216	0.125995	2.81387e-11	1	1	0.0623946	1	1	1	1	1	9.53278e-07	1	1	0.0316295	1	1.13161e-11	0.213792	0.000167651	1	3.01602e-10	1	0.336984	1.97278e-09	0.00052514	1	1	6.15542e-14	6.15171e-05	1	1	1.07653e-13	3.563e-05	0.000412036	1.98772e-07	1	1	9.73293e-10	9.71492e-14	6.64546e-11	1	1	1	1	1.33221e-07	1	6.63618e-12
Wnt signaling pathway	0.659988	1	1	1	1	1	1	1	1	1	1	1	1	1	1	1	1	1	1	1	1	1	0.037861	1	1	1	1	1	1	1	1	1	1	0.0833765	0.00128756	1	1	1	1	1	1	1	1	1	1	1	0.000246575	0.292731	1
regulation of nucleic acid-templated transcription	0.663446	4.00277e-10	0.00314715	0.258799	2.12896e-10	1	1	0.0794915	1	1	1	1	1	4.57368e-06	1	1	0.0067544	1	4.04444e-12	0.210802	0.00119891	1	1.60381e-10	1	0.116964	1.66135e-10	0.000708745	1	1	2.28731e-14	5.11808e-05	1	1	9.49446e-14	2.24389e-05	0.000243104	6.44949e-08	1	1	5.51607e-10	5.12298e-14	1.11894e-11	1	1	1	1	6.68972e-08	1	1.88137e-13
regulation of translational initiation by eIF2 alpha dephosphorylation	0.718861	1	1	1	1	1	1	1	1	1	1	1	1	1	1	1	1	1	1	1	1	1	1	1	1	1	1	1	1	1	1	1	1	1	1	1	1	1	1	1	1	1	1	1	1	1	1	1	1
regulation of RNA biosynthetic process	0.722035	3.99543e-10	0.00354688	0.30864	6.33122e-11	1	1	0.0777039	1	1	1	1	1	5.86628e-06	1	1	0.00744492	1	3.27047e-12	0.24675	0.00106819	1	1.13723e-10	1	0.0792342	2.3505e-10	0.000531627	1	1	3.10614e-14	6.07662e-05	1	1	4.32544e-14	2.9098e-05	0.00023067	5.84874e-08	1	1	5.31653e-10	7.26282e-14	9.66566e-12	1	1	1	1	9.07173e-08	1	2.3038e-13
renal artery morphogenesis	0.735344	1	1	1	1	1	1	1	1	1	1	1	1	1	1	1	1	1	1	1	1	1	1	1	1	1	1	1	1	1	1	1	1	1	1	1	1	1	1	1	1	1	1	1	1	1	1	1	1
head development	0.767728	1	1	1.74265e-06	1	1	1	0.0134694	1	1	1	1	1	0.00240926	1	1	1	1	0.12521	1	1	0.61464	1	1	1	1	0.0702322	1	1	1.25217e-06	0.151552	1	1	0.008262	1	1	1	1	1	1	1	0.057548	1	1	1	1	0.00678083	1	1
cellular response to topologically incorrect protein	0.768755	1	1	1	1	1	1	1	1	1	1	1	1	1	1	1	1	1	1	1	1	1	1	1	1	1	1	1	1	1	1	1	1	1	1	1	1	1	1	1	1	1	1	1	1	1	1	1	1
collagen-activated signaling pathway	0.769947	1	1	1	1	1	1	1	1	1	1	1	1	1	1	1	1	1	1	1	1	1	1	1	1	1	1	1	1	1	1	1	1	1	1	1	1	1	1	1	1	1	1	1	1	1	1	0.0397434	1
regulation of macromolecule metabolic process	0.772134	1.55791e-28	0.105134	0.00446546	2.79659e-13	1	1	0.0791529	1	1	1	1	1	0.00694857	1	1	1	1	2.55542e-11	1	0.787773	1	1.62279e-16	1	0.0222356	1.83519e-21	3.21566e-05	1	0.0217362	7.37924e-12	4.67367e-06	1	1	5.3651e-18	1.27194e-12	2.50268e-11	7.42541e-18	0.149958	1	2.79831e-11	5.58619e-21	0.000165142	1	1	1	1	8.21075e-11	6.77959e-06	2.43231e-35
dorsal root ganglion development	0.784575	1	1	1	1	1	1	1	1	1	1	1	1	1	1	1	1	1	1	1	1	1	1	1	1	1	1	1	1	1	1	1	1	1	1	1	1	1	1	1	1	1	1	1	1	1	1	1	1
regulation of organ morphogenesis	0.798125	1	1	1	1	1	1	1	1	1	1	1	1	1	1	1	1	1	1	1	1	1	1	1	1	1	1	1	1	1	1	1	1	1	1	1	1	1	1	1	1	1	1	1	1	1	1	7.53459e-06	1
cell surface receptor signaling pathway involved in cell-cell signaling	0.799282	1	0.611453	1	1	1	1	0.357486	1	1	1	1	1	1	1	1	1	1	1	1	1	1	1	1	1	1	1	1	1	1	1	1	1	0.182242	0.0143458	1	1	1	1	1	1	1	1	1	1	1	0.00694192	1	1
regulation of cell proliferation	0.903911	4.69687e-13	1	0.255866	1	1	1	1	1	1	1	1	1	1	1	1	1	1	1	1	1	0.174536	9.97679e-09	1	1	3.10406e-10	1	1	1	0.0126571	0.0757941	1	1	9.84689e-08	8.21502e-08	0.861249	0.239448	0.170092	1	0.113374	1.64565e-15	0.42945	1	1	1	1	0.155885	2.19598e-07	9.66068e-12
generation of neurons	0.967145	1	1	1.12397e-19	1	1	1	1.8697e-22	1	1.14396e-05	1.46622e-13	1.89482e-05	1.74621e-09	1.16697e-14	6.53368e-06	1	1	1	1	2.23724e-07	1	1.71358e-10	1	1	0.000317974	1	2.08064e-16	0.186544	1.37665e-07	3.25444e-12	6.25165e-05	1	1	2.88395e-09	0.000184022	1	1	0.000627007	1	1	1	3.66902e-14	1	4.35054e-07	1	1.39889e-05	2.74092e-08	1	1
negative regulation of response to stimulus	0.998912	9.29961e-10	1	1	0.0452365	1	1	1	1	1	1	1	1	1	1	1	1	0.000456232	1	1	1	0.0169249	0.000131483	1	0.731271	1.2746e-10	1	1	0.844136	1	0.000165059	1	1	7.0315e-09	1.84404e-09	1	0.000257928	1	1	1	0.00386227	1	1	1	1	1	0.00085288	3.28891e-10	9.66764e-15
response to carbohydrate	1	1	1	1	1	1	1	1	1	1	1	1	1	1	1	1	1	1	1	1	1	1	1	1	1	1	1	1	1	0.196797	1	1	1	0.990807	0.000173837	1	1	1	1	1	1	1	1	1	1	1	1	1	1
regulation of peptide hormone secretion	1	1	1	1	1	1	1	1	1	1	1	1	1	1	1	1	1	1	1	1	1	0.00791501	1	1	1	1	1	1	1	1	0.00131046	1	1	1	1	1	1	1	1	1	1	1	1	1	1	1	1	1	1
biosynthetic process	1	2.31661e-06	1	0.000358845	1.59428e-07	1	1	0.0755238	1	1	1	1	1	0.431084	1	0.626336	1	1	3.33315e-05	1	0.0234901	0.104086	2.54161e-07	1	0.443512	2.56338e-05	1	1	1	1.54232e-09	0.000178439	1	1	3.51181e-05	0.00368814	0.0738272	0.488458	0.0167429	1	0.0020771	0.00093287	0.00250838	1	1	1	1	0.0104881	1	1.28892e-09
branching morphogenesis of an epithelial tube	1	1	1	1	1	1	1	1	1	1	1	1	1	1	1	1	1	3.88712e-05	1	1	1	1	1	1	1	1	1	1	1	0.389468	1	1	1	1	1	1	1	1	1	1	1	1	1	1	1	1	1	0.0878339	1
regulation of nucleobase-containing compound metabolic process	1	2.93789e-07	0.0536694	0.111257	3.04342e-10	1	1	0.169471	1	1	1	1	1	0.00203188	1	1	0.335135	1	2.59882e-09	1	0.00787423	1	1.86852e-09	1	1	1.85014e-07	0.00167567	1	1	1.46136e-11	8.50475e-05	1	1	6.46448e-12	4.98913e-05	0.000148058	1.66213e-07	1	1	1.16969e-08	4.76124e-12	4.64403e-10	1	1	1	1	9.97186e-06	1	1.77331e-10
angiogenesis involved in coronary vascular morphogenesis	1	1	1	1	1	1	1	1	1	1	1	1	1	1	1	1	1	1	1	1	1	1	1	1	1	1	1	1	1	1	1	1	1	1	1	1	1	1	1	1	1	1	1	1	1	1	1	1	1
negative regulation of signaling	1	1	1	1	0.00381867	1	1	1	1	1	1	1	1	1	1	1	1	1	1	1	1	0.0139024	5.54587e-06	1	1	4.48794e-08	1	1	1	1	0.000209491	1	1	2.62156e-10	2.32708e-07	1	0.00148887	1	1	1	0.00955115	1	1	1	1	1	0.000278924	1.87461e-09	8.33927e-10
negative regulation of cellular macromolecule biosynthetic process	1	4.09976e-06	0.242919	1.684e-06	0.00018949	1	1	1	1	1	1	1	1	0.00367001	1	1	0.125983	1	1.08445e-06	1	0.0268694	0.24507	1.15984e-09	1	0.70024	7.59421e-08	1	1	1	2.60662e-09	0.00153909	1	1	9.19911e-07	0.081631	0.018043	1	1	1	0.00069956	5.95014e-13	1	1	1	1	1	1.32507e-05	0.121514	2.07214e-08
negative regulation of dendritic spine maintenance	1	1	1	1	1	1	1	1	1	1	1	1	1	1	1	1	1	1	1	1	1	1	1	1	1	1	1	1	1	1	1	1	1	1	1	1	1	1	1	1	1	1	1	1	1	1	1	1	1
positive regulation of cell differentiation	1	9.68958e-08	1	0.000893279	1	1	1	1	1	1	1	1	1	1	1	1	1	1	1	1	1	0.150845	1	1	0.727089	1	0.0401042	1	1	5.09894e-09	1	1	1	7.63693e-07	0.0426624	1	1	0.00725434	1	1	0.0081342	2.00989e-05	1	0.800989	1	1	0.0340081	0.000130031	1
regulation of peptide secretion	1	1	1	1	1	1	1	1	1	1	1	1	1	1	1	1	1	1	1	1	1	0.012182	1	1	1	1	1	1	1	1	0.00195909	1	1	1	1	1	1	1	1	1	1	1	1	1	1	1	1	1	1
response to wounding	1	9.25785e-23	1	1	0.015694	1	1	0.0411377	1	1	1	1	1	1	1	1	1	1	1	1	1	0.0106167	0.000297981	1	1	3.39563e-08	1	1	1	1	0.0447597	1	1	1	1.6391e-08	1	5.38195e-07	1	1	0.00292442	0.000602658	1	1	1	1	1	1	0.226719	7.91731e-12
organic substance catabolic process	1	3.46836e-09	1	1	1.10526e-05	1	1	1	1	1	1	1	1	1	1	0.130525	1	1	1	1	1	1	1	1	1	1.28816e-27	1	1	1	1	1	1	1	1	0.00576874	0.103331	6.31365e-07	1	1	1	4.97984e-05	1	1	1	1	1	1	1	1.12378e-07
regulation of cell differentiation	1	2.71732e-14	1	0.00031904	0.00236662	1	1	0.000165577	1	1	1	1	1	0.000537542	1	1	1	1	1	0.0364374	1	1.2686e-05	0.000318003	1	0.000654902	4.84254e-05	4.9263e-07	1	0.102196	2.35997e-12	4.71688e-05	1	1	4.13526e-10	6.23401e-09	0.282492	1	1.3431e-05	1	0.000778443	4.76066e-10	5.07976e-09	1	0.00751985	1	1	1.69452e-05	3.72077e-07	4.09739e-11
organic substance biosynthetic process	1	5.5175e-06	1	0.00201535	8.08441e-08	1	1	0.274777	1	1	1	1	1	0.665894	1	0.735458	1	1	0.00010069	1	0.759428	0.140346	1.12788e-05	1	0.166396	1.85792e-05	1	1	1	5.50233e-10	0.00261135	1	1	6.56183e-05	0.00367207	0.0545841	0.266065	0.0717395	1	0.00419364	0.000527392	0.00245622	1	1	1	1	0.00375598	1	3.37855e-10
negative regulation of multicellular organismal process	1	1	1	1	0.410165	1	1	1	1	1	1	1	1	1	1	1	1	1	1	1	1	2.91737e-07	1	1	0.574163	1	1	1	1	1	1.41793e-06	1	1	1.68165e-09	0.000705134	0.208081	1	8.40385e-05	1	1	0.000320811	1	1	1	1	1	1	1.42141e-11	4.85951e-07
VEGF-activated neuropilin signaling pathway	1	1	1	1	1	1	1	1	1	1	1	1	1	1	1	1	1	1	1	1	1	1	1	1	1	1	1	1	1	1	1	1	1	1	1	1	1	1	1	1	1	1	1	1	1	1	1	1	1
positive regulation of retinal ganglion cell axon guidance	1	1	1	1	1	1	1	1	1	1	1	1	1	1	1	1	1	1	1	1	1	1	1	1	1	1	1	1	1	1	1	1	1	1	1	1	1	1	1	1	1	1	1	1	1	1	1	1	1
kidney development	1	1	1	0.645618	1	1	1	1	1	1	1	1	1	1	1	1	1	1	1	1	1	1	1	1	1	1	0.91667	1	1	9.73935e-09	1	1	1	0.0013009	1	1	1	1	1	1	1	1	1	1	1	1	1	1	1
regulation of peptide transport	1	1	1	1	1	1	1	1	1	1	1	1	1	1	1	1	1	1	1	1	1	0.0051545	1	1	1	1	1	1	1	1	0.000634146	1	1	1	1	1	1	1	1	1	1	1	1	1	1	1	1	1	1
brain development	1	1	0.638657	6.03035e-06	1	1	1	0.00380259	1	1	1	1	1	0.000859644	1	1	1	1	0.308167	1	1	0.84276	1	1	1	1	0.0374921	1	1	2.05808e-06	0.0834942	1	1	0.0236661	1	1	1	1	1	1	1	0.0615264	1	1	1	1	0.0196774	1	1
negative regulation of cell communication	1	1	1	1	0.0045777	1	1	1	1	1	1	1	1	1	1	1	1	1	1	1	1	0.0121507	6.39445e-06	1	1	3.48085e-08	1	1	1	1	0.000183159	1	1	4.78402e-10	3.48652e-07	1	0.00128977	1	1	1	0.0136342	1	1	1	1	1	0.000503631	1.38242e-09	8.07123e-10
positive regulation of multicellular organismal process	1	2.02347e-15	1	0.00378732	0.851231	1	1	1	1	1	1	1	1	1	1	1	1	1	1	1	1	0.00572899	0.802755	1	1	1	1	1	1	3.07197e-08	0.0688212	1	1	9.47488e-10	1.66451e-05	1	1	0.0535786	1	1	0.000840367	0.00949036	1	0.000861063	1	1	0.0968376	8.25415e-08	1.50572e-07
negative regulation of macromolecule biosynthetic process	1	7.26236e-07	0.535408	4.06489e-05	0.000346179	1	1	1	1	1	1	1	1	0.016234	1	1	0.151035	1	3.69096e-06	1	0.0128444	0.110911	2.51976e-08	1	0.673848	4.51082e-08	1	1	1	6.85036e-09	0.00852674	1	1	1.44914e-07	0.0772394	0.0257803	0.068397	0.446751	1	0.0050432	7.9061e-14	1	1	1	1	1	0.000452554	0.0532027	8.65393e-08
regulation of RNA stability	1	6.25578e-06	1	1	1	1	1	1	1	1	1	1	1	1	1	1	1	1	1	1	1	1	1	1	1	1	1	1	1	1	1	1	1	1	1	1	1	1	1	1	1	1	1	1	1	1	1	1	1
tissue development	1	1	1	0.162981	1.1321e-05	1	1	0.597823	1	1	1	1	1	1	1	1	1	1	0.00153455	1	1	0.00035004	0.0891684	1	1	1	1	1	0.0315806	3.82052e-07	0.00249753	1	1	6.87734e-15	7.99997e-13	1	1	0.944371	1	6.24213e-08	1.06752e-08	0.000183475	1	1	1	1	9.18687e-06	2.68095e-06	1
cytokine-mediated signaling pathway	1	3.33101e-19	1	1	1	1	1	1	0.223445	1	1	1	0.449245	1	1	1	1	1	1	1	1	1	1	1	1	1.65718e-11	1	1	1	1	1	1	1	1	1	1	5.63149e-07	1	1	1	1	1	1	1	1	1	1	1	5.33856e-14
negative regulation of developmental process	1	1	1	1	1	1	1	1	1	1	1	1	1	0.0947897	1	1	1	1	1	1	1	1.85871e-07	1	1	0.0688534	1	0.0611664	1	1	0.0252594	5.95203e-14	1	1	7.49012e-10	0.0418197	1	1	0.691025	1	1	2.41897e-06	0.280834	1	1	1	1	1	0.00591493	1
negative regulation of phosphoprotein phosphatase activity	1	1	1	1	1	1	1	1	1	1	1	1	1	1	1	1	1	1	1	1	1	1	1	1	1	1	1	1	1	1	1	1	1	1	1	1	1	1	1	1	1	1	1	1	1	1	1	1	1
nitrogen compound metabolic process	1	1	0.841318	0.141412	9.04421e-11	1	1	0.100526	1	1	1	1	1	1	1	0.0163933	1	1	6.78468e-09	1	0.000545985	1	7.34568e-10	1	1	2.1275e-12	1	1	1	1.7719e-11	8.04562e-05	1	1	1.16714e-05	0.00872721	0.256302	1	0.55846	1	1.33623e-05	1.05781e-13	0.0109475	1	1	1	1	0.184322	1	6.68004e-14
floor plate morphogenesis	1	1	1	1	1	1	1	1	1	1	1	1	1	1	1	1	1	1	1	1	1	1	1	1	1	1	1	1	1	1	1	1	1	1	1	1	1	1	1	1	1	1	1	1	1	1	1	1	1
response to transforming growth factor beta	1	1	1	1	1	1	1	1	1	1	1	1	1	1	1	1	1	1	1	1	1	1	1	1	1	1	1	1	1	0.000510357	1	1	1	0.868014	0.0348344	1	1	1	1	1	5.64282e-08	1	1	1	1	1	1	0.0176102	1
endothelial tip cell fate specification	1	1	0.496458	1	1	1	1	1	1	1	1	1	1	1	1	1	1	1	1	1	1	1	1	1	1	1	1	1	1	1	1	1	1	1	1	1	1	1	1	1	1	1	1	1	1	1	1	1	1
non-canonical Wnt signaling pathway	1	1	1	1	0.659358	1	1	1	1	1	1	1	1	1	1	1	1	1	1	1	1	1	1	1	1	1	1	1	1	1	1	1	1	0.871165	1	1	1	1	1	1	1	1	1	1	1	1	0.41449	0.051153	1
axial mesodermal cell fate specification	1	1	1	1	1	1	1	1	1	1	1	1	1	1	1	1	1	1	1	1	1	1	1	1	1	1	1	1	1	1	1	1	1	1	1	1	1	1	1	1	1	1	1	1	1	1	1	1	1
polarity specification of proximal/distal axis	1	1	1	1	1	1	1	1	1	1	1	1	1	1	1	1	1	1	1	1	1	1	1	1	1	1	1	1	1	1	1	1	1	1	1	1	1	1	1	1	1	1	1	1	1	1	1	1	1
transforming growth factor beta receptor signaling pathway involved in primitive streak formation	1	1	1	1	1	1	1	1	1	1	1	1	1	1	1	1	1	1	1	1	1	1	1	1	1	1	1	1	1	1	1	1	1	1	1	1	1	1	1	1	1	1	1	1	1	1	1	1	1
epiblast cell-extraembryonic ectoderm cell signaling involved in anterior/posterior axis specification	1	1	1	1	1	1	1	1	1	1	1	1	1	1	1	1	1	1	1	1	1	1	1	1	1	1	1	1	1	1	1	1	1	1	1	1	1	1	1	1	1	1	1	1	1	1	1	1	1
nerve development	1	1	1	1	1	1	1	1	1	1	1	1	1	0.00361839	1	1	1	1	1	1	1	0.0800679	1	1	1	1	0.400677	1	1	1	1	1	1	0.0467895	1	1	1	1	1	1	1	1	1	0.0320351	1	1	1	1	1
cellular response to platelet-derived growth factor stimulus	1	1	1	1	1	1	1	1	1	1	1	1	1	1	1	1	1	1	1	1	1	1	1	1	1	1	1	1	1	1	1	1	1	1	1	1	1	1	1	1	1	1	1	1	1	1	1	1	1
response to environmental enrichment	1	1	1	1	1	1	1	1	1	1	1	1	1	1	1	1	1	1	1	1	1	1	1	1	1	1	1	1	1	1	1	1	1	1	1	1	1	1	1	1	1	1	1	1	1	1	1	1	1
negative regulation of cellular biosynthetic process	1	4.47078e-07	0.543091	1.09336e-05	4.13695e-05	1	1	1	1	1	1	1	1	0.0135421	1	1	0.00801216	1	1.42867e-06	1	0.0456348	0.193479	3.27198e-09	1	1	7.47088e-08	1	1	1	9.80256e-08	0.00802519	1	1	8.2062e-07	0.0346843	0.00459043	0.226827	0.265023	1	0.0106246	9.92561e-13	1	1	1	1	1	0.000571435	0.0598151	1.63626e-07
endoplasmic reticulum unfolded protein response	1	1	1	1	1	1	1	1	1	1	1	1	1	1	1	1	1	1	1	1	1	1	1	1	1	1	1	1	1	1	1	1	1	1	1	1	1	1	1	1	1	1	1	1	1	1	1	1	1
regulation of transcription from RNA polymerase II promoter	1	1	1.87512e-06	4.13706e-06	3.48727e-07	1	1	1	1	1	1	1	1	2.32459e-05	1	1	0.000391407	1	2.26538e-08	1	0.885196	0.0454631	5.7963e-07	0.24527	0.0595071	0.000172421	9.49451e-06	1	1	5.18241e-15	6.78648e-07	1	1	7.09991e-13	5.1844e-06	0.00972677	0.146833	1	1	9.57244e-06	8.29984e-10	6.17989e-11	1	1	1	1	1.92613e-07	1	1.75792e-07
phosphatidylinositol biosynthetic process	1	1	1	1	1	1	1	1	1	1	1	1	1	1	1	1	1	1	1	1	1	1	1	1	1	1	1	1	1	1	1	1	1	1	1	1	1	1	1	1	1	1	1	1	1	1	1	1	1
embryonic pattern specification	1	1	1	1	1	1	1	1	1	1	1	1	1	1	1	1	1	0.00061187	1	1	1	1	1	1	1	1	1	1	1	1	1	1	1	0.0438096	1	1	1	1	1	1	1	0.934167	1	1	1	1	1	1	1
myelination in peripheral nervous system	1	1	1	1	1	1	1	1	1	1	1	1	1	1	1	1	1	1	1	1	1	1	1	1	1	1	1	1	1	1	1	1	1	0.371455	0.0150184	1	1	1	1	1	1	1	1	1	1	1	1	1	1
regulation of insulin secretion	1	1	1	1	1	1	1	1	1	1	1	1	1	1	1	1	1	1	1	1	1	0.0241778	1	1	1	1	1	1	1	1	1	1	1	1	1	1	1	1	1	1	1	1	1	1	1	1	1	1	1
regulation of developmental process	1	3.59994e-14	1	1.14236e-09	4.64279e-06	1	1	0.000601553	1	1	0.16877	1	1	0.0410475	1	1	1	1	0.964468	0.127703	1	2.91611e-09	0.000687456	1	1	1.52732e-06	2.232e-06	1	0.0195089	7.50032e-16	2.69509e-09	1	1	1.85137e-18	3.83479e-13	0.0144446	0.234053	1.40312e-06	1	0.00485339	2.73975e-16	4.16311e-09	1	4.89757e-05	1	1	4.33539e-08	4.34532e-14	1.84364e-13
proteoglycan catabolic process	1	1	1	1	1	1	1	1	1	1	1	1	1	1	1	1	1	1	1	1	1	1	1	1	1	1	1	1	1	1	1	1	1	1	1	1	1	1	1	1	1	1	1	1	1	1	1	1	1
swimming behavior	1	1	1	1	1	1	1	1	1	1	1	1	1	1	1	1	1	1	1	1	1	1	1	1	1	1	1	1	1	1	1	1	1	1	1	1	1	1	1	1	1	1	1	1	1	1	1	1	1
Schwann cell development	1	1	1	1	1	1	1	1	1	1	1	1	1	1	1	1	1	1	1	1	1	1	1	1	1	1	1	1	1	1	1	1	1	0.432426	0.0184549	1	1	1	1	1	1	1	1	1	1	1	1	1	1
negative regulation of nucleobase-containing compound metabolic process	1	1	1	1.86932e-05	0.0317962	1	1	1	1	1	1	1	1	0.00258878	1	1	0.92812	1	6.02887e-05	1	0.0605625	1	3.87829e-05	1	1	1	1	1	1	0.00178532	1	1	1	5.51463e-05	0.257079	0.0434459	1	1	1	0.158444	1.61362e-09	1	1	1	1	1	0.0500835	1	1
regulation of molecular function	1	3.40854e-39	1	0.0177593	0.000310946	1	0.00765232	1	1	0.0385201	1	1	1	1	1	1	1	1	1	1	1	7.71966e-05	1.79561e-06	1	0.0130788	7.27554e-23	0.0962122	1	1.06373e-05	1	0.0668919	1	1	3.27132e-05	2.50669e-20	4.70453e-08	8.32899e-17	0.000305365	1	1.36588e-05	1.70561e-09	1	1	0.0972753	1	1	1	1.06536e-13	2.98633e-39
macromolecule modification	1	1.35581e-17	1	1	0.519044	1	1	1	1	1	1	1	1	1	1	1	1	1	1	1	1	1	0.0668871	1	1	5.68169e-09	1	1	1	1	1	1	1	1	0.022616	0.0156073	6.47453e-05	0.792106	1	1	3.68678e-05	1	1	1	1	1	1	1	4.7802e-08
negative regulation of biosynthetic process	1	2.24698e-07	0.828685	2.51037e-05	2.48035e-05	1	1	1	1	1	1	1	1	0.0249957	1	1	0.00756383	1	2.13768e-06	1	0.0256583	0.224355	3.78824e-09	1	0.760948	6.66458e-08	1	1	1	2.83914e-07	0.0109838	1	1	6.0889e-07	0.0229451	0.00584116	0.197889	0.401299	1	0.0185163	9.10204e-13	1	1	1	1	1	0.00130053	0.0564185	1.40883e-07
negative regulation of odontogenesis	1	1	1	1	1	1	1	1	1	1	1	1	1	1	1	1	1	1	1	1	1	1	1	1	1	1	1	1	1	1	1	1	1	1	1	1	1	1	1	1	1	1	1	1	1	1	1	1	1
negative regulation of cell cycle phase transition	1	5.85205e-08	1	1	1	1	1	1	1	1	1	1	1	1	1	1	1	1	1	1	1	1	1	1	1	1	1	1	1	1	1	1	1	1	1	1	1	1	1	1	0.128478	1	1	1	1	1	1	9.47504e-05	1
cellular component assembly	1	1	1	1	1	1	1	1	1	1	1	1	1	1	1	1	1	1	1	1	1	1	3.80028e-05	1	1	1	1	1	1	1	1	1	1	0.012485	3.24942e-10	1	1	1	1	1	1	1	1	1	1	1	1	0.199932	1
retina development in camera-type eye	1	1	1	1	1	1	1	1	1	1	0.00276688	1	1	1	1	1	1	0.00131637	1	0.00382543	1	1	1	1	1	1	1	1	1	3.64666e-06	1	1	1	1	1	1	1	1	1	1	1	1	1	1	1	1	1	1	1
metanephric nephron morphogenesis	1	1	1	1	1	1	1	1	1	1	1	1	1	1	1	1	1	4.0298e-16	1	1	1	1	1	0.819304	1	1	1	1	1	1	1	1	1	1	1	1	1	1	1	1	1	1	1	1	1	1	1	1	1
positive regulation of canonical Wnt signaling pathway	1	1	1	1	1	1	1	1	1	1	1	1	1	1	1	1	1	1	1	1	1	1	1	1	1	1	1	1	1	1	1	1	1	1	1	1	1	1	1	0.0304841	1	1	1	1	1	1	0.000500961	1	1
negative regulation of protein modification by small protein conjugation or removal	1	1	1	1	1	1	1	1	1	1	1	1	1	1	1	1	1	1	1	1	1	1	1	1	1	1	1	1	1	1	1	1	1	1	1	1	1	1	1	1	1	1	1	1	1	1	1	1	1
myelination	1	1	1	1	1	1	1	1	1	1	1	1	1	1	1	1	1	1	1	1	1	1	1	1	1	1	1	1	1	1	0.00280534	1	1	0.00366682	1.15456e-10	1	1	1	1	1	1	1	1	1	1	1	1	1	1
regulation of cell migration	1	6.80817e-15	1	1	1	1	1	1	1	1	0.374494	1	1	1	1	1	1	1	1	1	1	0.0691835	0.134534	1	0.247638	1	1	1	0.11564	1	1	1	1	0.00310097	1.27416e-08	0.404065	1	1	1	1	9.82205e-14	0.0824371	1	1	1	1	0.39895	2.00585e-12	9.32015e-12
neuropilin signaling pathway	1	1	1	1	1	1	1	1	1	1	1	1	1	1	1	1	1	1	1	1	1	1	1	1	1	1	1	1	1	1	1	1	1	1	1	1	1	1	1	1	1	1	1	1	1	1	1	1	1
somatic stem cell population maintenance	1	1	1	0.0842646	1	1	1	1	1	1	1	1	1	1	1	1	1	1	1	1	1	1	1	1	1	1	1	1	1	0.0319014	1	1	1	1	1	1	1	1	1	1	1	0.333566	1	1	1	1	1	1	1
stem cell population maintenance	1	1	1	1	1	1	1	1	1	1	1	1	1	1	1	1	1	1	0.00239954	1	1	1	1	1	1	1	1	1	1	1	1	1	1	0.0231053	1	1	1	1	1	1	1	0.00099238	1	1	1	1	1	1	1
tube development	1	1	0.376559	1	0.389961	1	1	1	1	1	1	1	1	1	1	1	1	1	0.932208	1	1	0.000967419	0.297469	1	1	1	0.452406	1	1	2.26509e-09	5.67644e-05	1	1	0.000368449	0.0035091	1	1	1	1	0.145178	0.0286566	1	1	1	1	1	0.0582074	1.63364e-10	1
autonomic nervous system development	1	1	1	1	1	1	1	1	1	1	0.471872	1	0.136288	1	0.30763	1	1	1	1	1	1	1	1	1	1	1	0.0810031	1	1	1	1	1	1	1	1	1	1	1	1	1	1	1	1	1	1	1	1	1	1
nephron development	1	1	0.134062	1	1	1	1	1	1	1	0.921806	1	1	1	1	1	1	0.00299526	1	1	1	1	1	1	1	1	1	1	1	7.68015e-08	1	1	1	0.0396117	1	1	1	1	1	1	1	1	1	1	1	1	1	0.03182	1
preganglionic parasympathetic fiber development	1	1	1	1	1	1	1	1	1	1	1	1	1	1	1	1	1	1	1	1	1	1	1	1	1	1	0.00241636	1	1	1	1	1	1	1	1	1	1	1	1	1	1	1	1	1	1	1	1	1	1
cellular response to transforming growth factor beta stimulus	1	1	1	1	1	1	1	1	1	1	1	1	1	1	1	1	1	1	1	1	1	1	1	1	1	1	1	1	1	0.00173071	1	1	1	0.443019	0.0726857	1	1	1	1	1	1.21945e-05	1	1	1	1	1	1	1	1
regulation of phosphorylation	1	7.95892e-27	1	1	0.0245509	1	1	1	1	1	0.0145959	1	1	1	1	1	1	1	1	1	1	0.0644807	9.37792e-06	1	0.0906051	2.17643e-11	1	1	0.029912	1	1	1	1	0.000249715	3.57556e-08	1	9.22097e-09	1	1	1	6.93388e-05	1	1	1	1	1	1	2.69753e-13	4.76466e-24
Fc receptor signaling pathway	1	3.72503e-17	1	1	1	1	1	1	1	1	1	1	1	1	1	1	1	1	1	1	1	1	1	1	1	5.18414e-15	1	1	1	1	1	1	1	1	0.0375628	1	3.60284e-05	1	1	1	1	1	1	1	1	1	1	1	2.50572e-13
positive regulation of RNA metabolic process	1	9.45496e-13	0.0311933	3.30338e-07	3.15665e-12	1	1	0.0736026	1	1	1	1	1	0.215259	1	1	0.132738	1	3.11335e-11	1	1	4.6903e-05	4.33949e-08	1	0.256831	8.13493e-06	0.00379592	1	1	2.5853e-13	1.12039e-07	1	1	1.14137e-13	8.34438e-09	0.000941591	0.0111745	0.00772891	1	4.46592e-06	3.02905e-11	7.37854e-10	1	1	1	1	2.21907e-07	4.61965e-05	8.98364e-06
liver development	1	1	1	1	1	1	1	1	1	1	1	1	1	1	1	1	1	1	1	1	1	1	1	1	1	1	1	1	1	0.0841923	1	1	1	1	1	1	1	1	1	1	1	1	1	1	1	1	0.585866	1	1
regulation of gene expression, epigenetic	1	1	1	1	3.38381e-06	1	1	1	1	1	1	1	1	1	1	1	1	1	1	1	1	1	0.00414956	1	1	1	1	1	1	0.584098	1	1	1	1	1	0.581172	0.00288404	1	1	1	1	1	1	1	1	1	1	1	1
negative regulation of biomineral tissue development	1	1	1	1	1	1	1	1	1	1	1	1	1	1	1	1	1	1	1	1	1	1	1	1	1	1	1	1	1	1	1	1	1	1	1	1	1	1	1	1	1	1	1	1	1	1	1	1	1
cellular localization	1	1	1	1	1	1	1	1	1	1	1	1	0.472797	1	1	1	1	4.09574e-12	1	1	1	1	0.00303963	1	1	1	1	1	1	1	1	1	1	0.660474	0.0135072	0.0107633	0.0139524	0.000157939	1	1	1	1	1	1	1	1	0.0897021	1	9.30184e-12
positive regulation of peptide hormone secretion	1	1	1	1	1	1	1	1	1	1	1	1	1	1	1	1	1	1	1	1	1	1	1	1	1	1	1	1	1	1	0.00437885	1	1	1	1	1	1	1	1	1	1	1	1	1	1	1	1	1	1
formate metabolic process	1	1	1	1	1	1	1	1	1	1	1	1	1	1	1	1	1	1	1	1	1	1	1	1	1	1	1	1	1	1	1	1	1	1	1	1	1	1	1	1	1	1	1	1	1	1	1	1	1
circulatory system development	1	1	1	1	0.0216055	1	1	1	1	1	1	1	1	1	1	1	1	1	0.397747	1	1	0.00113452	0.00187865	1	0.0219303	1	1	1	1	0.000895198	0.0454172	1	1	2.74973e-09	4.25229e-11	1	1	1	1	0.0890525	2.44399e-09	0.00483997	1	1	1	1	0.000251486	5.13627e-13	1
endothelial cell chemotaxis	1	1	1	1	1	1	1	1	1	1	1	1	1	1	1	1	1	1	1	1	1	1	1	1	1	1	1	1	1	1	1	1	1	1	1	1	1	1	1	1	1	1	1	1	1	1	1	1	1
regulation of Wnt signaling pathway	1	1	1	0.0974442	0.968128	1	1	1	1	1	1	1	1	1	1	1	1	1	1	1	1	1	0.638501	1	0.0488039	1	1	1	1	0.006441	1	1	1	2.30184e-06	1.98712e-06	1	1	1	1	1	1	1	1	1	1	1	4.75171e-08	0.00153875	1
regulation of locomotion	1	2.29553e-14	1	1	1	1	1	1	1	1	0.450283	1	1	1	1	1	1	1	1	1	1	0.140122	1	1	0.136242	1	1	1	0.961027	1	1	1	1	0.000827102	4.26401e-09	0.246397	1	1	1	1	3.43832e-11	1	1	1	1	1	1	7.85374e-13	2.14656e-12
phosphate-containing compound metabolic process	1	5.31813e-21	1	1	9.70999e-06	1	1	1	1	1	1	1	1	1	1	1	1	1	1	1	1	1	0.777947	1	1	2.8e-17	1	1	1	1	1	1	1	1	0.000251893	1	4.34545e-05	1	1	1	1	1	1	1	1	1	1	1.4265e-08	4.46187e-15
negative regulation of RNA biosynthetic process	1	1	0.355308	0.000918929	0.00295474	1	1	1	1	1	1	1	1	6.71504e-05	1	1	0.066425	1	4.7711e-07	1	0.0587058	1	9.46466e-07	1	0.404004	1.58368e-06	1	1	1	3.31352e-07	0.301996	1	1	3.56254e-07	0.134398	0.0169786	0.280524	1	1	0.00845887	5.09802e-10	1	1	1	1	1	0.000397182	1	4.19536e-08
mitotic spindle organization in nucleus	1	1	1	1	1	1	1	1	1	1	1	1	1	1	1	1	1	1	1	1	1	1	1	1	1	1	1	1	1	1	1	1	1	1	1	1	1	1	1	1	1	1	1	1	1	1	1	1	1
maintenance of cell number	1	1	1	1	1	1	1	1	1	1	1	1	1	1	1	1	1	1	0.00195454	1	1	1	1	1	1	1	1	1	1	1	1	1	1	0.0247529	1	1	1	1	1	1	0.268682	0.00188746	1	1	1	1	1	1	1
cellular component biogenesis	1	1	1	1	1	1	1	1	0.000591401	1	1	1	1	1	1	1	1	1	1	1	1	1	6.89672e-07	1	1	1	1	1	1	1	1	1	1	0.0179314	5.30601e-10	1	1	1	1	1	1	1	1	1	1	1	1	1	1
positive regulation of activin receptor signaling pathway	1	1	1	1	1	1	1	1	1	1	1	1	1	1	1	1	1	1	1	1	1	1	1	1	1	1	1	1	1	1	1	1	1	1	1	1	1	1	1	1	1	1	1	1	1	1	1	1	1
response to toxic substance	1	1	1	1	1	1	1	1	1	1	1	1	1	1	1	1	1	1	1	1	1	1	1	1	1	1	1	1	1	1	1	1	1	1	1	1	1	1	1	1	1	1	1	1	1	1	1	1	1
negative regulation of RNA metabolic process	1	1	0.254742	0.000169421	0.00490462	1	1	1	1	1	1	1	1	2.64958e-05	1	1	0.372631	1	8.43148e-07	1	0.0110775	1	3.99574e-06	1	1	1.34537e-05	1	1	1	2.16082e-06	0.411198	1	1	1.70799e-06	0.218805	0.115739	1	1	1	0.0266467	4.61985e-09	1	1	1	1	1	0.00553647	1	4.61777e-06
N-terminal peptidyl-alanine trimethylation	1	1	1	1	1	1	1	1	1	1	1	1	1	1	1	1	1	1	1	1	1	1	1	1	1	1	1	1	1	1	1	1	1	1	1	1	1	1	1	1	1	1	1	1	1	1	1	1	1
N-terminal peptidyl-glycine methylation	1	1	1	1	1	1	1	1	1	1	1	1	1	1	1	1	1	1	1	1	1	1	1	1	1	1	1	1	1	1	1	1	1	1	1	1	1	1	1	1	1	1	1	1	1	1	1	1	1
N-terminal peptidyl-serine trimethylation	1	1	1	1	1	1	1	1	1	1	1	1	1	1	1	1	1	1	1	1	1	1	1	1	1	1	1	1	1	1	1	1	1	1	1	1	1	1	1	1	1	1	1	1	1	1	1	1	1
N-terminal peptidyl-proline dimethylation	1	1	1	1	1	1	1	1	1	1	1	1	1	1	1	1	1	1	1	1	1	1	1	1	1	1	1	1	1	1	1	1	1	1	1	1	1	1	1	1	1	1	1	1	1	1	1	1	1
N-terminal peptidyl-serine dimethylation	1	1	1	1	1	1	1	1	1	1	1	1	1	1	1	1	1	1	1	1	1	1	1	1	1	1	1	1	1	1	1	1	1	1	1	1	1	1	1	1	1	1	1	1	1	1	1	1	1
response to tumor necrosis factor	1	3.81936e-07	1	1	1	1	1	1	1	1	1	1	1	1	1	1	1	1	1	1	1	1	1	1	1	7.75207e-06	1	1	1	1	1	1	1	1	1	1	1	1	1	1	0.00570764	1	1	1	1	1	1	1	1
vestibulocochlear nerve morphogenesis	1	1	1	1	1	1	1	1	1	1	1	1	1	0.042315	1	1	1	1	1	1	1	1	1	1	1	1	1	1	1	1	1	1	1	1	1	1	1	1	1	1	1	3.05897e-07	1	1	1	1	1	1	1
branchiomotor neuron axon guidance	1	1	1	1	1	1	1	1	1	1	1	1	1	1	1	1	1	1	1	1	1	1	1	1	1	1	0.373853	1	0.286955	1	1	1	1	1	1	1	1	1	1	1	1	0.011542	1	1	1	1	1	1	1
endothelium development	1	1	1	1	1	1	1	1	1	1	1	1	1	1	1	1	1	1	1	1	1	1	1	1	1	1	1	1	1	0.91049	1	1	1	0.0446777	1	1	1	1	1	1	1	1	1	1	1	1	1	1	1
regulation of axon guidance	1	1	1	1	1	1	1	1	1	1	1	1	1	1	1	1	1	1	1	1	1	1	1	1	1	1	0.122354	1	0.0594765	1	1	1	1	1	1	1	1	1	1	1	1	1	1	1	1	1	1	1	1
negative regulation of protein ubiquitination	1	1	1	1	1	1	1	1	1	1	1	1	1	1	1	1	1	1	1	1	1	1	1	1	1	1	1	1	1	1	1	1	1	1	1	1	1	1	1	1	1	1	1	1	1	1	1	1	1
positive regulation of Wnt signaling pathway	1	1	1	1	1	1	1	1	1	1	1	1	1	1	1	1	1	1	1	1	1	1	1	1	1	1	1	1	1	1	1	1	1	1	1	1	1	1	1	0.247565	1	1	1	1	1	1	0.000123063	1	1
growth	1	1	1	1	1	1	1	1	1	1	1	1	1	1	1	1	1	1	1	1	1	0.0363977	1	1	1	1	1	1	1	0.00128395	0.0687662	1	1	8.37379e-05	0.000564349	1	1	1	1	1	0.00505618	1	1	1	1	1	1	1	1
phosphorus metabolic process	1	9.9483e-22	1	1	8.28321e-06	1	1	1	1	1	1	1	1	1	1	1	1	1	1	1	1	1	1	1	1	6.21518e-19	1	1	1	1	1	1	1	1	2.65336e-05	1	7.11769e-05	1	1	1	1	1	1	1	1	1	1	8.98708e-10	1.77727e-17
regulation of mRNA stability	1	2.45737e-06	1	1	1	1	1	1	1	1	1	1	1	1	1	1	1	1	1	1	1	1	1	1	1	1	1	1	1	1	1	1	1	1	1	1	1	1	1	1	1	1	1	1	1	1	1	1	1
axonogenesis involved in innervation	1	1	1	1	1	1	1	1	1	1	1	1	1	1	1	1	1	1	1	1	1	1	1	1	1	1	1	1	1	1	1	1	1	1	1	1	1	1	1	1	1	1	1	1	1	1	1	1	1
lipid metabolic process	1	4.80857e-07	1	1	1	1	1	1	1	1	1	1	1	1	1	1	1	1	1	1	1	1	0.0266651	1	1	4.18271e-07	1	1	1	1	1	1	1	1	0.0359419	1	1	1	1	1	1	1	1	1	1	1	1	1	4.17185e-09
positive regulation of peptide secretion	1	1	1	1	1	1	1	1	1	1	1	1	1	1	1	1	1	1	1	1	1	1	1	1	1	1	1	1	1	1	0.00810705	1	1	1	1	1	1	1	1	1	1	1	1	1	1	1	1	1	1
hepaticobiliary system development	1	1	1	1	1	1	1	1	1	1	1	1	1	1	1	1	1	1	1	1	1	1	1	1	1	1	1	1	1	0.175226	1	1	1	1	1	1	1	1	1	1	1	1	1	1	1	1	1	1	1
negative regulation of cell death	1	7.91816e-10	1	1	0.16009	1	1	1	1	1	1	1	1	1	1	1	1	1	0.137026	1	1	0.0149567	0.0455232	1	1	4.40388e-11	0.0602236	1	1	1.62772e-05	1	1	1	0.0162979	4.45621e-05	1	0.00687979	0.839507	1	0.742614	1.09647e-09	1	1	1	1	1	1	1	1.04637e-09
wound healing, spreading of epidermal cells	1	1	1	1	1	1	1	1	1	1	1	1	1	1	1	1	1	1	1	1	1	1	1	1	1	1	1	1	1	1	1	1	1	1	1	1	1	1	1	1	1	1	1	1	1	1	1	1	1
cell fate specification	1	1	0.1769	1	1	1	1	1	1	1	1	1	1	1	1	1	1	1	1	1	1	1	1	1	0.167029	1	0.00284932	1	1	1	1	1	1	1	1	1	1	1	1	1	1	3.46101e-06	1	1	1	1	1	1	1
cellular biosynthetic process	1	1	1	0.00016621	1.51371e-06	1	1	0.364885	1	1	1	1	1	0.494051	1	0.343515	1	1	0.000270536	1	0.0559301	0.382803	2.43528e-05	1	0.979183	4.93718e-05	1	1	1	8.36205e-11	0.0602666	1	1	2.45955e-05	0.00811318	0.0675901	1	0.145584	1	0.0049587	0.000168576	8.43894e-05	1	1	1	1	0.00707212	1	1.85708e-09
regulation of phosphorus metabolic process	1	8.29198e-26	1	1	0.0177787	1	1	1	1	1	1	1	1	1	1	1	1	1	1	1	1	0.0395057	0.000194592	1	0.542555	1.43758e-09	1	1	0.000862707	1	1	1	1	0.00045565	1.59442e-09	1	7.35883e-08	0.0632979	1	1	0.00224535	1	1	1	1	1	1	1.13488e-13	1.7404e-18
blood vessel endothelial cell fate specification	1	1	1	1	1	1	1	1	1	1	1	1	1	1	1	1	1	1	1	1	1	1	1	1	1	1	1	1	1	1	1	1	1	1	1	1	1	1	1	1	1	1	1	1	1	1	1	1	1
regulation of protein metabolic process	1	3.07189e-31	1	1	0.000492189	1	1	1	1	1	1	1	1	1	1	1	1	1	1	1	1	1	5.44123e-11	1	1	5.10721e-27	1	1	0.59362	1	0.0167462	1	1	3.19307e-05	5.12723e-12	3.09302e-05	5.11031e-20	0.0199465	1	0.0320074	3.98204e-09	1	1	1	1	1	0.514703	2.29545e-09	3.26784e-24
wound healing, spreading of cells	1	1	1	1	1	1	1	1	1	1	1	1	1	1	1	1	1	1	1	1	1	1	1	1	1	1	1	1	1	1	1	1	1	1	1	1	1	1	1	1	1	1	1	1	1	1	1	1	1
regulation of cell motility	1	2.05166e-12	1	1	1	1	1	1	1	1	1	1	1	1	1	1	1	1	1	1	1	0.318345	0.335542	1	0.0749321	1	1	1	0.20752	1	1	1	1	0.000733466	4.86919e-08	1	1	1	1	1	4.10006e-12	0.375133	1	1	1	1	1	2.2738e-10	1.07276e-10
connective tissue development	1	1	1	1	0.727109	1	1	1	1	1	1	1	1	1	1	1	1	1	1	1	1	0.122444	1	1	1	1	1	1	1	1	1	1	1	0.0591826	0.159955	1	1	1	1	1	0.00356143	1	1	1	1	1	1	1	1
heme oxidation	1	1	1	1	1	1	1	1	1	1	1	1	1	1	1	1	1	1	1	1	1	1	1	1	1	1	1	1	1	1	1	1	1	1	1	1	1	1	1	1	1	1	1	1	1	1	1	1	1
regulation of catabolic process	1	1	1	1	1	1	1	1	1	1	1	1	1	1	1	1	1	1	1	1	1	1	0.0863063	1	1	2.84027e-12	1	1	1	1	0.133064	1	1	1	0.358232	0.00748882	0.00119045	1	1	1	0.324729	1	1	1	1	1	1	1	1
epiboly	1	1	1	1	1	1	1	1	1	1	1	1	1	1	1	1	1	1	1	1	1	1	1	1	1	1	1	1	1	1	1	1	1	1	1	1	1	1	1	1	1	1	1	1	1	1	1	1	1
regulation of cellular component movement	1	5.4668e-12	1	1	1	1	1	1	1	1	0.304316	1	1	1	1	1	1	1	1	1	1	0.165892	0.22534	1	0.111923	1	1	1	1	1	1	1	1	0.00126228	6.80139e-07	0.133798	1	1	1	0.447874	1.06986e-12	0.549264	1	1	1	1	1	1.96819e-14	9.23807e-11
immune system process	1	8.0723e-108	1	1	0.000230961	1	1	1	1	1	1	1	1	1	1	0.00558824	1	3.94594e-07	1	1	1	1	8.48604e-08	1	1	1.93021e-71	1	1	1	1	1	1	1	1	9.13169e-06	0.708754	2.09501e-27	0.190079	1	3.86077e-08	1.05596e-05	1	1	1	1	1	1	2.79339e-07	7.44225e-93
protein oligomerization	1	1	1	1	1	1	1	1	1	1	1	1	1	1	1	1	1	1	1	1	1	1	1	1	1	1	1	1	1	1	1	1	1	1	1	1	1	1	1	1	1	1	1	1	1	1	1	1	1
facial nerve morphogenesis	1	1	1	1	1	1	1	1	1	1	1	1	1	1	1	1	1	1	1	1	1	1	1	1	1	1	1	1	1	1	1	1	1	1	1	1	1	1	1	1	1	1	1	1	1	1	1	1	1
heparan sulfate proteoglycan catabolic process	1	1	1	1	1	1	1	1	1	1	1	1	1	1	1	1	1	1	1	1	1	1	1	1	1	1	1	1	1	1	1	1	1	1	1	1	1	1	1	1	1	1	1	1	1	1	1	1	1
axon ensheathment	1	1	1	1	1	1	1	1	1	1	1	1	1	1	1	1	1	1	1	1	1	1	1	1	1	1	1	1	1	1	0.0171292	1	1	0.0325233	2.54228e-09	1	1	1	1	1	1	1	1	1	1	1	1	1	1
regulation of homeostatic process	1	1	1	1	1	1	1	1	1	1	1	1	1	1	1	1	1	1	1	1	1	1	1	1	1	1	1	1	1	1	0.0249578	1	1	1	1	1	1	1	1	1	1	1	1	1	1	1	1	1	1
ganglion development	1	1	1	1	1	1	1	1	1	1	1	1	1	1	1	1	1	1	1	1	1	1	1	1	1	1	1	1	1	1	1	1	1	1	1	1	1	1	1	1	1	1	1	1	1	1	1	1	1
anatomical structure formation involved in morphogenesis	1	1	0.635525	0.041015	1	1	1	0.652008	1	1	0.0194523	1	1	1	1	1	1	1	1	1	1	0.0492447	0.0214975	1	0.203698	1	0.620262	1	0.611665	7.29777e-07	0.113036	1	1	2.34097e-05	3.61648e-08	1	1	0.0193579	1	0.000280476	2.84498e-09	0.0233016	1	1	1	1	1.79103e-05	1.21398e-06	1
positive regulation of mRNA catabolic process	1	1.99806e-07	1	1	1	1	1	1	1	1	1	1	1	1	1	1	1	1	1	1	1	1	1	1	1	4.59508e-05	1	1	1	0.376903	1	1	1	1	1	1	1	1	1	1	1	1	1	1	1	1	1	1	1
regulation of phosphate metabolic process	1	4.57934e-26	1	1	0.018363	1	1	1	1	1	1	1	1	1	1	1	1	1	1	1	1	0.0394416	0.000270188	1	0.404582	1.74215e-09	1	1	0.000624288	1	1	1	1	0.000291159	1.17002e-09	1	3.4109e-08	0.0473634	1	1	0.00214576	1	1	1	1	1	1	8.55642e-14	4.99285e-19
regulation of cytokine production	1	3.15549e-29	1	1	1	1	1	1	1	1	1	1	1	1	1	1	1	1	1	1	1	1	0.553802	1	1	9.28845e-24	1	1	1	1	1	1	1	1	0.118543	1	1.53005e-09	1	1	1	0.00462756	1	1	1	1	1	1	0.000200756	4.71074e-30
regulation of axon extension involved in axon guidance	1	1	1	1	1	1	1	0.165574	1	1	1	1	1	1	1	1	1	1	1	1	1	1	1	1	1	1	0.0959253	1	0.00711511	1	1	1	1	1	1	1	1	1	1	1	1	1	1	1	1	1	1	1	1
tube morphogenesis	1	1	0.0816283	1	1	1	1	1	1	1	1	1	1	1	1	1	1	1	1	1	1	1	1	1	1	1	1	1	1	0.000114047	0.017298	1	1	0.00035458	0.122481	1	1	1	1	0.301803	1	1	1	1	1	1	1	6.01772e-10	1
response to platelet-derived growth factor	1	1	1	1	1	1	1	1	1	1	1	1	1	1	1	1	1	1	1	1	1	1	1	1	1	1	1	1	1	1	1	1	1	1	1	1	1	1	1	1	1	1	1	1	1	1	1	1	1
regulation of cellular response to heat	1	1	1	1	1	1	1	1	1	1	1	1	1	1	1	1	1	1	1	1	1	1	1	1	1	1	1	1	1	1	1	1	1	1	1	1	0.0449278	1	1	1	1	1	1	1	1	1	1	1	1
metanephric nephron tubule morphogenesis	1	1	1	1	1	1	1	1	1	1	1	1	1	1	1	1	1	1	1	1	1	1	1	1	1	1	1	1	1	1	1	1	1	1	1	1	1	1	1	1	1	1	1	1	1	1	1	1	1
positive regulation of cell development	1	1	1	0.000516124	1	1	1	1	1	0.969891	1	1	1	1	1	1	1	1	1	1	1	1	1	1	1	1	0.0010984	1	1	0.0349207	1	1	1	0.00282447	1	1	1	1	1	1	1	0.00991137	1	0.303546	1	0.00846044	1	1	1
camera-type eye development	1	1	1	1	1	1	1	0.000611291	1	1	1	1	1	1	1	1	1	0.00036911	1	0.0720511	1	1	1	1	1	1	0.306616	1	1	2.52083e-07	1	1	1	1	1	1	1	1	1	1	1	1	1	1	1	1	0.000274956	1	1
cranial nerve development	1	1	1	1	1	1	1	1	1	1	1	1	1	1	1	1	1	1	1	1	1	0.371591	1	1	1	1	0.402925	1	1	1	1	1	1	1	1	1	1	1	1	1	1	0.525603	1	1	1	1	1	1	1
regulation of epithelial cell differentiation	1	1	1	1	1	1	1	1	1	1	1	1	1	1	1	1	1	6.47477e-05	1	1	1	1	1	1	1	1	1	1	1	0.0206426	1	1	1	1	1	1	1	1	1	1	1	1	1	1	1	1	1	1	1
regulation of cellular protein metabolic process	1	1.04292e-26	1	1	0.00569715	1	0.538279	1	1	1	1	1	1	1	1	1	1	1	0.272706	1	1	1	1.23774e-09	1	1	2.14218e-24	1	1	1	1	0.0450099	1	1	0.000134954	3.8815e-10	0.00233569	3.59366e-17	0.111794	1	0.863373	9.82229e-08	1	1	1	1	1	1	6.22562e-09	5.31403e-21
positive regulation of nuclear-transcribed mRNA catabolic process, deadenylation-dependent decay	1	2.23361e-10	1	1	1	1	1	1	1	1	1	1	1	1	1	1	1	1	1	1	1	1	0.188424	1	1	1	1	1	1	0.0687647	1	1	1	1	1	1	1	1	1	1	0.185694	1	1	1	1	1	0.222609	1	1
cellular oxidant detoxification	1	1	1	1	1	1	1	1	1	1	1	1	1	1	1	1	1	1	1	1	1	1	1	1	1	1	1	1	1	1	1	1	1	1	1	1	1	1	1	1	1	1	1	1	1	1	1	1	1
response to unfolded protein	1	1	1	1	1	1	1	1	1	1	1	1	1	1	1	1	1	1	1	1	1	1	1	1	0.18729	0.0012843	1	1	1	1	1	1	1	1	1	1	1	1	1	1	1	1	1	1	1	1	1	1	1
positive regulation of cell-substrate adhesion	1	1	1	1	1	1	1	1	1	1	1	1	1	1	1	1	1	1	1	1	1	1	1	1	1	1	1	1	1	1	1	1	1	1	1	1	1	1	1	1	0.369781	1	1	1	1	1	1	1	1
cellular detoxification	1	1	1	1	1	1	1	1	1	1	1	1	1	1	1	1	1	1	1	1	1	1	1	1	1	1	1	1	1	1	1	1	1	1	1	1	1	1	1	1	1	1	1	1	1	1	1	1	1
eye development	1	1	1	1	1	1	1	0.0408309	1	1	1	1	1	0.112402	1	1	1	4.75332e-05	1	0.555042	1	1	1	1	1	1	1	1	1	8.09104e-09	0.622	1	1	1	1	1	1	1	1	1	1	1	1	1	1	1	1.999e-05	1	1
negative regulation of cellular protein metabolic process	1	1.58604e-19	1	1	1	1	1	1	1	1	1	1	1	1	1	1	1	1	1	1	1	1	6.59989e-08	1	1	6.47875e-16	1	1	1	0.0480737	1	1	1	0.255873	0.0221152	1	3.68889e-09	0.0705186	1	1	0.00128648	1	1	1	1	1	1	7.97493e-08	8.22379e-12
retrograde transport, vesicle recycling within Golgi	1	1	1	1	1	1	1	1	1	1	1	1	1	1	1	1	1	1	1	1	1	1	1	1	1	1	1	1	1	1	1	1	1	1	1	1	1	1	1	0.0578567	1	1	1	1	1	1	1	1	1
negative regulation of transcription, DNA-templated	1	1	0.190987	0.000114351	0.00262504	1	1	1	1	1	1	1	1	5.82576e-05	1	1	0.132606	1	2.07274e-07	1	0.195395	1	1.59272e-07	1	0.276309	1.87427e-06	1	1	1	1.99363e-07	0.0679384	1	1	4.73639e-07	0.0678999	0.0372036	1	1	1	0.0080884	3.55261e-09	1	1	1	1	1	0.000140619	0.189508	2.53958e-08
10-formyltetrahydrofolate biosynthetic process	1	1	1	1	1	1	1	1	1	1	1	1	1	1	1	1	1	1	1	1	1	1	1	1	1	1	1	1	1	1	1	1	1	1	1	1	1	1	1	1	1	1	1	1	1	1	1	1	1
negative regulation of nucleic acid-templated transcription	1	1	0.238516	0.000494105	0.00760046	1	1	1	1	1	1	1	1	0.000125449	1	1	0.122448	1	2.17893e-07	1	0.0632066	1	3.41098e-07	1	0.891265	1.65891e-06	1	1	1	9.41803e-07	0.182233	1	1	2.79015e-07	0.152553	0.0480407	1	1	1	0.0165918	4.80932e-10	1	1	1	1	1	0.000192816	1	2.15737e-08
lamellipodium morphogenesis	1	1	1	1	1	1	1	1	1	1	1	1	1	1	1	1	1	1	1	1	1	1	1	1	1	1	1	1	1	1	1	1	1	1	1	1	1	1	1	1	1	1	1	1	1	1	1	1	1
regulation of anatomical structure morphogenesis	1	1	1	1	0.0020669	1	1	1	1	1	1	1	1	1	1	1	1	1	1	1	1	1	1	1	1	1	0.0178149	1	0.00156468	0.00198195	1	1	1	9.49565e-06	3.57685e-09	1	1	1	1	1	7.92625e-09	2.15879e-05	1	0.942217	1	1	0.0534313	2.27269e-17	1
forebrain development	1	1	1	7.64661e-07	1	1	1	0.00893123	1	1	1	1	1	0.376214	1	1	1	1	0.0279598	1	1	0.730133	1	1	1	1	1	1	1	5.65713e-05	0.0357632	1	1	0.208315	1	1	1	1	1	1	1	0.000907902	1	1	1	1	0.00769765	1	1
cell proliferation	1	8.3183e-09	1	1	4.11833e-07	1	1	1	1	1	1	1	1	1	1	1	1	1	1	1	1	1	0.748164	1	1	1.3075e-05	1	1	1	0.0287389	1	1	1	8.59339e-05	0.0349351	1	1	1	1	0.700741	1	1	1	1	1	1	1	4.78074e-05	4.43317e-08
immune response-activating cell surface receptor signaling pathway	1	1.3592e-09	1	1	1	1	1	1	1	1	1	1	1	1	1	1	1	1	1	1	1	1	1	1	1	5.14316e-15	1	1	1	1	1	1	1	1	1	1	6.32284e-05	1	1	1	1	1	1	1	1	1	1	1	9.23885e-13
epithelial tube morphogenesis	1	1	1	1	1	1	1	1	1	1	1	1	1	1	1	1	1	1	0.363572	1	1	1	1	1	1	1	1	1	1	1.16478e-05	1	1	1	2.09245e-06	1	1	1	1	1	1	1	1	1	1	1	1	1	3.22715e-08	1
parasympathetic nervous system development	1	1	1	1	1	1	1	1	1	1	1	1	1	1	1	1	1	1	1	1	1	1	1	1	1	1	0.0274106	1	1	1	1	1	1	1	1	1	1	1	1	1	1	1	1	1	1	1	1	1	1
morphogenesis of an epithelial sheet	1	1	1	1	1	1	1	1	1	1	1	1	1	1	1	1	1	1	1	1	1	1	1	1	1	1	1	1	1	1	1	1	1	1	1	1	1	1	1	1	1	1	1	1	1	1	1	1	1
cellular protein localization	1	1	1	1	1	1	1	1	1	1	1	1	1	1	1	1	1	0.002435	1	1	1	1	1	1	1	1	1	1	1	1	1	1	1	1	1	1	1	0.145868	1	1	1	1	1	1	1	1	1	1	1
negative regulation of mesenchymal cell apoptotic process involved in nephron morphogenesis	1	1	1	1	1	1	1	1	1	1	1	1	1	0.346868	1	1	1	1	1	1	1	1	1	1	1	1	1	1	1	1	1	1	1	1	1	1	1	1	1	1	1	1	1	1	1	1	1	1	1
membrane protein ectodomain proteolysis	1	1	1	1	1	1	1	1	1	1	1	1	1	1	1	1	1	1	1	1	1	1	1	1	1	1	1	1	1	1	1	1	1	1	1	1	1	1	1	1	1	1	1	1	1	1	1	1	1
positive regulation of establishment of protein localization	1	1	1	1	1	1	1	1	1	1	1	1	1	1	1	1	1	1	1	1	1	1	1	1	1	0.000205113	1	1	1	1	0.0481692	1	1	1	1	1	1	1	1	1	1	1	1	1	1	1	1	1	8.91883e-11
response to laminar fluid shear stress	1	1	1	1	1	1	1	1	1	1	1	1	1	1	1	1	1	1	1	1	1	1	1	1	1	1	1	1	1	1	1	1	1	1	1	1	1	1	1	1	0.000378109	1	1	1	1	1	1	1	1
ruffle assembly	1	1	1	1	1	1	1	1	1	1	1	1	1	1	1	1	1	1	1	1	1	1	1	1	1	1	1	1	1	1	1	1	1	1	1	1	1	1	1	1	1	1	1	1	1	1	1	1	1
positive regulation of axon extension involved in axon guidance	1	1	1	1	1	1	1	1	1	1	1	1	1	1	1	1	1	1	1	1	1	1	1	1	1	1	1	1	1	1	1	1	1	1	1	1	1	1	1	1	1	1	1	1	1	1	1	1	1
kidney vasculature development	1	1	1	1	1	1	1	1	1	1	1	1	1	1	1	1	1	1	1	1	1	1	1	1	1	1	1	1	1	1	1	1	1	1	1	1	1	1	1	1	1	1	1	1	1	1	1	1	1
positive regulation of insulin secretion	1	1	1	1	1	1	1	1	1	1	1	1	1	1	1	1	1	1	1	1	1	1	1	1	1	1	1	1	1	1	1	1	1	1	1	1	1	1	1	1	1	1	1	1	1	1	1	1	1
response to interleukin-1	1	1	1	1	1	1	1	1	1	1	1	1	1	1	1	1	1	1	1	1	1	1	1	1	1	1	1	1	1	1	1	1	1	1	1	1	1	1	1	1	1	1	1	1	1	1	1	1	1
gonadotrophin-releasing hormone neuronal migration to the hypothalamus	1	1	1	1	1	1	1	1	1	1	1	1	1	1	1	1	1	1	1	1	1	1	1	1	1	1	1	1	1	1	1	1	1	1	1	1	1	1	1	1	1	1	1	1	1	1	1	1	1
facioacoustic ganglion development	1	1	1	1	1	1	1	1	1	1	1	1	1	1	1	1	1	1	1	1	1	1	1	1	1	1	1	1	1	1	1	1	1	1	1	1	1	1	1	1	1	1	1	1	1	1	1	1	1
negative regulation of mitotic cell cycle phase transition	1	1.72783e-06	1	1	1	1	1	1	1	1	1	1	1	1	1	1	1	1	1	1	1	1	1	1	1	1	1	1	1	1	1	1	1	1	1	1	1	1	1	1	0.0623514	1	1	1	1	1	1	5.24192e-05	1
positive regulation of substrate adhesion-dependent cell spreading	1	1	1	1	1	1	1	1	1	1	1	1	1	1	1	1	1	1	1	1	1	1	1	1	1	1	1	1	1	1	1	1	1	1	1	1	1	1	1	1	1	1	1	1	1	1	1	1	1
negative regulation of transcription from RNA polymerase II promoter	1	1	0.171461	0.00192313	0.751798	1	1	1	1	1	1	1	1	0.00112912	1	1	1	1	0.0569467	1	1	0.780926	0.000311246	1	1	0.00104892	0.334837	1	1	7.69621e-08	0.745295	1	1	4.6338e-09	0.0846745	0.0716239	1	1	1	1	1.56935e-05	1	1	1	1	1	0.00132743	1	5.13679e-05
cellular macromolecule localization	1	1	1	1	1	1	1	1	1	1	1	1	1	1	1	1	1	0.0033688	1	1	1	1	1	1	1	1	1	1	1	1	1	1	1	1	1	1	1	0.0868298	1	1	1	1	1	1	1	1	1	1	1
single-organism biosynthetic process	1	1	1	1	1	1	1	1	1	1	1	1	1	1	1	1	1	1	1	1	1	1	1	1	1	0.000451702	1	1	1	1	1	1	1	1	1	1	1	1	1	1	1	1	1	1	1	1	1	1	7.20343e-06
mRNA catabolic process	1	1	1	1	0.225445	1	1	1	1	1	1	1	1	1	1	1	1	1	1	1	1	1	1	1	1	1	1	1	1	1	1	1	1	1	1	1	1	1	1	1	0.000904232	1	1	1	1	1	1	1	1
morphogenesis of a branching epithelium	1	1	1	1	1	1	1	1	1	1	1	1	1	1	1	1	1	1	1	1	1	1	1	1	1	1	1	1	1	0.116966	1	1	1	1	1	1	1	1	1	1	1	1	1	1	1	1	0.346119	0.0246239	1
positive regulation of axon guidance	1	1	1	1	1	1	1	1	1	1	1	1	1	1	1	1	1	1	1	1	1	1	1	1	1	1	1	1	1	1	1	1	1	1	1	1	1	1	1	1	1	1	1	1	1	1	1	1	1
tissue homeostasis	1	1	1	1	1	1	1	1	1	1	1	1	1	1	1	1	1	1	1	1	1	1	1	1	1	1	1	1	1	1	1	1	1	1	1	1	1	1	1	1	1	1	1	1	1	1	1	1	1
substrate-dependent cell migration, cell extension	1	1	1	1	1	1	1	1	1	1	1	1	1	1	1	1	1	1	1	1	1	1	1	1	1	1	1	1	1	1	1	1	1	1	1	1	1	1	1	1	1	1	1	1	1	1	1	1	1
extracellular matrix organization	1	1	1	1	0.698162	1	1	1	1	1	1	1	1	1	1	1	1	1	1	1	1	1	2.87555e-12	1	0.167656	1	1	1	1	1	1	1	1	0.384299	1.19256e-07	1	1	1	1	1	7.69125e-14	1	1	1	1	1	1	4.24509e-06	1
extracellular structure organization	1	1	1	1	0.699745	1	1	1	1	1	1	1	1	1	1	1	1	1	1	1	1	1	2.89145e-12	1	0.168007	1	1	1	1	1	1	1	1	0.385296	1.19858e-07	1	1	1	1	1	7.73825e-14	1	1	1	1	1	1	4.26797e-06	1
negative regulation of bone mineralization	1	1	1	1	1	1	1	1	1	1	1	1	1	1	1	1	1	1	1	1	1	1	1	1	1	1	1	1	1	1	1	1	1	1	1	1	1	1	1	1	1	1	1	1	1	1	1	1	1
negative regulation of protein metabolic process	1	2.28691e-22	1	1	0.453521	1	1	1	1	1	1	1	1	1	1	1	1	1	1	1	1	1	4.49727e-09	1	1	1.33807e-15	1	1	1	0.17258	1	1	1	0.306588	0.00579463	1	2.25117e-09	0.0154565	1	0.347214	0.000835634	1	1	1	1	1	1	8.05992e-07	5.49713e-12
sympathetic ganglion development	1	1	1	1	1	1	1	1	1	1	1	1	1	1	1	1	1	1	1	1	1	1	1	1	1	1	1	1	1	1	1	1	1	1	1	1	1	1	1	1	1	1	1	1	1	1	1	1	1
fat cell differentiation	1	1	1	1	1	1	1	1	1	1	1	1	1	1	1	1	1	1	1	1	1	1	1	1	1	1	1	1	1	1	1	1	1	1	1	1	1	1	1	1	0.116644	1	1	1	1	1	1	1	1
transmembrane receptor protein serine/threonine kinase signaling pathway	1	1	1	1	1	1	1	1	1	1	1	1	1	1	1	1	1	1	1	1	1	1	0.429237	1	1	1	1	1	1	1	1	1	1	1	1	1	1	1	1	1	0.00105672	1	1	1	1	1	1	1	1
detoxification	1	1	1	1	1	1	1	1	1	1	1	1	1	1	1	1	1	1	1	1	1	1	1	1	1	1	1	1	1	1	1	1	1	1	1	1	1	1	1	1	1	1	1	1	1	1	1	1	1
protein localization to endosome	1	1	1	1	1	1	1	1	1	1	1	1	1	1	1	1	1	1	1	1	1	1	1	1	1	1	1	1	1	1	1	1	1	1	1	1	1	1	1	1	1	1	1	1	1	1	1	1	1
transmembrane receptor protein tyrosine kinase signaling pathway	1	1	1	1	1	1	1	1	1	1	1	1	1	1	1	1	1	1	1	1	1	1	0.00278026	1	1	1	1	1	1	1	1	1	1	1	0.000124488	1	1	1	1	0.762231	0.0365549	1	1	1	1	1	1	0.0327572	1
ventral trunk neural crest cell migration	1	1	1	1	1	1	1	1	1	1	1	1	1	1	1	1	1	1	1	1	1	1	1	1	1	1	1	1	1	1	1	1	1	1	1	1	1	1	1	1	1	1	1	1	1	1	1	1	1
MAPK cascade	1	1.91933e-18	1	1	1	1	1	1	1	1	1	1	1	1	1	1	1	1	1	1	1	1	1	1	1	1	1	1	1	1	1	1	1	1	0.154501	1	1	1	1	1	1	1	1	1	1	1	1	0.0238907	4.24924e-07
positive regulation of nucleobase-containing compound metabolic process	1	1.51445e-15	0.128958	8.73435e-07	7.48714e-12	1	1	0.112205	1	1	1	1	1	1	1	1	0.139293	1	5.07771e-10	1	1	0.00113261	1.0172e-08	1	1	8.66085e-06	0.00259998	1	1	6.57271e-12	5.11657e-08	1	1	1.55549e-11	8.32863e-08	3.9624e-05	0.000998019	0.0130857	1	7.67347e-05	2.83497e-11	3.18177e-07	1	1	1	1	2.01884e-07	0.000297653	8.51797e-08
regulation of establishment of protein localization	1	1	1	1	1	1	1	1	1	0.176065	1	1	1	1	1	1	1	1	1	0.491919	1	1	1	1	1	3.98485e-05	1	1	1	1	0.441465	1	1	1	5.52094e-06	1	1	1	1	1	1	1	1	1	1	1	1	1	2.25553e-10
heparan sulfate proteoglycan metabolic process	1	1	1	1	1	1	1	1	1	1	1	1	1	0.13296	1	1	1	1	1	1	1	1	1	1	1	1	1	1	1	1	1	1	1	1	1	1	1	1	1	1	1	1	1	1	1	1	1	1	1
phosphorylation	1	1.75769e-17	1	0.249706	0.0184051	1	1	1	1	1	1	1	1	1	1	1	1	1	1	1	1	1	0.543148	1	1	6.68762e-08	1	1	1	1	1	1	1	1	0.00662848	1	0.00127578	1	1	1	0.134793	1	1	1	1	1	1	0.000392987	9.51071e-12
glycerolipid biosynthetic process	1	1	1	1	1	1	1	1	1	1	1	1	1	1	1	1	1	1	1	1	1	1	1	1	1	1	1	1	1	1	1	1	1	1	1	1	1	1	1	1	1	1	1	1	1	1	1	1	1
regulation of protein localization	1	1	1	1	1	1	1	1	1	1	1	1	1	1	1	1	1	1.95695e-05	1	0.510662	1	1	1	1	1	5.2058e-05	1	1	0.805637	1	0.693317	1	1	1	1.66539e-05	1	0.391792	1	1	1	1	1	1	1	1	1	1	1	1.1089e-09
positive regulation of tumor necrosis factor-mediated signaling pathway	1	1	1	1	1	1	1	1	1	1	1	1	1	1	1	1	1	1	1	1	1	1	1	1	1	1	1	1	1	1	1	1	1	1	1	1	1	1	1	1	1	1	1	1	1	1	1	1	1
glycerophospholipid biosynthetic process	1	1	1	1	1	1	1	1	1	1	1	1	1	1	1	1	1	1	1	1	1	1	1	1	1	1	1	1	1	1	1	1	1	1	1	1	1	1	1	1	1	1	1	1	1	1	1	1	1
regulation of endoplasmic reticulum stress-induced eIF2 alpha phosphorylation	1	1	1	1	1	1	1	1	1	1	1	1	1	1	1	1	1	1	1	1	1	1	1	1	1	1	1	1	1	1	1	1	1	1	1	1	1	1	1	1	1	1	1	1	1	1	1	1	1
trigeminal nerve structural organization	1	1	1	1	1	1	1	1	1	1	1	1	1	1	1	1	1	1	1	1	1	1	1	1	1	1	1	1	1	1	1	1	1	1	1	1	1	1	1	1	1	1	1	1	1	1	1	1	1
semaphorin-plexin signaling pathway involved in axon guidance	1	1	1	1	1	1	1	1	1	1	1	1	1	1	1	1	1	1	1	1	1	1	1	1	1	1	1	1	1	1	1	1	1	1	1	1	1	1	1	1	1	1	1	1	1	1	1	1	1
negative regulation of protein dephosphorylation	1	1	1	1	1	1	1	1	1	1	1	1	1	1	1	1	1	1	1	1	1	1	1	1	1	1	1	1	1	1	1	1	1	1	1	1	1	1	1	1	1	1	1	1	1	1	1	1	1
negative regulation of inclusion body assembly	1	1	1	1	1	1	1	1	1	1	1	1	1	1	1	1	1	6.06141e-08	1	1	0.794307	1	1	1	1	1	1	1	1	1	1	1	1	1	1	1	1	1	1	1	1	1	1	1	1	1	1	1	1
regulation of sequence-specific DNA binding transcription factor activity	1	5.31464e-06	1	1	1	1	1	1	1	1	1	1	1	1	1	1	1	1	1	1	1	1	1	1	1	9.48674e-08	1	1	0.64979	1	1	1	1	0.569137	1	1	8.2078e-05	1	1	1	0.0375733	1	1	1	1	1	1	1	2.23082e-05
cranial ganglion development	1	1	1	1	1	1	1	1	1	1	1	1	1	1	1	1	1	1	1	1	1	1	1	1	1	1	1	1	1	1	1	1	1	1	1	1	1	1	1	1	1	1	1	1	1	1	1	1	1
tetrahydrofolate interconversion	1	1	1	1	1	1	1	1	1	1	1	1	1	1	1	1	1	1	1	1	1	1	1	1	1	1	1	1	1	1	1	1	1	1	1	1	1	1	1	1	1	1	1	1	1	1	1	1	1
lipid modification	1	1	1	1	1	1	1	1	1	1	1	1	1	1	1	1	1	1	1	1	1	1	1	1	1	1	1	1	1	1	1	1	1	1	1	1	1	1	1	1	1	1	1	1	1	1	1	1	1
lipid glycosylation	1	1	1	1	1	1	1	1	1	1	1	1	1	1	1	1	1	1	1	1	1	1	1	1	1	1	1	1	1	1	1	1	1	1	1	1	1	1	1	1	1	1	1	1	1	1	1	1	1
phosphatidylinositol metabolic process	1	1	1	1	1	1	1	1	1	1	1	1	1	1	1	1	1	1	1	1	1	1	1	1	1	1	1	1	1	1	1	1	1	1	1	1	1	1	1	1	1	1	1	1	1	1	1	1	1
epithelial cell differentiation involved in kidney development	1	1	1	1	1	1	1	1	1	1	1	1	1	1	1	1	1	1	1	1	1	1	1	1	1	1	1	1	1	1	1	1	1	1	1	1	1	1	1	1	1	1	1	1	1	1	1	1	1
negative regulation of plasma membrane long-chain fatty acid transport	1	1	1	1	1	1	1	1	1	1	1	1	1	1	1	1	1	1	1	1	1	1	1	1	1	1	1	1	1	1	1	1	1	1	1	1	1	1	1	1	1	1	1	1	1	1	1	1	1
metanephric tubule morphogenesis	1	1	1	1	1	1	1	1	1	1	1	1	1	1	1	1	1	1	1	1	1	1	1	0.372938	1	1	1	1	1	1	1	1	1	1	1	1	1	1	1	1	1	1	1	1	1	1	1	1	1
protein complex assembly	1	1	1	1	1	1	1	1	1	1	1	1	1	1	1	1	1	1	1	1	1	1	0.118171	1	1	1	1	1	1	0.0437054	1	1	1	1	0.00319803	1	1	1	1	1	1	1	1	1	1	1	1	1	1
telencephalon development	1	1	1	2.86254e-05	1	1	1	4.87471e-05	1	0.927361	1	1	1	0.154805	1	1	1	1	1	1	1	0.609609	1	1	1	1	1	1	1	1	0.439412	1	1	1	1	1	1	1	1	1	1	0.208604	1	1	1	1	1	1	1
establishment of localization	1	1.85778e-37	1	1	0.000673061	1	1	1	1	1	1	1	7.5303e-06	1	0.545967	1	1	6.47393e-19	1	1	0.0661571	1	5.72643e-10	1	0.0176717	1.4961e-34	1	1	1	1	0.00340129	1	1	1	1.42838e-06	0.0806243	4.66879e-24	0.00318609	1	0.268088	1	1	1	0.25972	1	1	0.0739849	4.01955e-08	2.87404e-47
protein complex biogenesis	1	1	1	1	1	1	1	1	1	1	1	1	1	1	1	1	1	1	1	1	1	1	0.119601	1	1	1	1	1	1	0.0442107	1	1	1	1	0.00324892	1	1	1	1	1	0.306474	1	1	1	1	1	1	1	1
cellular response to growth factor stimulus	1	1	1	1	1	1	1	1	1	1	1	1	1	1	1	1	1	1	1	1	1	1	0.000117545	1	0.524261	1	1	1	1	1	1	1	1	0.00024061	2.34191e-08	1	1	1	1	1	9.26999e-08	1	1	1	1	1	0.701448	0.00889797	1
peripheral nervous system development	1	1	1	1	1	1	1	1	1	1	1	1	0.0290483	1	1	1	1	1	1	1	1	1	1	1	1	1	1	1	1	1	1	1	1	1	3.32216e-05	1	1	1	1	1	1	1	1	1	1	1	1	1	1
negative regulation of bone resorption	1	1	1	1	1	1	1	1	1	1	1	1	1	1	1	1	1	1	1	1	1	1	1	1	1	1	1	1	1	1	1	1	1	1	1	1	1	1	1	1	1	1	1	1	1	1	1	1	1
trigeminal ganglion development	1	1	1	1	1	1	1	1	1	1	1	1	1	1	1	1	1	1	1	1	1	1	1	1	1	1	1	1	1	1	1	1	1	1	1	1	1	1	1	1	1	1	1	1	1	1	1	1	1
positive regulation of glial cell-derived neurotrophic factor secretion	1	1	1	1	1	1	1	1	1	1	1	1	1	1	1	1	1	1	1	1	1	1	1	1	1	1	1	1	1	1	1	1	1	1	1	1	1	0.0349435	1	1	1	1	1	1	1	1	1	1	1
vestibulocochlear nerve development	1	1	1	1	1	1	1	1	1	1	1	1	1	1	1	1	1	1	1	1	1	1	1	1	1	1	1	1	1	1	1	1	1	1	1	1	1	1	1	1	1	0.000356924	1	1	1	1	1	1	1
interleukin-7-mediated signaling pathway	1	1	1	1	1	1	1	1	1	1	1	1	1	1	1	1	1	1	1	1	1	1	1	1	1	1	1	1	1	1	1	1	1	1	1	1	1	1	1	1	1	1	1	1	1	1	1	1	1
toxin transport	1	1	1	1	1	1	1	1	1	1	1	1	1	1	1	1	1	1	1	1	1	1	1	1	1	1	1	1	1	1	1	1	1	1	1	1	1	1	1	1	1	1	1	1	1	1	1	1	1
cellular response to interleukin-7	1	1	1	1	1	1	1	1	1	1	1	1	1	1	1	1	1	1	1	1	1	1	1	1	1	1	1	1	1	1	1	1	1	1	1	1	1	1	1	1	1	1	1	1	1	1	1	1	1
positive regulation of cytokine production	1	3.99106e-24	1	1	1	1	1	0.301559	1	1	1	1	1	1	1	1	1	1	1	1	1	1	1	1	1	1.51152e-14	1	1	1	1	1	1	1	1	1	1	0.00742235	1	1	1	1	1	1	1	1	1	1	0.0295617	3.26113e-24
skeletal system development	1	1	1	0.000514524	4.40399e-05	1	1	1	1	1	1	1	1	1	1	1	1	1	1	1	1	0.000480986	3.60455e-06	1	1	1	1	1	1	0.000723586	1	1	1	0.0658632	0.133758	1	1	1	1	1	3.95409e-11	1	1	1	1	1	0.00393905	4.05145e-05	1
negative regulation of histone methylation	1	1	1	1	1	1	1	1	1	1	1	1	1	1	1	1	1	1	1	1	1	1	1	1	1	1	1	1	1	1	1	1	1	1	1	1	1	1	1	1	1	1	1	1	1	1	1	1	1
cell differentiation involved in kidney development	1	1	1	1	1	1	1	1	1	1	1	1	1	1	1	1	1	1	1	1	1	1	1	1	1	1	1	1	1	1	1	1	1	0.116318	1	1	1	1	1	1	1	1	1	1	1	1	1	1	1
homeostatic process	1	3.23839e-15	1	1	1	1	1	1	1	1	1	1	1	1	1	1	1	1	1	1	1	1	1	1	1	2.49129e-07	1	1	1	1	0.927331	1	1	1	1	0.13813	0.000132129	0.00485179	1	1	1	1	1	1	1	1	1	1	1.34432e-12
pteridine-containing compound biosynthetic process	1	1	1	1	1	1	1	1	1	1	1	1	1	1	1	1	1	1	1	1	1	1	1	1	1	1	1	1	1	1	1	1	1	1	1	1	1	1	1	1	1	1	1	1	1	1	1	1	1
negative regulation of apoptotic process	1	1.5963e-06	1	1	0.0478061	1	1	1	1	1	1	1	1	1	1	1	1	1	1	1	1	1	0.033892	1	1	3.00352e-10	0.205216	1	1	0.00177229	1	1	1	0.0384287	0.000857524	1	0.0145889	0.232316	1	1	2.88068e-08	1	1	1	1	1	1	1	2.20051e-09
negative regulation of axon extension	1	1	1	1	1	1	1	1	1	0.58753	1	1	1	1	1	1	1	1	1	1	1	1	1	1	1	1	1	1	0.006557	1	1	1	1	1	1	1	1	1	1	1	1	1	1	1	1	1	1	1	1
negative regulation of programmed cell death	1	2.40897e-06	1	1	0.0419964	1	1	1	1	1	1	1	1	1	1	1	1	1	1	1	1	1	0.0963183	1	1	1.98169e-10	0.281063	1	1	0.00171477	1	1	1	0.0155214	0.000517197	1	0.00890282	0.117402	1	1	1.86284e-08	1	1	1	1	1	1	1	5.76352e-09
developmental growth	1	1	1	1	1	1	1	1	1	1	1	1	1	1	1	1	1	1	1	1	1	0.0172727	1	1	1	1	1	1	1	0.00101799	0.307892	1	1	0.000196035	0.000187962	1	1	1	1	1	0.0453836	1	1	1	1	1	1	1	1
antigen receptor-mediated signaling pathway	1	2.19579e-10	1	1	1	1	1	1	1	1	1	1	1	1	1	1	1	1	1	1	1	1	1	1	1	2.44665e-06	1	1	1	1	1	1	1	1	1	1	1	1	1	1	1	1	1	1	1	1	1	1	8.60999e-08
cellular response to interleukin-1	1	1	1	1	1	1	1	1	1	1	1	1	1	1	1	1	1	1	1	1	1	1	1	1	1	1	1	1	1	1	1	1	1	1	1	1	1	1	1	1	1	1	1	1	1	1	1	1	1
ammon gyrus development	1	1	1	1	1	1	1	1	1	1	1	1	1	1	1	1	1	1	1	1	1	1	1	1	1	1	1	1	1	1	1	1	1	1	1	1	1	1	1	1	1	1	1	1	1	1	1	1	1
cell-substrate adhesion	1	1	1	1	1	1	1	1	1	1	1	1	1	1	1	1	1	1	1	1	1	1	1	1	1	1	1	1	1	1	1	1	1	1	0.193226	1	1	1	1	1	3.44433e-09	1	1	1	1	1	1	2.12506e-07	1
positive regulation of cell adhesion	1	4.55927e-16	1	1	1	1	1	1	1	1	1	1	1	1	1	1	1	1	1	1	1	1	1	1	1	1.5443e-11	1	1	0.354545	0.233327	1	1	1	0.935646	0.00399933	1	0.000640445	1	1	0.659239	1	1	1	1	1	1	1	0.0547101	2.79075e-26
protein metabolic process	1	2.16493e-21	1	1	0.239446	1	1	1	1	1	1	1	0.179101	1	1	1	1	1	1	1	1	1	0.00207723	1	1	4.78971e-13	1	1	1	1	1	1	1	1	1.69353e-05	0.0353226	7.97294e-08	0.143981	1	0.0356658	6.11938e-08	1	1	1	1	1	0.180902	0.134436	2.7046e-10
negative regulation of phosphorylation	1	4.1218e-09	1	1	0.217377	1	1	1	1	1	1	1	1	1	1	1	1	0.000467202	1	1	1	0.291138	4.57883e-09	1	1	0.00163487	1	1	5.37655e-05	1	1	1	1	1	0.111284	1	0.00882123	0.000934704	1	1	0.0900626	1	1	1	1	1	1	5.06935e-09	6.01759e-11
positive regulation of developmental process	1	1	1	0.000934537	1	1	1	1	1	1	1	1	1	1	1	1	1	1	1	1	1	0.150937	1	1	1	1	1	1	1	4.61058e-09	1	1	1	5.01147e-08	0.00282456	1	1	0.0607078	1	1	0.000291773	0.000156915	1	0.018756	1	1	0.0617287	6.21092e-07	1
Wnt signaling pathway, calcium modulating pathway	1	1	1	1	1	1	1	1	1	1	1	1	1	1	1	1	1	1	1	1	1	1	1	1	1	1	1	1	1	1	1	1	1	0.990362	1	1	1	1	1	1	1	1	1	1	1	1	1	1	1
positive regulation of transcription, DNA-templated	1	3.69855e-09	0.0135778	6.2754e-07	2.14459e-11	1	1	0.0455029	1	1	1	1	1	0.129325	1	1	0.065565	1	1.34582e-10	1	1	4.84657e-05	1.3841e-06	1	0.174659	0.00106976	0.00375134	1	1	4.23366e-12	3.81581e-07	1	1	6.41543e-14	3.42788e-08	0.0043328	0.0741075	0.0126595	1	1.13316e-05	1.04188e-09	3.38885e-10	1	1	1	1	4.96213e-06	0.00107599	1
negative regulation of phosphate metabolic process	1	1.18226e-07	1	1	1	1	1	1	1	1	1	1	1	1	1	1	1	0.000587449	1	1	1	0.661092	2.15648e-07	1	1	1	1	1	4.78547e-09	1	1	1	1	1	0.0275124	1	0.187441	0.00571472	1	1	1	1	1	1	1	1	1	4.98688e-07	2.16297e-06
negative regulation of phosphorus metabolic process	1	1.20755e-07	1	1	1	1	1	1	1	1	1	1	1	1	1	1	1	0.000592256	1	1	1	0.66616	2.18786e-07	1	1	1	1	1	4.87522e-09	1	1	1	1	1	0.0278247	1	0.188951	0.00577101	1	1	1	1	1	1	1	1	1	5.08053e-07	2.20403e-06
negative regulation of mesenchymal cell apoptotic process	1	1	1	1	1	1	1	1	1	1	1	1	1	1	1	1	1	1	1	1	1	1	1	1	1	1	0.82915	1	1	1	1	1	1	1	1	1	1	1	1	1	1	1	1	1	1	1	1	1	1
regulation of mesenchymal cell apoptotic process	1	1	1	1	1	1	1	1	1	1	1	1	1	1	1	1	1	1	1	1	1	1	1	1	1	1	1	1	1	1	1	1	1	1	1	1	1	1	1	1	1	1	1	1	1	1	1	1	1
negative regulation of epithelial cell differentiation	1	1	1	1	1	1	1	1	1	1	1	1	1	1	1	1	1	1	1	1	1	1	1	1	1	1	1	1	1	1	1	1	1	1	1	1	1	1	1	1	1	1	1	1	1	1	1	1	1
regulation of cellular amide metabolic process	1	1	1	1	1	1	1	1	1	1	1	1	1	1	1	1	1	1	1	1	1	1	0.000198475	1	1	1	1	1	1	1	0.774394	1	1	1	1	1	0.23372	1	1	1	8.95741e-06	1	1	1	1	1	1	1	1
morphogenesis of a branching structure	1	1	1	1	1	1	1	1	1	1	1	1	1	1	1	1	1	1	1	1	1	1	1	1	1	1	1	1	1	0.27349	1	1	1	1	1	1	1	1	1	1	1	1	1	1	1	1	0.556622	0.0939296	1
cellular response to tumor necrosis factor	1	1	1	1	1	1	1	1	1	1	1	1	1	1	1	1	1	1	1	1	1	1	1	1	1	2.34413e-06	1	1	1	1	1	1	1	1	1	1	1	1	1	1	0.226577	1	1	1	1	1	1	1	1
organic cyclic compound catabolic process	1	1	1	1	1	1	1	1	1	1	1	1	1	1	1	1	1	1	1	1	1	1	1	1	1	5.23286e-06	1	1	1	1	1	1	1	1	1	1	1	1	1	1	0.127126	1	1	1	1	1	1	1	1
cellular response to BMP stimulus	1	1	1	1	1	1	1	1	1	1	1	1	1	1	1	1	1	1	1	1	1	1	1	1	1	1	1	1	1	1	1	1	1	1	1	1	1	1	1	1	1	1	1	1	1	1	1	1	1
cell motility	1	1	1	1	1	1	1	0.133916	1	1	1	1	1	1	1	1	1	1	1	1	1	1	1	1	1	1	1	1	0.15359	1	0.00563049	1	1	3.59945e-06	8.25501e-09	1	1	5.13781e-05	1	1	1	0.00248367	1	1	1	1	1	0.0128096	1
immune response-regulating cell surface receptor signaling pathway	1	9.58402e-21	1	1	1	1	1	1	1	1	1	1	1	1	1	1	1	1	1	1	1	1	1	1	1	2.14394e-14	1	1	1	1	1	1	1	1	1	1	0.000451911	1	1	1	1	1	1	1	1	1	1	1	1.58776e-16
regulation of retinal ganglion cell axon guidance	1	1	1	1	1	1	1	1	1	1	1	1	1	1	1	1	1	1	1	1	1	1	1	1	1	1	1	1	1	1	1	1	1	1	1	1	1	1	1	1	1	1	1	1	1	1	1	1	1
cellular homeostasis	1	1.75673e-07	1	1	1	1	1	1	1	1	1	1	1	1	1	1	1	1	1	1	1	1	1	1	1	0.000217096	1	1	1	1	1	1	1	1	1	1	0.13276	1	1	1	1	1	1	1	1	1	1	1	7.87744e-09
innervation	1	1	1	1	1	1	1	1	1	1	1	1	1	1	1	1	1	1	1	1	1	1	1	1	1	1	1	1	1	1	1	1	1	1	1	1	1	1	1	1	1	1	1	1	1	1	1	1	1
response to fluid shear stress	1	1	1	1	1	1	1	1	1	1	1	1	1	1	1	1	1	1	1	1	1	1	1	1	1	1	1	1	1	1	1	1	1	1	1	1	1	1	1	1	0.002988	1	1	1	1	1	1	1	1
metanephros morphogenesis	1	1	1	1	1	1	1	1	1	1	1	1	1	1	1	1	1	4.37966e-11	1	1	1	1	1	1	1	1	1	1	1	1	1	1	1	1	1	1	1	1	1	1	1	1	1	1	1	1	1	1	1
response to endoplasmic reticulum stress	1	3.00493e-06	1	1	1	1	1	1	1	1	1	1	1	1	1	1	1	1	1	1	1	1	1	1	1	1	1	1	1	1	1	1	1	1	1	1	1	1	1	1	1	1	1	1	1	1	1	1	1
mitochondrial calcium release	1	1	1	1	1	1	1	1	1	1	1	1	1	1	1	1	1	1	1	1	1	1	1	1	1	1	1	1	1	1	1	1	1	1	1	1	1	1	1	1	1	1	1	1	1	1	1	1	1
endothelial cell differentiation	1	1	1	1	1	1	1	1	1	1	1	1	1	1	1	1	1	1	1	1	1	1	1	1	1	1	1	1	1	1	1	1	1	0.079077	1	1	1	1	1	1	1	1	1	1	1	1	1	1	1
regulation of ossification	1	1	1	1	1	1	1	1	1	1	1	1	1	1	1	1	1	1	1	1	1	1	1	1	1	1	1	1	1	1	1	1	1	1	1	1	1	1	1	1	1	1	1	1	1	1	0.608005	1	1
positive regulation of molecular function	1	2.67437e-23	1	0.0497181	0.00454339	1	1	1	1	1	1	1	1	1	1	1	1	1	1	1	1	1	0.00579713	1	0.35367	4.77296e-10	0.232017	1	0.280126	1	0.0148936	1	1	0.0442382	8.79614e-15	0.103712	7.55055e-12	0.00163756	1	0.054888	1.82565e-08	0.864417	1	1	1	1	1	5.20387e-12	2.35742e-30
Fc-gamma receptor signaling pathway involved in phagocytosis	1	1	1	1	1	1	1	1	1	1	1	1	1	1	1	1	1	1	1	1	1	1	1	1	1	8.8002e-08	1	1	1	1	1	1	1	1	1	1	8.13579e-05	1	1	1	1	1	1	1	1	1	1	1	2.69512e-05
peptidyl-glycine modification	1	1	1	1	1	1	1	1	1	1	1	1	1	1	1	1	1	1	1	1	1	1	1	1	1	1	1	1	1	1	1	1	1	1	1	1	1	1	1	1	1	1	1	1	1	1	1	1	1
cytoskeleton organization	1	1	1	1	1	1	1	1	1	1	1	1	1	1	1	1	1	1	1	1	1	1	1	1	1	1	1	1	1	1	1	1	1	0.00756199	2.21816e-06	0.00348837	0.00194207	1	1	1	1	1	1	1	1	1	1	5.89318e-07	1
negative regulation of glial cell proliferation	1	1	1	1	1	1	1	1	1	1	1	1	1	1	1	1	1	1	1	1	1	1	1	1	1	1	1	1	1	1	1	1	1	1	1	1	1	1	1	1	1	1	1	1	1	1	1	1	1
liver regeneration	1	1	1	1	1	1	1	1	1	1	1	1	1	1	1	1	1	1	1	1	1	1	1	1	1	1	1	1	1	1	0.0013982	1	1	1	1	1	1	1	1	1	1	1	1	1	1	1	1	1	1
response to decreased oxygen levels	1	1	1	1	1	1	1	1	1	1	1	1	1	1	1	1	1	1	1	1	1	1	1	1	0.0129824	0.00127276	1	1	1	1	1	1	1	1	0.136731	1	1	1	1	1	0.000267787	1	1	1	1	1	1	5.92867e-11	1
morphogenesis of an epithelium	1	1	1	1	1	1	1	1	1	1	1	1	1	1	1	1	1	1	0.790729	1	1	1	1	1	1	1	1	1	1	2.13092e-06	0.872745	1	1	1.15421e-07	1	1	1	1	1	0.0315149	1	1	1	1	1	1	1	7.86622e-09	1
positive regulation of nitrogen compound metabolic process	1	2.25933e-15	0.417444	4.83367e-06	3.91677e-14	1	1	1	1	1	1	1	1	1	1	1	0.60967	1	5.43263e-10	1	1	0.00222948	3.84946e-09	0.239255	0.906544	0.000226907	0.00244471	1	1	2.34024e-11	2.1828e-07	1	1	3.05232e-11	1.05945e-08	3.62563e-06	0.00065047	0.0230495	1	0.000210918	7.44695e-13	1.40605e-06	1	1	1	1	5.72039e-06	0.000285846	5.24019e-07
negative regulation of tissue remodeling	1	1	0.732776	1	1	1	1	1	1	1	1	1	1	1	1	1	1	1.92254e-16	1	1	1	1	1	1	1	1	1	1	1	1	1	1	1	1	1	1	1	1	1	1	1	1	1	1	1	1	1	1	1
metanephric nephron development	1	1	1	1	1	1	1	1	1	1	0.00144361	1	1	0.0745967	1	1	1	2.21423e-09	1	1	1	1	1	1	1	1	1	1	1	0.00619567	1	1	1	1	1	1	1	1	1	1	1	1	1	1	1	1	1	1	1
transport	1	6.1486e-37	1	1	0.000365923	1	1	1	1	1	1	1	5.17353e-06	1	1	1	1	5.04589e-21	1	1	0.147458	1	8.34893e-11	1	0.0485121	1.73709e-34	1	1	1	1	0.00728099	1	1	1	8.30672e-07	0.086419	2.27635e-23	0.00198736	1	0.237122	1	1	1	0.209055	1	1	0.21798	1.94834e-07	1.21061e-47
response to topologically incorrect protein	1	1	1	1	1	1	1	1	1	1	1	1	1	1	1	1	1	1	1	1	1	1	1	1	0.358906	0.000358486	1	1	1	1	1	1	1	1	1	1	1	1	1	1	1	1	1	1	1	1	1	1	1
protein localization	1	1	1	1	1	1	1	1	1	1	1	1	1	1	1	1	1	1.00815e-06	1	1	1	1	1	1	1	1	1	1	1	1	1	1	1	0.714576	0.179116	1	1	0.148341	1	1	1	1	1	1	1	1	0.0114568	1	1
regulation of protein modification process	1	8.41174e-20	1	1	0.266238	1	0.170404	1	1	1	0.340254	1	1	1	1	1	1	1	1	1	1	1	0.000349874	1	1	1.99381e-14	1	1	0.728575	1	0.342511	1	1	0.00014096	1.16501e-08	1	2.4215e-10	0.114907	1	1	0.0028046	1	1	1	1	1	1	3.46946e-11	1.10142e-21
Fc-gamma receptor signaling pathway	1	1	1	1	1	1	1	1	1	1	1	1	1	1	1	1	1	1	1	1	1	1	1	1	1	4.78444e-08	1	1	1	1	1	1	1	1	1	1	1.05965e-05	1	1	1	1	1	1	1	1	1	1	1	4.04992e-05
BMP signaling pathway	1	1	1	1	1	1	1	1	1	1	1	1	1	1	1	1	1	1	1	1	1	1	1	1	1	1	1	1	1	1	1	1	1	1	1	1	1	1	1	1	0.0593408	1	1	1	1	1	1	1	1
nuclear-transcribed mRNA catabolic process	1	1	1	1	0.195682	1	1	1	1	1	1	1	1	1	1	1	1	1	1	1	1	1	1	1	1	1	1	1	1	1	1	1	1	1	1	1	1	1	1	1	0.00111101	1	1	1	1	1	1	1	1
transforming growth factor beta receptor signaling pathway	1	1	1	1	1	1	1	1	1	1	1	1	1	1	1	1	1	1	1	1	1	1	0.144827	1	1	1	1	1	1	1	1	1	1	1	1	1	1	1	1	1	0.00029507	1	1	1	1	1	1	1	1
neural crest cell migration involved in autonomic nervous system development	1	1	1	1	1	1	1	1	1	1	1	1	1	1	1	1	1	1	1	1	1	1	1	1	1	1	1	1	1	1	1	1	1	1	1	1	1	1	1	1	1	1	1	1	1	1	1	1	1
mitochondrial tRNA thio-modification	1	1	1	1	1	1	1	1	1	1	1	1	1	1	1	1	1	1	1	1	1	1	1	1	1	1	1	1	1	1	1	1	1	1	1	1	1	1	1	1	1	1	1	1	1	1	1	1	1
negative regulation of histone modification	1	1	1	1	1	1	1	1	1	1	1	1	1	1	1	1	1	1	1	1	1	1	1	1	1	1	1	1	1	1	1	1	1	1	1	1	1	1	1	1	1	1	1	1	1	1	1	1	1
positive regulation of cell death	1	4.78022e-15	1	1	1	1	1	1	1	1	1	1	1	1	1	1	1	1	1	1	1	1	0.0281135	1	0.000704265	1.70304e-06	1	1	1	1	1	1	1	4.67488e-06	4.7679e-09	9.51987e-07	0.000646524	0.0160505	1	1	1.66e-10	1	1	1	1	1	0.00746035	0.00701534	2.64552e-12
facial nerve structural organization	1	1	1	1	1	1	1	1	1	1	1	1	1	1	1	1	1	1	1	1	1	1	1	1	1	1	1	1	1	1	1	1	1	1	1	1	1	1	1	1	1	1	1	1	1	1	1	1	1
aromatic compound catabolic process	1	1	1	1	1	1	1	1	1	1	1	1	1	1	1	1	1	1	1	1	1	1	1	1	1	0.000523306	1	1	1	1	1	1	1	1	1	1	1	1	1	1	0.125829	1	1	1	1	1	1	1	1
regulation of protein transport	1	1	1	1	1	1	1	1	1	0.0160181	0.15092	1	1	1	1	1	1	1	1	0.467474	1	1	1	1	1	4.7886e-05	1	1	1	1	0.830942	1	1	1	1.578e-06	1	1	1	1	1	1	1	1	1	1	1	1	1	1.77018e-08
L-serine catabolic process	1	1	1	1	1	1	1	1	1	1	1	1	1	1	1	1	1	1	1	1	1	1	1	1	1	1	1	1	1	1	1	1	1	1	1	1	1	1	1	1	1	1	1	1	1	1	1	1	1
specification of axis polarity	1	1	1	1	1	1	1	1	1	1	1	1	1	1	1	1	1	1	1	1	1	1	1	1	1	1	1	1	1	1	1	1	1	1	1	1	1	1	1	1	1	1	1	1	1	1	1	1	1
positive regulation of RNA biosynthetic process	1	3.3326e-09	0.0201363	8.65937e-07	8.83907e-12	1	1	0.0652193	1	1	1	1	1	0.152148	1	1	0.0893531	1	1.07039e-10	1	1	6.96356e-05	6.28858e-07	1	0.196664	0.001942	0.00307501	1	1	1.14514e-11	7.51595e-07	1	1	8.14683e-14	5.22825e-08	0.00462585	0.0556258	0.0131607	1	1.8258e-05	2.07148e-09	5.00506e-10	1	1	1	1	4.26198e-06	0.00119374	1
dichotomous subdivision of an epithelial terminal unit	1	1	1	1	1	1	1	1	1	1	1	1	1	1	1	1	1	1	1	1	1	1	1	1	1	1	1	1	1	1	1	1	1	1	1	1	1	1	1	1	1	1	1	1	1	1	1	1	1
response to hormone	1	4.41421e-07	1	1	1	1	1	1	1	1	1	1	1	1	1	1	1	1	1	1	1	1	0.0178885	1	1	0.000266681	1	1	1	1	1	1	1	1	0.000632723	0.0250906	1	1	1	1	5.83486e-05	1	1	1	1	1	1	0.00275594	1
cellular aromatic compound metabolic process	1	1	0.783951	0.154567	3.10471e-08	1	1	0.214778	1	1	1	1	1	1	1	1	1	1	1.74148e-08	1	0.0189712	1	9.93606e-09	1	1	1.84071e-07	1	1	1	1.29014e-14	0.0411413	1	1	0.000177537	1	0.235086	1	1	1	0.000115533	1.68816e-09	4.8851e-05	1	1	1	1	0.0296183	1	2.39197e-08
regulation of calcium ion import across plasma membrane	1	1	1	1	1	1	1	1	1	1	1	1	1	1	1	1	1	1	1	1	1	1	1	1	1	1	1	1	1	1	1	1	1	1	1	1	1	1	1	1	1	1	1	1	1	1	1	1	1
neural fold formation	1	1	1	1	0.13323	1	1	1	1	1	1	1	1	1	1	1	1	1	1	1	1	1	1	1	1	1	1	1	1	1	1	1	1	1	1	1	1	1	1	1	1	1	1	1	1	1	1	1	1
negative regulation of endoplasmic reticulum unfolded protein response	1	1	1	1	1	1	1	1	1	1	1	1	1	1	1	1	1	1	1	1	1	1	0.0308868	1	1	1	1	1	1	1	1	1	1	1	1	0.0567272	1	1	1	1	1	1	1	1	1	1	1	1	1
protein phosphorylation	1	1.97657e-17	1	1	0.000961728	1	1	1	1	1	1	1	1	1	1	1	1	1	1	1	1	1	1	1	1	3.18339e-07	1	1	1	1	1	1	1	1	0.115618	1	0.00793472	1	1	1	1	1	1	1	1	1	1	0.00296738	2.28842e-11
negative regulation of histone H3-K4 methylation	1	1	1	1	1	1	1	1	1	1	1	1	1	1	1	1	1	1	1	1	1	1	1	1	1	1	1	1	1	1	1	1	1	1	1	1	1	1	1	1	1	1	1	1	1	1	1	1	1
negative regulation of apoptotic signaling pathway	1	1	1	1	1	1	1	1	1	1	1	1	1	1	1	1	1	1	1	1	1	1	1	1	1	0.000103125	1	1	1	1	1	1	1	1	1	1	0.0583753	1	1	1	1	1	1	1	1	1	1	1	1
macromolecule localization	1	1	1	1	0.0829899	1	1	1	1	1	1	1	1	1	1	1	1	2.47108e-06	1	1	1	1	0.016676	1	1	3.73018e-05	1	1	1	1	0.0306713	1	1	1	0.015935	1	0.250049	0.00971573	1	0.686373	1	1	1	1	1	1	0.0865538	0.236276	6.37843e-08
regulation of activin receptor signaling pathway	1	1	1	1	1	1	1	1	1	1	1	1	1	1	1	1	1	1	1	1	1	1	1	1	1	1	1	1	1	1	1	1	1	1	1	1	1	1	1	1	1	1	1	1	1	1	1	1	1
cell differentiation involved in metanephros development	1	1	1	1	1	1	1	1	1	1	1	1	1	1	1	1	1	1	1	1	1	1	1	1	1	1	1	1	1	1	1	1	1	1	1	1	1	1	1	1	1	1	1	1	1	1	1	1	1
phospholipid biosynthetic process	1	1	1	1	1	1	1	1	1	1	1	1	1	1	1	1	1	1	1	1	1	1	1	1	1	1	1	1	1	1	1	1	1	1	1	1	1	1	1	1	1	1	1	1	1	1	1	1	1
SMAD protein signal transduction	1	1	1	1	1	1	1	1	1	1	1	1	1	1	1	1	1	1	1	1	1	1	0.301907	1	1	1	1	1	1	1	1	1	1	1	1	1	1	1	1	1	0.00534989	1	1	1	1	1	1	1	1
organic cyclic compound metabolic process	1	1	0.700395	0.300198	2.14421e-10	1	1	0.102275	1	1	1	1	1	1	1	0.817788	1	1	5.75095e-09	1	0.0212334	1	2.92465e-10	1	1	1.64811e-09	1	1	1	5.63927e-14	0.00194289	1	1	0.00111153	1	0.0126839	0.055662	0.659875	1	3.13101e-06	1.11042e-09	8.33957e-05	1	1	1	1	0.0083174	1	2.59244e-12
regulation of thyroid-stimulating hormone secretion	1	1	1	1	1	1	1	1	1	1	1	1	1	1	1	1	1	1	1	1	1	1	1	1	1	1	1	1	1	1	1	1	1	1	1	1	1	1	1	1	1	1	1	1	1	1	1	1	1
activin receptor signaling pathway	1	1	1	1	1	1	1	1	1	1	1	1	1	1	1	1	1	1	1	1	1	1	1	1	1	1	1	1	1	1	1	1	1	1	1	1	1	1	1	1	1	1	1	1	1	1	1	1	1
N-terminal protein amino acid methylation	1	1	1	1	1	1	1	1	1	1	1	1	1	1	1	1	1	1	1	1	1	1	1	1	1	1	1	1	1	1	1	1	1	1	1	1	1	1	1	1	1	1	1	1	1	1	1	1	1
response to hypoxia	1	1	1	1	1	1	1	1	1	1	1	1	1	1	1	1	1	1	1	1	1	1	1	1	0.0125387	0.0024762	1	1	1	1	1	1	1	1	1	1	1	1	1	1	0.00121155	1	1	1	1	1	1	2.5241e-10	1
regulation of intracellular signal transduction	1	1.63294e-36	1	1	0.00972673	1	0.315105	1	1	0.0404907	1	1	1	1	1	1	1	1	1	1	1	1	3.71894e-09	1	3.75991e-06	3.61648e-16	1	1	0.0361939	1	0.213185	1	1	2.46368e-07	4.89108e-12	1	2.71226e-19	5.02422e-06	1	0.303546	2.04412e-08	1	1	1	1	1	0.348856	1.30499e-17	7.68514e-38
regulation of canonical Wnt signaling pathway	1	1	1	1	1	1	1	1	1	1	1	1	1	1	1	1	1	1	1	1	1	1	1	1	1	1	1	1	1	0.0953402	1	1	1	0.00143578	6.08254e-05	1	1	1	1	1	1	1	1	1	1	1	1.92996e-06	0.0128912	1
regulation of fatty acid transport	1	1	1	1	1	1	1	1	1	1	1	1	1	1	1	1	1	1	1	1	1	1	1	1	1	1	1	1	1	1	1	1	1	1	1	1	1	1	1	1	1	1	1	1	1	1	1	1	1
positive regulation of catabolic process	1	1	1	1	1	1	1	1	1	1	1	1	1	1	1	1	1	1	1	1	1	1	1	1	1	1.8139e-07	1	1	1	1	1	1	1	1	1	0.434156	0.0404882	1	1	1	1	1	1	1	1	1	1	0.00930971	1
cellular response to endogenous stimulus	1	2.43281e-06	1	1	0.163303	1	1	1	1	1	1	1	1	1	1	1	1	1	1	1	1	0.963148	1.77156e-06	1	0.244053	1	1	1	1	0.0215624	1	1	1	0.0199716	2.10881e-09	0.302521	0.377156	1	1	1	1.16977e-06	1	1	1	1	1	1	2.38166e-06	1
Fc receptor mediated stimulatory signaling pathway	1	1	1	1	1	1	1	1	1	1	1	1	1	1	1	1	1	1	1	1	1	1	1	1	1	1.74345e-08	1	1	1	1	1	1	1	1	1	1	2.11874e-05	1	1	1	1	1	1	1	1	1	1	1	1.90326e-06
cell activation	1	1.47487e-72	1	1	1	1	1	1	1	1	1	1	1	1	1	1	1	1	1	1	1	1	0.0161188	1	1	3.90037e-38	1	1	1	1	0.091081	1	1	1	0.130269	0.962731	1.01711e-22	1	1	1	0.239354	1	1	1	1	1	1	3.12244e-05	5.06432e-53
leukocyte activation	1	7.11158e-67	1	1	1	1	1	1	1	1	1	1	1	1	1	1	1	1.16503e-05	1	1	1	1	0.0620235	1	1	2.42554e-38	1	1	1	1	1	1	1	1	1	1	3.59485e-20	1	1	1	1	1	1	1	1	1	1	0.0127868	4.14188e-48
immune response	1	1.04435e-66	1	1	1	1	1	1	0.0066003	1	1	1	1	1	1	1	1	5.76781e-10	1	1	1	1	0.00167316	1	1	1.04411e-48	1	1	1	1	1	1	1	1	1	1	6.84217e-26	1	1	0.166349	1	1	1	1	1	1	1	1	7.55621e-56
positive regulation of immune system process	1	1.25356e-58	1	1	1	1	1	1	1	1	1	1	1	1	1	1	1	1	1	1	1	1	0.189951	1	1	9.13986e-42	1	1	1	1	1	1	1	1	0.177437	1	2.42616e-18	1	1	0.276066	1	1	1	1	1	1	1	7.66111e-06	5.24506e-54
regulation of cell activation	1	5.91419e-45	1	1	1	1	1	1	1	1	1	1	1	1	1	1	1	1	1	1	1	1	1	1	1	2.18564e-25	1	1	1	1	1	1	1	1	0.00207319	1	3.41266e-13	1	1	1	1	1	1	1	1	1	1	1.73296e-06	3.31796e-43
regulation of immune response	1	2.79502e-43	1	1	1	1	1	1	0.0209771	1	1	1	1	1	1	1	1	1.67332e-08	1	1	1	1	1	1	1	9.18128e-32	1	1	1	1	1	1	1	1	1	1	3.9005e-16	1	1	1	1	1	1	1	1	1	1	1	5.46461e-47
intracellular signal transduction	1	2.06761e-41	1	0.0332673	1	1	1	1	1	1	1	1	1	1	1	1	1	1	1	1	1	1	0.31421	1	1	1.99525e-13	1	1	1	1	1	1	1	0.00242723	0.0202272	0.099122	6.34557e-07	0.00291222	1	0.0334598	0.191014	1	1	1	1	1	1	1.23959e-11	7.07188e-27
regulation of leukocyte activation	1	4.84093e-41	1	1	1	1	1	1	1	1	1	1	1	1	1	1	1	1	1	1	1	1	1	1	1	8.88575e-26	1	1	1	1	1	1	1	1	1	1	1.11454e-10	1	1	1	1	1	1	1	1	1	1	4.09484e-05	4.93916e-40
regulation of lymphocyte activation	1	7.02916e-41	1	1	1	1	1	1	1	1	1	1	1	1	1	1	1	1	1	1	1	1	1	1	1	6.2958e-26	1	1	1	1	1	1	1	1	1	1	1.23677e-06	1	1	1	1	1	1	1	1	1	1	0.00821284	1.63813e-36
regulation of catalytic activity	1	4.60638e-39	1	0.00360454	0.791757	1	0.101096	1	1	0.00826003	1	1	0.656709	1	1	1	1	1	1	1	1	0.0559593	0.151458	1	0.959832	1.44334e-15	1	1	0.00271594	1	0.772319	1	1	1	3.24955e-16	3.54985e-07	2.978e-14	0.0340594	1	0.3013	1.45081e-06	1	1	1	1	1	1	9.17141e-14	2.08198e-34
regulation of leukocyte differentiation	1	6.52869e-38	1	1	1	1	1	1	1	1	1	1	1	1	1	1	1	1	1	1	1	1	1	1	1	3.34225e-13	1	1	1	1	0.525419	1	1	1	1	1	0.0312715	1	1	1	0.0169038	1	1	1	1	1	1	3.70202e-05	4.74385e-30
defense response	1	7.79528e-36	1	1	1	1	1	1	1	1	1	1	1	1	1	1	1	1	1	1	1	1	0.00396938	1	1	2.22991e-29	1	1	1	1	1	1	1	1	1	1	2.19345e-12	1	1	1	0.0374915	1	1	1	1	1	1	1	9.50067e-24
immune effector process	1	8.21112e-36	1	1	1	1	1	1	1	1	1	1	1	1	1	1	1	7.45147e-05	1	1	1	1	0.0980461	1	1	2.02144e-34	1	1	1	1	1	1	1	1	1	1	3.37336e-23	1	1	1	1	1	1	1	1	1	1	1	1.3135e-34
lymphocyte activation	1	2.46454e-33	1	1	1	1	1	1	1	1	1	1	1	1	1	1	1	1	1	1	1	1	1	1	1	1.86501e-11	1	1	1	1	1	1	1	1	1	1	8.45843e-05	1	1	1	1	1	1	1	1	1	1	0.113735	1.95656e-26
myeloid leukocyte activation	1	3.38755e-33	1	1	1	1	1	1	1	1	1	1	1	1	1	1	1	1.03162e-08	1	1	1	1	0.0631735	1	1	1.05507e-28	1	1	1	1	1	1	1	1	1	1	1.17627e-16	1	1	1	1	1	1	1	1	1	1	1	1.37687e-21
regulation of hemopoiesis	1	6.5425e-33	1	1	1	1	1	1	1	1	1	1	1	1	1	1	1	1	1	1	1	1	0.144492	1	1	9.0536e-20	1	1	1	1	1	1	1	1	0.00510374	1	0.0220367	1	1	1	0.0016525	1	1	1	1	1	1	3.81734e-10	1.50054e-29
regulation of defense response	1	8.36307e-33	1	1	0.625522	1	1	1	1	1	1	1	1	1	1	1	1	0.000976817	1	1	1	1	1	1	1	1.74396e-26	1	1	1	1	1	1	1	1	1	1	1.52211e-09	1	1	1	1	1	1	1	1	1	1	0.186021	2.89477e-22
vesicle-mediated transport	1	5.54447e-32	1	1	1	1	1	1	1	1	1	1	0.203437	1	1	1	1	9.78981e-13	1	1	1	1	3.94687e-07	1	1	4.43057e-27	1	1	1	1	1	1	1	1	3.1827e-05	1	8.62789e-20	1	1	1	1	1	1	1	1	1	1	0.00235136	5.22287e-28
leukocyte activation involved in immune response	1	7.20682e-32	1	1	1	1	1	1	1	1	1	1	1	1	1	1	1	1.17401e-06	1	1	1	1	1	1	1	8.55863e-28	1	1	1	1	1	1	1	1	1	1	7.73345e-18	1	1	1	1	1	1	1	1	1	1	1	1.09537e-26
cell activation involved in immune response	1	8.81373e-32	1	1	1	1	1	1	1	1	1	1	1	1	1	1	1	1.33344e-06	1	1	1	1	1	1	1	6.13221e-27	1	1	1	1	1	1	1	1	1	1	3.25812e-18	1	1	1	1	1	1	1	1	1	1	1	1.77216e-26
immune response-regulating signaling pathway	1	9.05799e-31	1	1	1	1	1	1	1	1	1	1	1	1	1	1	1	1	1	1	1	1	1	1	1	2.36086e-19	1	1	1	1	1	1	1	1	1	1	3.70925e-06	1	1	1	1	1	1	1	1	1	1	1	2.50417e-22
regulation of response to stress	1	1.28125e-30	1	1	0.00608137	1	1	1	1	1	1	1	1	1	1	1	1	1	1	1	1	1	0.0571515	1	0.0241006	1.83225e-25	1	1	0.958394	1	1	1	1	1	0.00415757	1	1.84917e-10	1	1	1	8.50368e-06	1	1	1	1	1	1	1.48853e-09	6.74013e-22
immune system development	1	1.38022e-30	1	1	0.0094671	1	1	1	1	1	1	1	1	1	1	1	1	1	1	1	1	1	0.481683	1	1	1.65823e-16	1	1	1	0.0830326	1	1	1	1	1	1	4.16366e-06	0.0773313	1	0.000903219	0.000457587	1	1	1	1	1	0.00542431	4.78353e-08	1.8038e-43
hematopoietic or lymphoid organ development	1	2.79003e-30	1	1	0.0163905	1	1	1	1	1	1	1	1	1	1	1	1	1	1	1	1	1	0.451077	1	1	4.7044e-17	1	1	1	0.116247	1	1	1	1	1	1	8.79924e-05	0.0228351	1	0.00036043	0.00287218	1	1	1	1	1	0.00593047	3.88517e-06	1.6557e-39
regulation of myeloid leukocyte differentiation	1	4.46697e-30	1	1	1	1	1	1	1	1	1	1	1	1	1	1	1	1	1	1	1	1	1	1	1	1	1	1	1	1	0.0291003	1	1	1	1	1	1	1	1	1	1	1	1	1	1	1	1	0.000812752	3.30666e-10
hemopoiesis	1	5.04658e-30	1	1	1	1	1	1	1	1	1	1	1	1	1	1	1	1	1	1	1	1	1	1	1	3.75679e-12	1	1	1	1	1	1	1	1	1	1	2.33391e-05	0.0203569	1	0.0113848	0.00273159	1	1	1	1	1	0.00596881	0.000180579	8.8406e-38
leukocyte differentiation	1	1.6989e-29	1	1	1	1	1	1	1	1	1	1	1	1	1	1	1	1	1	1	1	1	0.176931	1	1	1.05394e-09	1	1	1	1	1	1	1	1	1	1	0.00107879	1	1	1	0.000475376	1	1	1	1	1	1	6.5863e-05	2.60494e-25
positive regulation of immune response	1	1.79863e-28	1	1	1	1	1	1	1	1	1	1	1	1	1	1	1	1	1	1	1	1	1	1	1	1.37658e-20	1	1	1	1	1	1	1	1	1	1	6.81235e-08	1	1	1	1	1	1	1	1	1	1	1	3.46308e-26
cellular response to oxygen-containing compound	1	9.59405e-28	1	1	1	1	1	1	1	1	1	1	1	1	1	1	1	1	1	1	1	1	0.422365	1	1	5.11985e-08	1	1	1	0.0604234	1	1	1	1	1.54266e-05	1	0.0108477	1	1	1	5.79196e-06	1	1	1	1	1	1	2.04652e-05	1.54109e-17
regulation of cell-cell adhesion	1	2.03544e-26	1	1	1	1	1	1	1	1	1	1	1	1	1	1	1	1	1	1	1	1	1	1	1	9.22731e-21	1	1	1	0.000252729	1	1	1	1	0.000261545	1	1.59152e-06	1	1	1	1	1	1	1	1	1	1	0.000595597	8.06325e-35
regulation of T cell activation	1	1.91561e-25	1	1	1	1	1	1	1	1	1	1	1	1	1	1	1	1	1	1	1	1	1	1	1	1.14718e-24	1	1	1	1	1	1	1	1	1	1	3.54389e-06	1	1	1	1	1	1	1	1	1	1	0.0524375	7.76963e-34
regulation of response to external stimulus	1	3.52726e-25	1	1	1	1	1	1	1	1	1	1	1	1	1	1	1	1	1	1	1	1	1	1	1	2.84627e-15	1	1	1	1	1	1	1	1	1	1	2.8584e-05	1	1	1	1	1	1	1	1	1	1	1	1.5471e-15
regulation of leukocyte cell-cell adhesion	1	7.06295e-25	1	1	1	1	1	1	1	1	1	1	1	1	1	1	1	1	1	1	1	1	1	1	1	9.11432e-26	1	1	1	1	1	1	1	1	0.384715	1	3.29927e-07	1	1	1	1	1	1	1	1	1	1	0.00888747	4.71163e-37
activation of immune response	1	1.95351e-24	1	1	1	1	1	1	1	1	1	1	1	1	1	1	1	1	1	1	1	1	1	1	1	1.25454e-19	1	1	1	1	1	1	1	1	1	1	3.60277e-06	1	1	1	1	1	1	1	1	1	1	1	4.35566e-18
response to biotic stimulus	1	2.92157e-24	1	1	1	1	1	1	1	1	1	1	1	1	1	1	1	1	1	1	1	1	1	1	1	5.43043e-17	1	1	1	1	1	1	1	1	1	1	1.17722e-07	1	1	1	0.120604	1	1	1	1	1	1	1	8.51375e-14
positive regulation of intracellular signal transduction	1	3.45196e-24	1	1	1	1	1	1	1	1	1	1	1	1	1	1	1	1	1	1	1	1	7.79862e-05	1	0.0213951	2.20815e-07	1	1	1	1	1	1	1	1	4.01819e-06	1	1.91726e-09	0.0898738	1	1	0.000322817	1	1	1	1	1	1	9.26327e-08	1.60531e-23
positive regulation of response to external stimulus	1	4.5646e-24	1	1	1	1	1	1	1	0.789424	1	1	1	1	1	1	1	1	1	1	1	1	1	1	1	7.82491e-08	1	1	1	1	1	1	1	1	1	1	0.362729	1	1	1	1	1	1	1	1	1	1	1	2.12786e-16
positive regulation of catalytic activity	1	9.88532e-24	1	0.0106477	0.0652268	1	1	1	1	1	1	1	1	1	1	1	1	1	1	1	1	1	1	1	0.738824	1.81609e-09	1	1	1	1	0.0584033	1	1	1	1.16515e-11	0.0186859	1.32664e-11	0.0111656	1	1	3.99727e-06	1	1	1	1	1	1	5.39337e-11	9.38049e-28
response to other organism	1	3.15534e-23	1	1	1	1	1	1	1	1	1	1	1	1	1	1	1	1	1	1	1	1	0.857252	1	1	2.3517e-18	1	1	1	1	1	1	1	1	1	1	4.86371e-09	1	1	1	0.0802906	1	1	1	1	1	1	1	1.23956e-14
immune response-activating signal transduction	1	4.27715e-23	1	1	1	1	1	1	1	1	1	1	1	1	1	1	1	1	1	1	1	1	1	1	1	6.37695e-20	1	1	1	1	1	1	1	1	1	1	5.53144e-07	1	1	1	1	1	1	1	1	1	1	1	4.97168e-20
positive regulation of defense response	1	4.3876e-23	1	1	1	1	1	1	1	1	1	1	1	1	1	1	1	1	1	1	1	1	1	1	1	3.73711e-14	1	1	1	1	1	1	1	1	1	1	0.0179434	1	1	1	1	1	1	1	1	1	1	1	1.12799e-14
response to external biotic stimulus	1	4.94799e-23	1	1	1	1	1	1	1	1	1	1	1	1	1	1	1	1	1	1	1	1	0.903691	1	1	1.17366e-18	1	1	1	1	1	1	1	1	1	1	8.98188e-09	1	1	1	0.0444498	1	1	1	1	1	1	1	2.49175e-14
positive regulation of protein metabolic process	1	6.6952e-23	1	1	0.00238204	1	1	1	1	1	1	1	1	1	1	1	1	1	1	1	1	1	0.0266615	1	1	6.47026e-19	1	1	1	1	0.0346656	1	1	0.917185	2.53756e-08	0.0726177	6.24435e-12	1	1	1	6.28494e-07	1	1	1	1	1	1	3.44697e-05	1.46728e-24
regulation of protein phosphorylation	1	1.13642e-22	1	1	0.540586	1	1	1	1	1	0.0299822	1	1	1	1	1	1	1	1	1	1	1	0.00060499	1	1	1.34167e-09	1	1	1	1	1	1	1	0.000410237	3.78625e-05	1	2.59106e-07	0.250983	1	1	0.000146602	1	1	1	1	1	1	3.39309e-10	1.96605e-22
positive regulation of phosphate metabolic process	1	2.26627e-22	1	0.831632	0.0324699	1	1	1	1	1	1	1	1	1	1	1	1	1	1	1	1	1	1	1	1	1.06654e-06	1	1	1	1	1	1	1	0.0303273	0.000574302	1	8.2766e-05	1	1	1	1	1	1	1	1	1	1	7.39641e-08	5.62766e-16
regulation of myeloid cell differentiation	1	6.76046e-22	1	1	1	1	1	1	1	1	1	1	1	1	1	1	1	1	1	1	1	1	0.716882	1	1	3.00738e-07	1	1	1	1	1	1	1	1	1	1	1	1	1	1	1	1	1	1	1	1	1	1.1437e-06	2.80022e-11
apoptotic process	1	8.45383e-22	1	0.370381	1	1	1	1	1	1	1	1	1	1	1	1	1	1	1	1	1	1	1	1	1	8.44776e-20	1	1	1	1	1	1	1	4.49933e-06	0.00195347	1	8.84884e-11	0.170109	1	1	8.73505e-06	1	1	1	1	1	0.844189	0.000517223	5.34494e-14
myeloid cell activation involved in immune response	1	9.68124e-22	1	1	1	1	1	1	1	1	1	1	1	1	1	1	1	3.32868e-09	1	1	1	1	0.364818	1	1	1.02394e-23	1	1	1	1	1	1	1	1	1	1	4.21442e-17	1	1	1	1	1	1	1	1	1	1	1	3.04904e-15
positive regulation of cell activation	1	2.00866e-21	1	1	1	1	1	1	1	1	1	1	1	1	1	1	1	1	1	1	1	1	1	1	1	2.67263e-16	1	1	1	1	1	1	1	1	1	1	1.64086e-06	1	1	1	1	1	1	1	1	1	1	1	6.31214e-32
inflammatory response	1	2.13495e-21	1	1	1	1	1	1	1	1	1	1	1	1	1	1	1	1	1	1	1	1	0.941531	1	1	3.34943e-18	1	1	1	1	1	1	1	1	1	1	3.86564e-09	1	1	1	1	1	1	1	1	1	1	1	3.43136e-13
single-organism transport	1	5.64426e-21	1	1	0.643975	1	1	1	1	1	1	1	1	1	1	1	1	4.28209e-26	1	1	1	1	1.0731e-05	1	1	2.68219e-25	1	1	1	1	1	1	1	1	1	1	1.89264e-12	0.88669	1	1	1	1	1	1	1	1	1	0.00656189	2.9444e-28
cell death	1	6.30208e-21	1	1	0.94921	1	1	1	1	1	1	1	1	1	1	1	1	1	1	1	1	1	0.399081	1	1	2.21695e-17	1	1	1	1	1	1	1	1.56551e-06	0.00423019	1	4.4776e-09	0.0218897	1	1	3.38958e-05	1	1	1	1	1	0.879074	0.000161626	8.30505e-15
cellular protein metabolic process	1	8.36556e-21	1	1	1	1	1	1	1	1	1	1	0.538812	1	1	1	1	1	1	1	1	1	0.0819427	1	1	4.1902e-11	1	1	1	1	1	1	1	1	0.00847411	0.193102	5.16665e-07	0.156376	1	0.254242	1.60559e-05	1	1	1	1	1	1	1	6.02921e-08
leukocyte aggregation	1	8.89764e-21	1	1	1	1	1	1	1	1	1	1	1	1	1	1	1	1	1	1	1	1	1	1	1	1.65281e-09	1	1	1	1	1	1	1	1	1	1	1	1	1	1	1	1	1	1	1	1	1	0.109218	1.04829e-16
leukocyte cell-cell adhesion	1	1.02891e-20	1	1	1	1	1	1	1	1	1	1	1	1	1	1	1	1	1	1	1	1	1	1	1	1.51116e-08	1	1	1	1	1	1	1	1	1	1	1	1	1	1	1	1	1	1	1	1	1	0.153141	1.44683e-15
positive regulation of leukocyte activation	1	1.38195e-20	1	1	1	1	1	1	1	1	1	1	1	1	1	1	1	1	1	1	1	1	1	1	1	8.87671e-16	1	1	1	1	1	1	1	1	1	1	2.83612e-05	1	1	1	1	1	1	1	1	1	1	1	1.6725e-30
single-organism localization	1	1.42022e-20	1	1	0.289328	1	1	1	1	1	1	1	1	1	1	1	1	1.04367e-21	1	1	1	1	9.9603e-05	1	1	1.55742e-22	1	1	1	1	0.0739253	1	1	1	0.0227092	1	1.17317e-10	1	1	1	1	1	1	1	1	1	1	0.00552309	7.02366e-25
innate immune response	1	1.44769e-20	1	1	1	1	1	1	0.426683	1	1	1	1	1	1	1	1	0.00188514	1	1	1	1	1	1	1	1.16226e-21	1	1	1	1	1	1	1	1	1	1	6.05095e-05	1	1	1	1	1	1	1	1	1	1	1	5.55188e-10
regulation of lymphocyte differentiation	1	1.51531e-20	1	1	1	1	1	1	1	1	1	1	1	1	1	1	1	1	1	1	1	1	1	1	1	9.94405e-10	1	1	1	1	1	1	1	1	1	1	1	1	1	1	1	1	1	1	1	1	1	1	1.39649e-21
positive regulation of cellular protein metabolic process	1	1.9786e-20	1	1	0.00135175	1	1	1	1	1	1	1	1	1	1	1	1	1	1	1	1	1	0.0365457	1	1	1.39512e-16	1	1	1	1	0.00677127	1	1	0.721085	1.09427e-08	1	1.13856e-11	1	1	1	9.81424e-07	1	1	1	1	1	1	1.44348e-05	5.82721e-22
regulation of innate immune response	1	3.02747e-20	1	1	1	1	1	1	1	1	1	1	1	1	1	1	1	1	1	1	1	1	1	1	1	4.16108e-17	1	1	1	1	1	1	1	1	1	1	0.000847511	1	1	1	1	1	1	1	1	1	1	1	5.78423e-19
regulation of cell adhesion	1	4.3927e-20	1	1	1	1	1	1	1	1	1	1	1	1	1	1	1	1	1	1	1	1	1	1	1	1.19372e-15	1	1	0.175212	4.24006e-05	1	1	1	0.019832	1.03886e-06	1	5.04221e-07	1	1	0.196767	4.8038e-05	0.161125	1	1	1	1	0.198046	2.03851e-10	2.56544e-34
regulation of inflammatory response	1	4.54424e-20	1	1	1	1	1	1	1	1	1	1	1	1	1	1	1	1	1	1	1	1	1	1	1	3.23609e-13	1	1	1	1	1	1	1	1	1	1	0.00112879	1	1	1	1	1	1	1	1	1	1	1	5.57425e-13
leukocyte mediated immunity	1	4.56983e-20	1	1	1	1	1	1	1	1	1	1	1	1	1	1	1	2.29911e-10	1	1	1	1	1	1	1	1.03721e-20	1	1	1	1	1	1	1	1	1	1	8.67337e-16	1	1	1	1	1	1	1	1	1	1	1	1.91577e-20
positive regulation of leukocyte differentiation	1	7.87471e-20	1	1	1	1	1	1	1	1	1	1	1	1	1	1	1	1	1	1	1	1	1	1	1	2.68507e-09	1	1	1	1	1	1	1	1	1	1	0.0229947	1	1	1	1	1	1	1	1	1	1	0.0753541	2.65593e-16
positive regulation of phosphorylation	1	1.04101e-19	1	1	0.0555203	1	1	1	1	1	1	1	1	1	1	1	1	1	1	1	1	1	0.946299	1	0.166827	5.98672e-08	1	1	1	1	1	1	1	0.313336	0.001297	1	0.000525701	1	1	1	1	1	1	1	1	1	1	1.16141e-06	2.17472e-19
positive regulation of hemopoiesis	1	1.27791e-19	1	1	1	1	1	1	1	1	1	1	1	1	1	1	1	1	1	1	1	1	1	1	1	1.52739e-08	1	1	1	1	1	1	1	1	1	1	0.118632	1	1	1	1	1	1	1	1	1	1	3.16392e-05	8.25064e-15
negative regulation of immune system process	1	1.28584e-19	1	1	1	1	1	1	1	1	1	1	1	1	1	1	1	8.82522e-21	1	1	1	1	1	1	1	7.56882e-13	1	1	1	1	1	1	1	1	1	1	0.00019145	1	1	1	1	1	1	1	1	1	1	0.000439185	5.52821e-24
programmed cell death	1	1.43893e-19	1	1	0.572916	1	1	1	1	1	1	1	1	1	1	1	1	1	1	1	1	1	0.329298	1	1	2.01265e-19	1	1	1	1	1	1	1	6.37912e-06	0.00207308	1	7.01061e-10	0.0324174	1	1	3.99167e-05	1	1	1	1	1	1	0.000396129	3.59146e-14
regulation of B cell activation	1	1.76389e-19	1	1	1	1	1	1	1	1	1	1	1	1	1	1	1	1	1	1	1	1	1	1	1	7.64924e-06	1	1	1	1	1	1	1	1	1	1	1	1	1	1	1	1	1	1	1	1	1	1	5.78131e-10
positive regulation of lymphocyte activation	1	3.2052e-19	1	1	1	1	1	1	1	1	1	1	1	1	1	1	1	1	1	1	1	1	1	1	1	1.93835e-16	1	1	1	1	1	1	1	1	1	1	0.0123734	1	1	1	1	1	1	1	1	1	1	1	7.33096e-27
response to bacterium	1	4.2679e-19	1	1	1	1	1	1	1	1	1	1	1	1	1	1	1	1	1	1	1	1	1	1	1	1.27102e-14	1	1	1	1	1	1	1	1	1	1	8.21077e-05	1	1	1	1	1	1	1	1	1	1	1	9.24283e-10
lymphocyte differentiation	1	6.44177e-19	1	1	1	1	1	1	1	1	1	1	1	1	1	1	1	1	1	1	1	1	1	1	1	8.90448e-06	1	1	1	1	1	1	1	1	1	1	1	1	1	1	1	1	1	1	1	1	1	0.000216536	6.89171e-15
regulation of B cell differentiation	1	6.46639e-19	1	1	1	1	1	1	1	1	1	1	1	1	1	1	1	1	1	1	1	1	1	1	1	0.00226814	1	1	1	0.0970193	1	1	1	1	1	1	1	1	1	1	1	1	1	1	1	1	1	1	1
response to molecule of bacterial origin	1	1.39389e-18	1	1	1	1	1	1	1	1	1	1	1	1	1	1	1	1	1	1	1	1	1	1	1	7.26103e-11	1	1	1	1	1	1	1	1	1	1	0.00182264	1	1	1	1	1	1	1	1	1	1	1	1.65845e-06
leukocyte degranulation	1	1.48394e-18	1	1	1	1	1	1	1	1	1	1	1	1	1	1	1	1.94633e-09	1	1	1	1	0.179604	1	1	1.94102e-20	1	1	1	1	1	1	1	1	1	1	1.55674e-16	1	1	1	1	1	1	1	1	1	1	1	2.18779e-14
positive regulation of myeloid cell differentiation	1	1.65049e-18	1	1	1	1	1	1	1	1	1	1	1	1	1	1	1	1	1	1	1	1	1	1	1	1	1	1	1	1	0.319953	1	1	1	1	1	0.107901	1	1	1	1	1	1	1	1	1	1	1.86884e-05	5.6307e-06
Fc-epsilon receptor signaling pathway	1	4.01484e-18	1	1	1	1	1	1	1	1	1	1	1	1	1	1	1	1	1	1	1	1	1	1	1	1.35164e-10	1	1	1	1	1	1	1	1	1	1	1	1	1	1	1	1	1	1	1	1	1	1	1.14392e-09
myeloid leukocyte mediated immunity	1	5.76253e-18	1	1	1	1	1	1	1	1	1	1	1	1	1	1	1	7.88811e-09	1	1	1	1	0.0246227	1	1	4.97921e-22	1	1	1	1	1	1	1	1	1	1	2.43472e-16	1	1	1	1	1	1	1	1	1	1	1	2.95232e-14
hemostasis	1	6.08348e-18	1	1	1	1	1	1	1	1	1	1	1	1	1	1	1	1	1	1	1	1	0.000874702	1	1	1.98562e-07	1	1	1	1	1	1	1	1	1	1	2.49713e-06	1	1	0.00500411	1	1	1	1	1	1	1	0.079608	1.83968e-08
positive regulation of cell-cell adhesion	1	1.30357e-17	1	1	1	1	1	1	1	1	1	1	1	1	1	1	1	1	1	1	1	1	1	1	1	1.96622e-12	1	1	0.641049	0.519316	1	1	1	1	1	1	0.108165	1	1	1	1	1	1	1	1	1	1	1	5.93148e-25
cellular response to phorbol 13-acetate 12-myristate	1	1.43587e-17	1	1	1	1	1	1	1	1	1	1	1	1	1	1	1	1	1	1	1	1	1	1	1	1	1	1	1	0.218782	1	1	1	1	1	1	1	1	1	1	0.0286774	1	1	1	1	1	1	1	1
blood coagulation	1	1.52061e-17	1	1	1	1	1	1	1	1	1	1	1	1	1	1	1	1	1	1	1	1	0.00103633	1	1	3.60955e-07	1	1	1	1	1	1	1	1	1	1	1.63108e-06	1	1	0.00602217	1	1	1	1	1	1	1	0.0512674	2.59195e-08
coagulation	1	1.73784e-17	1	1	1	1	1	1	1	1	1	1	1	1	1	1	1	1	1	1	1	1	0.00108962	1	1	3.8849e-07	1	1	1	1	1	1	1	1	1	1	1.72135e-06	1	1	0.0036203	1	1	1	1	1	1	1	0.0542139	2.8395e-08
neutrophil activation	1	1.99735e-17	1	1	1	1	1	1	1	1	1	1	1	1	1	1	1	0.00410304	1	1	1	1	0.0733086	1	1	1.45091e-21	1	1	1	1	1	1	1	1	1	1	4.17418e-16	1	1	1	1	1	1	1	1	1	1	1	6.1924e-14
positive regulation of protein phosphorylation	1	2.02635e-17	1	1	0.915287	1	1	1	1	1	1	1	1	1	1	1	1	1	1	1	1	1	1	1	0.770393	7.24046e-07	1	1	1	1	1	1	1	1	0.00659298	1	0.00662928	1	1	1	1	1	1	1	1	1	1	1.02103e-05	1.41224e-18
granulocyte activation	1	2.21962e-17	1	1	1	1	1	1	1	1	1	1	1	1	1	1	1	0.00421438	1	1	1	1	0.0757954	1	1	1.59668e-21	1	1	1	1	1	1	1	1	1	1	1.77939e-16	1	1	1	1	1	1	1	1	1	1	1	6.77938e-14
response to nitrogen compound	1	2.27655e-17	1	1	1	1	1	1	1	1	1	1	1	1	1	1	1	1	1	1	1	0.15172	0.118451	1	1	8.01757e-06	1	1	1	0.0698972	0.381567	1	1	1	0.0150782	1	0.000505184	0.1383	1	1	0.316589	1	1	1	1	1	1	0.00167837	3.89614e-07
regulation of hydrolase activity	1	2.89872e-17	1	1	1	1	1	1	1	1	1	1	1	1	1	1	1	1	1	1	1	1	1	1	1	0.000551233	1	1	1	1	0.68496	1	1	1	5.35256e-05	0.0884372	2.95533e-07	1	1	1	0.000196056	1	1	1	1	1	1	0.0108327	1.2962e-13
signal transduction by protein phosphorylation	1	3.12657e-17	1	1	1	1	1	1	1	1	1	1	1	1	1	1	1	1	1	1	1	1	1	1	1	1	1	1	1	1	1	1	1	1	0.0327186	1	1	1	1	1	1	1	1	1	1	1	1	0.000720165	2.05181e-09
positive regulation of myeloid leukocyte differentiation	1	4.45385e-17	1	1	1	1	1	1	1	1	1	1	1	1	1	1	1	1	1	1	1	1	1	1	1	1	1	1	1	1	1	1	1	1	1	1	0.0786477	1	1	1	1	1	1	1	1	1	1	0.0407959	2.11162e-06
neutrophil mediated immunity	1	4.98786e-17	1	1	1	1	1	1	1	1	1	1	1	1	1	1	1	0.00277265	1	1	1	1	0.273856	1	1	3.92004e-21	1	1	1	1	1	1	1	1	1	1	1.03201e-15	1	1	1	1	1	1	1	1	1	1	1	1.00369e-12
cellular response to stress	1	5.57053e-17	1	1	0.163706	1	1	1	1	1	1	1	1	1	1	1	1	1	1	1	1	1	0.0051851	1	0.000602203	2.84858e-14	1	1	1	1	1	1	1	1	0.00685203	0.00438389	1.06075e-07	1	1	1	1.16244e-06	1	1	1	1	1	1	0.000108045	1.59331e-14
neutrophil activation involved in immune response	1	6.97345e-17	1	1	1	1	1	1	1	1	1	1	1	1	1	1	1	0.00135129	1	1	1	1	0.29137	1	1	7.9431e-21	1	1	1	1	1	1	1	1	1	1	1.97214e-16	1	1	1	1	1	1	1	1	1	1	1	3.25981e-13
response to lipopolysaccharide	1	7.77082e-17	1	1	1	1	1	1	1	1	1	1	1	1	1	1	1	1	1	1	1	1	1	1	1	7.63838e-11	1	1	1	1	1	1	1	1	1	1	0.000673852	1	1	1	1	1	1	1	1	1	1	1	5.78029e-06
neutrophil degranulation	1	1.3265e-16	1	1	1	1	1	1	1	1	1	1	1	1	1	1	1	0.000978361	1	1	1	1	0.316243	1	1	3.02323e-19	1	1	1	1	1	1	1	1	1	1	6.04677e-16	1	1	1	1	1	1	1	1	1	1	1	3.8235e-13
innate immune response-activating signal transduction	1	1.49244e-16	1	1	1	1	1	1	1	1	1	1	1	1	1	1	1	1	1	1	1	1	1	1	1	2.48868e-12	1	1	1	1	1	1	1	1	1	1	0.0127425	1	1	1	1	1	1	1	1	1	1	1	1.37704e-08
leukocyte migration	1	1.60339e-16	1	1	1	1	1	1	1	1	1	1	1	1	1	1	1	1	1	1	1	1	1	1	1	5.07149e-12	1	1	1	1	1	1	1	1	1	1	0.0167234	1	1	1	1	1	1	1	1	1	1	1	1.34231e-08
T cell activation	1	1.6354e-16	1	1	1	1	1	1	1	1	1	1	1	1	1	1	1	1	1	1	1	1	1	1	1	3.13842e-06	1	1	1	1	1	1	1	1	1	1	1	1	1	1	1	1	1	1	1	1	1	1	5.15781e-13
positive regulation of innate immune response	1	1.6439e-16	1	1	1	1	1	1	1	1	1	1	1	1	1	1	1	1	1	1	1	1	1	1	1	1.6158e-10	1	1	1	1	1	1	1	1	1	1	0.0249781	1	1	1	1	1	1	1	1	1	1	1	6.62084e-11
response to lipid	1	1.76138e-16	1	1	1	1	1	1	1	1	1	1	1	1	1	1	1	1	1	1	1	1	1	1	1	1	1	1	1	1	1	1	1	1	0.108223	1	1	1	1	1	5.936e-08	1	1	1	1	1	1	1	4.80382e-05
single organism cell adhesion	1	2.47968e-16	1	1	1	1	1	1	1	1	1	1	1	1	1	1	1	1	1	1	1	1	1	1	1	0.000369829	1	1	1	1	1	1	1	1	1	1	0.284478	1	1	1	0.213567	1	1	1	1	1	1	1	5.44948e-10
lymphocyte aggregation	1	2.51699e-16	1	1	1	1	1	1	1	1	1	1	1	1	1	1	1	1	1	1	1	1	1	1	1	6.4719e-07	1	1	1	1	1	1	1	1	1	1	1	1	1	1	1	1	1	1	1	1	1	0.234251	1.04107e-13
activation of innate immune response	1	3.60496e-16	1	1	1	1	1	1	1	1	1	1	1	1	1	1	1	1	1	1	1	1	1	1	1	1.71992e-11	1	1	1	1	1	1	1	1	1	1	0.020971	1	1	1	1	1	1	1	1	1	1	1	1.10299e-07
cellular protein modification process	1	4.67781e-16	1	1	1	1	1	1	1	1	1	1	1	1	1	1	1	1	1	1	1	1	0.562906	1	1	2.98449e-07	1	1	1	1	1	1	1	1	0.00668981	0.213609	0.000221082	0.681104	1	1	0.00376625	1	1	1	1	1	1	1	9.61138e-06
response to phorbol 13-acetate 12-myristate	1	4.99366e-16	1	1	1	1	1	1	1	1	1	1	1	1	1	1	1	1	1	1	1	0.365696	1	1	1	1	1	1	1	0.53995	1	1	1	1	1	1	1	1	1	1	0.0185625	1	1	1	1	1	1	1	1
positive regulation of inflammatory response	1	5.49876e-16	1	1	1	1	1	1	1	1	1	1	1	1	1	1	1	1	1	1	1	1	1	1	1	6.77596e-05	1	1	1	1	1	1	1	1	1	1	1	1	1	1	1	1	1	1	1	1	1	1	1.01007e-09
regulation of leukocyte proliferation	1	7.04335e-16	1	1	1	1	1	1	1	1	1	1	1	1	1	1	1	1	1	1	1	1	1	1	1	1.72411e-14	1	1	1	1	1	1	1	1	1	1	0.0315274	1	1	1	1	1	1	1	1	1	1	0.100242	2.6282e-18
positive regulation of protein modification process	1	7.6782e-16	1	1	0.46716	1	1	1	1	1	1	1	1	1	1	1	1	1	1	1	1	1	1	1	1	2.24142e-10	1	1	1	1	0.328809	1	1	1	1.14563e-06	1	4.79501e-05	1	1	1	1	1	1	1	1	1	1	2.81611e-05	1.39636e-16
positive regulation of leukocyte proliferation	1	9.67614e-16	1	1	1	1	1	1	1	1	1	1	1	1	1	1	1	1	1	1	1	1	1	1	1	2.86419e-06	1	1	1	1	1	1	1	1	1	1	0.358343	1	1	1	1	1	1	1	1	1	1	1	7.20075e-13
positive regulation of leukocyte cell-cell adhesion	1	1.11558e-15	1	1	1	1	1	1	1	1	1	1	1	1	1	1	1	1	1	1	1	1	1	1	1	3.85606e-15	1	1	1	1	1	1	1	1	1	1	0.00182793	1	1	1	1	1	1	1	1	1	1	1	5.8928e-26
response to organonitrogen compound	1	2.64076e-15	1	1	1	1	1	1	1	1	1	1	1	1	1	1	1	1	1	1	1	0.0148581	1	1	0.475281	0.000226329	1	1	1	0.0804073	0.228007	1	1	1	0.00147639	1	0.00887818	0.216225	1	1	1	1	1	1	1	1	1	0.00791522	3.77253e-06
cellular response to biotic stimulus	1	2.78718e-15	1	1	1	1	1	1	1	1	1	1	1	1	1	1	1	1	1	1	1	1	1	1	1	4.54624e-06	1	1	1	1	1	1	1	1	1	1	0.0313973	1	1	1	1	1	1	1	1	1	1	1	1.88452e-07
regulation of transport	1	3.10911e-15	1	1	1	1	1	1	1	1	1	1	0.000971738	1	0.165304	1	1	1	1	1	1	1	0.0757554	1	1	5.00127e-06	1	1	1	1	0.00910639	1	1	1	1.97272e-06	0.557314	1.59824e-05	0.360898	1	1	1	1	1	0.0997461	1	1	0.878941	0.0244608	1.21418e-19
regulation of mononuclear cell proliferation	1	3.58485e-15	1	1	1	1	1	1	1	1	1	1	1	1	1	1	1	1	1	1	1	1	1	1	1	7.74543e-13	1	1	1	1	1	1	1	1	1	1	0.0420581	1	1	1	1	1	1	1	1	1	1	0.129267	2.32531e-17
positive regulation of mononuclear cell proliferation	1	3.73925e-15	1	1	1	1	1	1	1	1	1	1	1	1	1	1	1	1	1	1	1	1	1	1	1	1.00894e-05	1	1	1	1	1	1	1	1	1	1	0.439437	1	1	1	1	1	1	1	1	1	1	1	1.95923e-12
positive regulation of T cell activation	1	4.00511e-15	1	1	1	1	1	1	1	1	1	1	1	1	1	1	1	1	1	1	1	1	1	1	1	2.05751e-14	1	1	1	1	1	1	1	1	1	1	0.00972428	1	1	1	1	1	1	1	1	1	1	1	1.05681e-23
endocytosis	1	9.29955e-15	1	1	1	1	1	1	1	1	1	1	1	1	1	1	1	1	1	1	1	1	0.000587298	1	1	2.43194e-16	1	1	1	1	1	1	1	1	0.111726	1	8.70896e-09	1	1	1	0.0917781	1	1	1	1	1	1	0.0288875	4.23047e-18
regulation of small GTPase mediated signal transduction	1	1.46006e-14	1	1	1	1	1	1	1	1	1	1	1	1	1	1	1	0.000333893	1	1	1	1	1	1	0.109619	1	1	1	1	1	1	1	1	1	2.35559e-05	1	1	0.70462	1	1	0.0271869	0.0102947	1	1	1	1	1	1	4.62323e-06
single organismal cell-cell adhesion	1	1.72425e-14	1	1	1	1	1	1	1	1	1	1	1	1	1	1	1	1	1	1	1	1	1	1	1	0.0013903	1	1	1	1	1	1	1	1	1	1	1	1	1	1	1	1	1	1	1	1	1	1	1.68156e-09
regulation of transferase activity	1	1.83001e-14	1	1	0.847301	1	1	1	1	1	1	1	1	1	1	1	1	1	1	1	1	1	0.0177663	1	0.862931	5.98768e-08	1	1	0.442845	1	1	1	1	1	0.000459267	1	8.49836e-07	1	1	1	1	1	1	1	1	1	1	5.4135e-10	4.0843e-16
regulation of lymphocyte proliferation	1	1.84812e-14	1	1	1	1	1	1	1	1	1	1	1	1	1	1	1	1	1	1	1	1	1	1	1	1.25316e-12	1	1	1	1	1	1	1	1	1	1	0.22597	1	1	1	1	1	1	1	1	1	1	0.165329	2.98037e-16
wound healing	1	1.96257e-14	1	1	0.00508837	1	1	1	1	1	1	1	1	1	1	1	1	1	1	1	1	0.670256	0.000220902	1	1	1.10509e-09	1	1	1	1	0.268836	1	1	1	5.9526e-05	1	5.8399e-05	1	1	0.0569402	0.00193195	1	1	1	1	1	1	0.18548	5.75059e-07
regulation of kinase activity	1	2.1891e-14	1	1	0.470726	1	1	1	1	0.0697724	1	1	1	1	1	1	1	1	1	1	1	1	0.00636358	1	0.0605496	2.00432e-06	1	1	0.0658097	1	1	1	1	1	0.00168254	1	1.97663e-05	1	1	1	1	1	1	1	1	1	1	3.26863e-11	2.1638e-17
regulation of MAPK cascade	1	2.38539e-14	1	1	1	1	1	1	1	1	0.230791	1	1	1	1	1	1	1	1	1	1	1	1	1	0.00654634	8.50783e-06	1	1	1	1	1	1	1	1	0.00138148	1	0.13615	1	1	1	1	1	1	1	1	1	1	3.51697e-05	1.28327e-09
positive regulation of lymphocyte proliferation	1	2.45959e-14	1	1	1	1	1	1	1	1	1	1	1	1	1	1	1	1	1	1	1	1	1	1	1	1.57851e-05	1	1	1	1	1	1	1	1	1	1	1	1	1	1	1	1	1	1	1	1	1	1	2.74594e-11
positive regulation of apoptotic process	1	2.63572e-14	1	1	1	1	1	1	1	1	1	1	1	1	1	1	1	1	1	1	1	1	0.159721	1	0.118244	6.43916e-07	1	1	1	1	1	1	1	1.0233e-07	4.34041e-08	1.21281e-05	0.000427765	1	1	1	3.00393e-10	1	1	1	1	1	0.0529082	0.00525887	1.18524e-11
cellular response to nitrogen compound	1	3.67737e-14	1	1	1	1	1	1	1	1	1	1	1	1	1	1	1	1	1	1	1	1	0.0114415	1	1	1	1	1	1	0.108147	1	1	1	1	1	1	0.00429215	1	1	1	0.271918	1	1	1	1	1	1	0.0057347	6.61621e-06
cellular response to molecule of bacterial origin	1	4.19043e-14	1	1	1	1	1	1	1	1	1	1	1	1	1	1	1	1	1	1	1	1	1	1	1	4.91541e-06	1	1	1	1	1	1	1	1	1	1	0.0166321	1	1	1	1	1	1	1	1	1	1	1	2.15462e-08
positive regulation of programmed cell death	1	6.45166e-14	1	1	1	1	1	1	1	1	1	1	1	1	1	1	1	1	1	1	1	1	0.105665	1	0.0471871	2.33785e-07	1	1	1	1	1	1	1	2.5384e-07	5.19957e-08	1.6463e-05	0.000521555	0.861262	1	1	3.22612e-10	1	1	1	1	1	0.0797613	0.000894158	1.55139e-11
cellular response to lipopolysaccharide	1	1.21893e-13	1	1	1	1	1	1	1	1	1	1	1	1	1	1	1	1	1	1	1	1	1	1	1	2.05335e-05	1	1	1	1	1	1	1	1	1	1	0.0108751	1	1	1	1	1	1	1	1	1	1	1	6.50863e-08
positive regulation of cellular biosynthetic process	1	1.56728e-13	0.843498	1.41888e-05	3.53413e-13	1	1	0.412515	1	1	1	1	1	1	1	1	0.89015	1	1.02151e-08	1	1	0.000494987	4.1885e-08	1	0.66748	0.000755727	0.00325893	1	1	1.36346e-08	2.82753e-06	1	1	1.05711e-12	1.19775e-09	1.37047e-05	0.000359714	0.147464	1	0.0021056	3.75194e-09	5.17073e-06	1	1	1	1	0.000550434	7.99508e-06	4.90383e-05
positive regulation of estradiol secretion	1	1.70432e-13	1	1	1	1	1	1	1	1	1	1	1	1	1	1	1	1	1	1	1	1	1	1	1	1	1	1	1	1	1	1	1	1	1	1	1	1	1	1	1	1	1	1	1	1	1	1	1
regulated exocytosis	1	2.51149e-13	1	1	1	1	1	1	1	1	1	1	1	1	1	1	1	5.20117e-07	1	1	1	1	0.102901	1	1	1.10463e-18	1	1	1	1	1	1	1	1	1	1	3.20271e-14	1	1	1	1	1	1	1	1	1	1	1	1.89232e-11
regulation of apoptotic signaling pathway	1	3.03073e-13	1	1	1	1	1	1	1	1	1	1	1	1	1	1	1	1	1	1	1	1	3.70601e-05	1	1	2.35427e-07	1	1	1	1	1	1	1	0.683241	1	0.0431908	4.78749e-09	1	1	1	0.00261141	1	1	1	1	1	1	1	2.88982e-08
stress-activated protein kinase signaling cascade	1	3.5112e-13	1	1	1	1	1	1	1	1	1	1	1	1	1	1	1	1	1	1	1	1	1	1	1	1	1	1	1	1	1	1	1	1	1	1	1	1	1	1	1	1	1	1	1	1	1	1	1.07853e-05
negative regulation of chronic inflammatory response	1	6.16551e-13	1	1	1	1	1	1	1	1	1	1	1	1	1	1	1	1	1	1	1	1	1	1	1	1	1	1	1	1	1	1	1	1	1	1	1	1	1	1	1	1	1	1	1	1	1	1	1
positive regulation of T cell proliferation	1	7.3642e-13	1	1	1	1	1	1	1	1	1	1	1	1	1	1	1	1	1	1	1	1	1	1	1	0.000695765	1	1	1	1	1	1	1	1	1	1	1	1	1	1	1	1	1	1	1	1	1	1	7.3523e-10
response to organic cyclic compound	1	8.56328e-13	1	1	1	1	1	1	1	1	1	1	1	1	1	1	1	1	1	1	1	1	0.747109	1	1	1	1	1	1	0.00648201	1	1	1	0.00846341	0.00230153	1	1	1	1	1	0.000752886	1	1	1	1	1	1	0.0252028	2.5785e-06
interleukin-11-mediated signaling pathway	1	9.75307e-13	1	1	1	1	1	1	1	1	1	1	1	1	1	1	1	1	1	1	1	1	1	1	1	1	1	1	1	1	1	1	1	1	1	1	1	1	1	1	1	1	1	1	1	1	1	1	1
leukocyte homeostasis	1	1.27581e-12	1	1	1	1	1	1	1	1	1	1	1	1	1	1	1	1	1	1	1	1	1	1	1	1	1	1	1	1	1	1	1	1	1	1	1	1	1	1	1	1	1	1	1	1	1	1	1
cellular response to organonitrogen compound	1	1.5076e-12	1	1	1	1	1	1	1	1	1	1	1	1	1	1	1	1	1	1	1	1	0.0740111	1	1	1	1	1	1	0.0464533	1	1	1	1	0.0152722	1	0.0098065	1	1	1	1	1	1	1	1	1	1	0.00323869	1.08184e-05
pattern recognition receptor signaling pathway	1	1.51555e-12	1	1	1	1	1	1	1	1	1	1	1	1	1	1	1	1	1	1	1	1	1	1	1	4.51974e-05	1	1	1	1	1	1	1	1	1	1	1	1	1	1	1	1	1	1	1	1	1	1	1.88596e-06
response to interferon-gamma	1	1.79594e-12	1	1	1	1	1	1	0.00360075	1	1	1	1	1	1	1	1	1	1	1	1	1	1	1	1	1	1	1	1	1	1	1	1	1	1	1	1	1	1	1	1	1	1	1	1	1	1	1	1
interleukin-27-mediated signaling pathway	1	1.87436e-12	1	1	1	1	1	1	1	1	1	1	1	1	1	1	1	1	1	1	1	1	1	1	1	1	1	1	1	1	1	1	1	1	1	1	1	1	1	1	1	1	1	1	1	1	1	1	1
positive regulation of biosynthetic process	1	2.00466e-12	1	2.06283e-05	2.92733e-12	1	1	0.0400308	1	1	1	1	1	1	1	1	1	1	3.3968e-08	1	1	0.000344662	3.93585e-07	0.431921	0.705014	0.000664967	0.0010209	1	1	7.26855e-09	1.238e-05	1	1	5.68749e-13	4.19585e-10	2.21548e-05	0.00102028	0.370808	1	0.00175718	1.79157e-10	2.78853e-05	1	1	1	1	0.000341819	3.87937e-05	1
3'-UTR-mediated mRNA destabilization	1	4.83529e-12	1	1	1	1	1	1	1	1	1	1	1	1	1	1	1	1	1	1	1	6.58811e-05	1	1	1	1	1	1	1	0.218727	0.286217	1	1	1	1	1	1	1	1	1	1	1	1	1	1	1	1	1	1
regulation of leukocyte chemotaxis	1	8.79578e-12	1	1	1	1	1	1	1	1	1	1	1	1	1	1	1	1	1	1	1	1	1	1	1	1.89648e-06	1	1	1	1	1	1	1	1	1	1	0.0436027	1	1	1	1	1	1	1	1	1	1	1	7.26164e-13
small molecule metabolic process	1	1.04237e-11	1	1	0.0407444	1	1	1	1	1	1	1	1	1	1	1	1	1	1	1	1	1	0.00385206	1	1	5.73343e-16	1	1	1	1	1	1	1	1	1	1	1	1	1	1	1	1	1	1	1	1	1	1	1.20625e-09
regulation of T cell proliferation	1	1.10683e-11	1	1	1	1	1	1	1	1	1	1	1	1	1	1	1	1	1	1	1	1	1	1	1	5.0873e-10	1	1	1	1	1	1	1	1	1	1	1	1	1	1	1	1	1	1	1	1	1	1	2.49581e-14
negative regulation of molecular function	1	1.36853e-11	1	1	1	1	1	1	1	1	1	1	1	1	1	1	1	7.29286e-06	1	1	1	0.117536	0.0510788	1	1	3.88236e-13	1	1	9.93277e-05	1	1	1	1	1	0.000178421	0.0511778	0.00032757	1	1	1	2.34044e-07	1	1	1	1	1	1	0.000219977	4.96706e-10
cellular response to lipid	1	1.39055e-11	1	1	1	1	1	1	1	1	1	1	1	1	1	1	1	1	1	1	1	1	1	1	1	1	1	1	1	1	1	1	1	1	0.236528	1	1	1	1	1	0.0140786	1	1	1	1	1	1	1	1
cellular response to interferon-gamma	1	1.43197e-11	1	1	1	1	1	1	0.00214471	1	1	1	1	1	1	1	1	1	1	1	1	1	1	1	1	0.0008413	1	1	1	1	1	1	1	1	1	1	1	1	1	1	1	1	1	1	1	1	1	1	1
positive regulation of MAPK cascade	1	1.46978e-11	1	1	1	1	1	1	1	1	1	1	1	1	1	1	1	1	1	1	1	1	1	1	0.0852614	1	1	1	1	1	1	1	1	1	0.0290545	1	0.483546	1	1	1	1	1	1	1	1	1	1	0.000949713	1
negative regulation of myeloid cell differentiation	1	1.68003e-11	1	1	1	1	1	1	1	1	1	1	1	1	1	1	1	1	1	1	1	1	1	1	1	1	1	1	1	1	1	1	1	1	1	1	1	1	1	1	1	1	1	1	1	1	1	1	1
regulation of protein kinase activity	1	1.92402e-11	1	1	1	1	1	1	1	0.0363031	1	1	1	1	1	1	1	1	1	1	1	1	0.00150923	1	0.580698	1.82852e-06	1	1	0.465519	1	1	1	1	1	0.0405156	1	1.50873e-06	0.0891554	1	1	1	1	1	1	1	1	1	1.24271e-10	3.48207e-16
regulation of leukocyte migration	1	3.21807e-11	1	1	1	1	1	1	1	1	1	1	1	1	1	1	1	2.28496e-07	1	1	1	1	1	1	1	2.1177e-10	1	1	1	1	1	1	1	1	1	1	0.000525626	1	1	1	1	1	1	1	1	1	1	0.296634	1.02154e-13
positive regulation of gene expression	1	3.5142e-11	0.19919	5.02866e-08	2.17355e-14	1	1	1	1	1	1	1	1	0.032073	1	1	0.316954	1	1.81088e-08	1	1	0.00279608	6.62391e-09	0.926115	0.109473	4.87937e-05	0.0217258	1	1	7.53997e-11	6.48925e-05	1	1	2.24304e-12	8.15806e-12	0.00305267	0.00226632	0.0115474	1	2.41672e-05	1.52516e-14	2.0695e-08	1	1	1	1	4.55767e-05	2.36769e-05	1.49578e-07
regulation of body fluid levels	1	4.71178e-11	1	1	0.0521259	1	1	1	1	1	1	1	1	1	1	1	1	1	1	1	1	1	0.00324152	1	1	1.22823e-05	1	1	1	1	1	1	1	1	1	1	0.00623709	1	1	0.00952047	1	1	1	1	1	1	1	1	2.30467e-06
regulation of adaptive immune response	1	5.16487e-11	1	1	1	1	1	1	1	1	1	1	1	1	1	1	1	1	1	1	1	1	1	1	1	4.46101e-08	1	1	1	1	1	1	1	1	1	1	0.0110736	1	1	1	1	1	1	1	1	1	1	1	1.6509e-16
androgen catabolic process	1	5.28696e-11	1	1	1	1	1	1	1	1	1	1	1	1	1	1	1	1	1	1	1	1	1	1	1	1	1	1	1	1	1	1	1	1	1	1	1	1	1	1	1	1	1	1	1	1	1	1	1
viral process	1	5.48951e-11	1	1	0.000647476	1	1	1	1	1	1	1	1	1	1	1	1	1	1	1	1	1	0.0359282	1	1	2.69408e-06	1	1	1	1	0.0143153	1	1	1	1	1	0.000279335	0.0665586	1	1	0.00359488	1	1	1	1	1	1	1	4.44894e-10
cell chemotaxis	1	6.6784e-11	1	1	1	1	1	1	1	1	1	1	1	1	1	1	1	1	1	1	1	1	1	1	1	5.21112e-06	1	1	1	1	1	1	1	1	1	1	0.160369	1	1	1	1	1	1	1	1	1	1	1	1
negative regulation of myeloid leukocyte differentiation	1	7.12963e-11	1	1	1	1	1	1	1	1	1	1	1	1	1	1	1	1	1	1	1	1	1	1	1	1	1	1	1	1	1	1	1	1	1	1	1	1	1	1	1	1	1	1	1	1	1	1	1
adaptive immune response	1	7.46241e-11	1	1	1	1	1	1	1	1	1	1	1	1	1	1	1	1	1	1	1	1	1	1	1	3.52932e-07	1	1	1	1	1	1	1	1	1	1	0.00626219	1	1	1	1	1	1	1	1	1	1	1	4.39334e-19
exocytosis	1	7.87895e-11	1	1	1	1	1	1	1	1	1	1	1	1	1	1	1	3.05176e-21	1	1	1	1	0.0184852	1	1	1.00777e-17	1	1	1	1	1	1	1	1	1	1	1.67611e-13	1	1	1	1	1	1	1	1	1	1	1	9.42236e-12
positive regulation of apoptotic signaling pathway	1	8.27374e-11	1	1	1	1	1	1	1	1	1	1	1	1	1	1	1	1	1	1	1	1	0.147969	1	1	1	1	1	1	1	1	1	1	1	1	0.096998	3.75689e-08	1	1	1	0.266254	1	1	1	1	1	1	1	3.60843e-08
stress-activated MAPK cascade	1	1.12435e-10	1	1	1	1	1	1	1	1	1	1	1	1	1	1	1	1	1	1	1	1	1	1	1	0.000210809	1	1	1	1	1	1	1	1	1	1	1	1	1	1	1	1	1	1	1	1	1	1	1
regulation of metallopeptidase activity	1	1.18632e-10	1	1	1	1	1	1	1	1	1	1	1	1	1	1	1	1	1	1	1	1	1	1	1	1	1	1	1	1	1	1	1	1	1	1	1	1	1	1	1	1	1	1	1	1	1	1	2.1517e-05
T cell differentiation in thymus	1	1.22528e-10	1	1	1	1	1	1	1	1	1	1	1	1	1	1	1	1	1	1	1	1	1	1	1	1	1	1	1	1	1	1	1	1	1	1	1	1	1	1	1	1	1	1	1	1	1	1	1
positive regulation of macromolecule biosynthetic process	1	1.34804e-10	0.51081	1.52016e-05	1.93004e-11	1	1	0.0552343	1	1	1	1	1	0.794886	1	1	0.380396	1	4.84663e-08	1	1	0.00374404	5.65795e-08	1	1	6.55821e-05	0.00326695	1	1	1.97212e-10	9.62391e-05	1	1	8.28077e-13	6.47209e-10	0.00187728	0.0607245	1	1	9.86928e-05	4.10372e-10	3.71116e-07	1	1	1	1	0.000463942	0.000459694	1
regulation of cytokine biosynthetic process	1	1.47101e-10	1	1	1	1	1	1	1	1	1	1	1	1	1	1	1	1	1	1	1	1	1	1	1	0.000216062	1	1	1	1	1	1	1	1	1	1	1	1	1	1	1	1	1	1	1	1	1	1	1
p38MAPK cascade	1	1.53353e-10	1	1	1	1	1	1	1	1	1	1	1	1	1	1	1	1	1	1	1	1	1	1	1	1	1	1	1	0.272704	1	1	1	1	1	1	1	1	1	1	1	1	1	1	1	1	1	1	1
myeloid cell differentiation	1	1.71914e-10	1	1	1	1	1	1	1	1	1	1	1	1	1	1	1	1	1	1	1	1	0.968693	1	1	1.61015e-05	1	1	1	1	1	1	1	1	1	1	2.10342e-05	1	1	1	0.0746598	1	1	1	1	1	0.511206	1	1.4577e-08
regulation of protein serine/threonine kinase activity	1	1.75644e-10	1	1	1	1	1	1	1	1	1	1	1	1	1	1	1	1	1	1	1	1	1	1	0.00206201	3.15463e-08	1	1	1	1	1	1	1	1	1	1	0.000150922	1	1	1	1	1	1	1	1	1	1	2.56688e-09	7.15765e-10
interspecies interaction between organisms	1	2.00218e-10	1	1	0.000107647	1	1	1	1	1	1	1	1	1	1	1	1	1	1	1	1	1	0.143217	1	1	8.82383e-08	1	1	1	1	0.0836766	1	1	1	1	1	0.00037864	0.0709009	1	1	0.000150552	1	1	1	1	1	1	1	5.78501e-10
ERK1 and ERK2 cascade	1	2.05541e-10	1	1	1	1	1	1	1	1	1	1	1	1	1	1	1	1	1	1	1	1	1	1	1	1	1	1	1	1	1	1	1	1	1	1	1	1	1	1	1	1	1	1	1	1	1	1	1
negative regulation of cell activation	1	2.08143e-10	1	1	1	1	1	1	1	1	1	1	1	1	1	1	1	0.0029233	1	1	1	1	1	1	1	7.4365e-08	1	1	1	1	1	1	1	1	1	1	0.000114016	1	1	1	1	1	1	1	1	1	1	0.00387531	1.27009e-13
symbiosis, encompassing mutualism through parasitism	1	2.2025e-10	1	1	9.29771e-05	1	1	1	1	1	1	1	1	1	1	1	1	1	1	1	1	1	0.12625	1	1	6.98081e-08	1	1	1	1	0.121843	1	1	1	1	1	0.000544532	0.0946247	1	1	0.000196325	1	1	1	1	1	1	1	2.38684e-09
multi-organism cellular process	1	2.47778e-10	1	1	0.00173798	1	1	1	1	1	1	1	1	1	1	1	1	1	1	1	1	1	0.00537673	1	1	3.34121e-07	1	1	1	1	0.0108819	1	1	1	1	1	0.000772955	0.0676104	1	1	0.000884489	1	1	1	1	1	1	1	3.91812e-09
spongiotrophoblast layer development	1	2.56461e-10	1	1	1	1	1	1	1	1	1	1	1	1	1	1	1	1	1	1	1	1	1	1	1	1	1	1	1	1	1	1	1	1	1	1	1	1	1	1	0.0295988	1	1	1	1	1	1	1	1
positive regulation of cytokine biosynthetic process	1	2.72167e-10	1	1	1	1	1	1	1	1	1	1	1	1	1	1	1	1	1	1	1	1	1	1	1	1	1	1	1	1	1	1	1	1	1	1	1	1	1	1	1	1	1	1	1	1	1	1	2.39696e-05
regulation of estradiol secretion	1	3.15182e-10	1	1	1	1	1	1	1	1	1	1	1	1	1	1	1	1	1	1	1	1	1	1	1	1	1	1	1	1	1	1	1	1	1	1	1	1	1	1	1	1	1	1	1	1	1	1	1
regulation of erythrocyte differentiation	1	3.49481e-10	1	1	1	1	1	1	1	1	1	1	1	1	1	1	1	3.02183e-08	1	1	1	1	1	1	1	1	1	1	1	1	1	1	1	1	1	1	1	1	1	1	1	1	1	1	1	1	1	1	1
organic substance transport	1	3.6934e-10	1	1	0.000778219	1	1	1	1	1	1	1	1	1	1	1	1	1.34482e-13	1	1	1	1	0.0029266	1	1	6.61575e-11	1	1	1	1	0.0082933	1	1	1	0.0126251	1	7.51202e-07	0.00142273	1	1	1	1	1	1	1	1	0.120583	0.000169602	4.41322e-14
platelet activation	1	4.37497e-10	1	1	1	1	1	1	1	1	1	1	1	1	1	1	1	1	1	1	1	1	1	1	1	0.000321696	1	1	1	1	1	1	1	1	0.0760314	1	0.000998545	1	1	1	1	1	1	1	1	1	1	1	4.56213e-10
regulation of chronic inflammatory response	1	5.01661e-10	1	1	1	1	1	1	1	1	1	1	1	1	1	1	1	1	1	1	1	1	1	1	1	1	1	1	1	1	1	1	1	1	1	1	1	1	1	1	1	1	1	1	1	1	1	1	1
mononuclear cell proliferation	1	5.15929e-10	1	1	1	1	1	1	1	1	1	1	1	1	1	1	1	1	1	1	1	1	1	1	1	1	1	1	1	1	1	1	1	1	1	1	1	1	1	1	1	1	1	1	1	1	1	1	1.32081e-09
secretion	1	5.52357e-10	1	1	1	1	1	1	1	1	1	1	1	1	1	1	1	2.30218e-24	1	1	1	1	0.0171729	1	1	1.04228e-17	1	1	1	1	1	1	1	1	1	1	1.44572e-09	1	1	1	1	1	1	1	1	1	1	1	9.81062e-10
toll-like receptor signaling pathway	1	6.10013e-10	1	1	1	1	1	1	1	1	1	1	1	1	1	1	1	1	1	1	1	1	1	1	1	0.00123634	1	1	1	1	1	1	1	1	1	1	1	1	1	1	1	1	1	1	1	1	1	1	1
negative regulation of catalytic activity	1	6.54876e-10	1	1	1	1	1	1	1	1	1	1	1	1	1	1	1	1.56115e-09	1	1	1	1	0.0679535	1	1	2.47289e-08	1	1	0.0287526	1	1	1	1	1	0.151879	0.0503543	0.0012866	1	1	1	0.00324575	1	1	1	1	1	1	0.000697269	1.53629e-06
positive regulation of hydrolase activity	1	7.74594e-10	1	0.387364	1	1	1	1	1	1	1	1	1	1	1	1	1	1	1	1	1	1	1	1	1	1	1	1	1	1	0.0643264	1	1	1	9.01104e-05	1	5.80153e-07	1	1	1	0.00681455	0.449316	1	1	1	1	1	0.00304932	3.92151e-10
leukocyte proliferation	1	8.15833e-10	1	1	1	1	1	1	1	1	1	1	1	1	1	1	1	1	1	1	1	1	1	1	1	1	1	1	1	1	1	1	1	1	1	1	1	1	1	1	1	1	1	1	1	1	1	1	2.39627e-09
secretion by cell	1	8.72868e-10	1	1	1	1	1	1	1	1	1	1	1	1	1	1	1	2.38879e-22	1	1	1	1	0.00985363	1	1	3.11383e-18	1	1	1	1	1	1	1	1	1	1	4.3883e-12	1	1	1	1	1	1	1	1	1	1	1	9.67474e-10
negative regulation of erythrocyte differentiation	1	9.05702e-10	1	1	1	1	1	1	1	1	1	1	1	1	1	1	1	3.90936e-14	1	1	1	1	1	1	1	1	1	1	1	1	1	1	1	1	1	1	1	1	1	1	1	1	1	1	1	1	1	1	1
regulation of metalloendopeptidase activity	1	9.23423e-10	1	1	1	1	1	1	1	1	1	1	1	1	1	1	1	1	1	1	1	1	1	1	1	1	1	1	1	1	1	1	1	1	1	1	1	1	1	1	1	1	1	1	1	1	1	1	1
lymphocyte proliferation	1	9.83433e-10	1	1	1	1	1	1	1	1	1	1	1	1	1	1	1	1	1	1	1	1	1	1	1	1	1	1	1	1	1	1	1	1	1	1	1	1	1	1	1	1	1	1	1	1	1	1	1.07076e-09
response to abiotic stimulus	1	9.98863e-10	1	1	1	1	1	1	1	1	1	1	1	1	1	1	1	1	1	1	1	1	1	1	0.0233183	0.000581042	1	1	1	1	1	1	1	1	1	1	0.000612668	1	1	1	0.00136325	1	1	1	1	1	1	1	1
response to peptide	1	1.00835e-09	1	1	1	1	1	1	1	1	1	1	1	1	1	1	1	1	1	1	1	0.54277	0.0104425	1	1	2.8197e-06	1	1	1	1	1	1	1	1	0.0440635	1	6.71711e-05	1	1	1	1	1	1	1	1	1	1	0.0208555	3.79999e-06
positive regulation of cell proliferation	1	1.13987e-09	1	1	1	1	1	1	1	1	1	1	1	1	1	1	1	1	1	1	1	1	1	1	1	4.95266e-06	1	1	1	0.194294	1	1	1	1	0.0184915	1	1	1	1	1	0.042166	1	1	1	1	1	1	0.084983	3.91091e-08
B cell activation	1	1.58343e-09	1	1	1	1	1	1	1	1	1	1	1	1	1	1	1	1	1	1	1	1	1	1	1	1	1	1	1	1	1	1	1	1	1	1	1	1	1	1	1	1	1	1	1	1	1	1	1.21517e-09
regulation of peptidyl-tyrosine phosphorylation	1	1.81883e-09	1	1	1	1	1	1	1	1	1	1	1	1	1	1	1	1	1	1	1	1	1	1	1	0.00143501	1	1	1	1	1	1	1	1	1	1	0.00135855	1	1	1	1	1	1	1	1	1	1	1	9.31918e-10
cytokine production	1	2.3314e-09	1	1	1	1	1	1	1	1	1	1	1	1	1	1	1	0.00533605	1	1	1	1	1	1	1	0.000293056	1	1	1	1	1	1	1	1	1	1	0.0817041	1	1	1	1	1	1	1	1	1	1	1	8.87832e-12
interferon-gamma-mediated signaling pathway	1	2.70297e-09	1	1	1	1	1	1	2.47571e-08	1	1	1	1	1	1	1	1	0.0018079	1	1	1	1	1	1	1	1	1	1	1	1	1	1	1	1	1	1	1	1	1	1	1	1	1	1	1	1	1	1	1
regulation of glial cell migration	1	3.02554e-09	1	1	1	1	1	1	1	1	1	1	1	1	1	1	1	1	1	1	1	1	1	1	1	1	1	1	1	1	1	1	1	1	1	1	0.0997941	1	1	1	1	1	1	1	1	1	1	1	3.18191e-05
defense response to other organism	1	3.85034e-09	1	1	1	1	1	1	1	1	1	1	1	1	1	1	1	1	1	1	1	1	1	1	1	2.18033e-05	1	1	1	1	1	1	1	1	1	1	0.00340268	1	1	1	1	1	1	1	1	1	1	1	1.18724e-09
chemical homeostasis	1	4.18349e-09	1	1	1	1	1	1	1	1	1	1	0.304805	1	1	1	1	1	1	1	1	1	1	1	1	1.58347e-06	1	1	1	1	0.528575	1	1	1	1	0.436652	0.00807121	1	1	1	1	1	1	1	1	1	1	1	2.00285e-09
cellular response to raffinose	1	4.21689e-09	1	1	1	1	1	1	1	1	1	1	1	1	1	1	1	1	1	1	1	1	1	1	1	1	1	1	1	0.00313841	1	1	1	1	1	1	1	1	1	1	1	1	1	1	1	1	1	1	1
positive regulation of vasculature development	1	4.37555e-09	1	1	1	1	1	1	1	1	1	1	1	1	1	1	1	1	1	1	1	1	1	1	1	1	1	1	1	1	1	1	1	1	1	1	0.344091	1	1	1	0.00805382	1	1	1	1	1	1	7.04233e-08	1
regulation of tyrosine phosphorylation of STAT protein	1	4.59944e-09	1	1	1	1	1	1	1	1	1	1	1	1	1	1	1	1	1	1	1	1	1	1	1	1	1	1	1	1	1	1	1	1	1	1	1	1	1	1	1	1	1	1	1	1	1	1	3.23987e-08
regulation of granulocyte differentiation	1	4.67675e-09	1	1	1	1	1	1	1	1	1	1	1	1	1	1	1	1	1	1	1	1	1	1	1	1	1	1	1	1	1	1	1	1	1	1	1	1	1	1	1	1	1	1	1	1	1	1	1
T cell differentiation	1	4.95879e-09	1	1	1	1	1	1	1	1	1	1	1	1	1	1	1	1	1	1	1	1	1	1	1	1	1	1	1	1	1	1	1	1	1	1	1	1	1	1	1	1	1	1	1	1	1	0.0115826	1
positive regulation of intracellular mRNA localization	1	5.044e-09	1	1	1	1	1	1	1	1	1	1	1	1	1	1	1	1	1	1	1	1	1	1	1	1	1	1	1	0.00340844	1	1	1	1	1	1	1	1	1	1	1	1	1	1	1	1	1	1	1
oncostatin-M-mediated signaling pathway	1	5.20332e-09	1	1	1	1	1	1	1	1	1	1	1	1	1	1	1	1	1	1	1	1	1	1	1	1	1	1	1	1	1	1	1	1	1	1	1	1	1	1	1	1	1	1	1	1	1	1	1
membrane organization	1	5.46503e-09	1	1	0.114833	1	1	1	1	1	1	1	1	1	1	1	1	1	1	1	1	1	1	1	1	1	1	1	1	1	1	1	1	1	1.34773e-07	1	0.000142532	0.445987	1	1	1	1	1	1	1	1	1	1	1
leukocyte chemotaxis	1	9.62847e-09	1	1	1	1	1	1	1	1	1	1	1	1	1	1	1	1	1	1	1	1	1	1	1	2.61499e-05	1	1	1	1	1	1	1	1	1	1	1	1	1	1	1	1	1	1	1	1	1	1	1
positive regulation of transferase activity	1	1.02307e-08	1	1	1	1	1	1	1	1	1	1	1	1	1	1	1	1	1	1	1	1	1	1	1	3.13638e-06	1	1	1	1	1	1	1	1	0.0641716	1	0.00333413	1	1	1	1	1	1	1	1	1	1	0.000222958	5.67237e-10
positive regulation of tyrosine phosphorylation of STAT protein	1	1.028e-08	1	1	1	1	1	1	1	1	1	1	1	1	1	1	1	1	1	1	1	1	1	1	1	1	1	1	1	1	1	1	1	1	1	1	1	1	1	1	1	1	1	1	1	1	1	1	1.75262e-08
cellular response to abiotic stimulus	1	1.04042e-08	1	1	1	1	1	1	1	1	1	1	1	1	1	1	1	1	1	1	1	1	1	1	1	1	1	1	1	1	1	1	1	1	1	1	0.16919	1	1	1	1	1	1	1	1	1	1	1	1
homeostasis of number of cells	1	1.0592e-08	1	1	1	1	1	1	1	1	1	1	1	1	1	1	1	1	1	1	1	1	1	1	1	1	1	1	1	1	1	1	1	1	1	1	0.0198086	1	1	1	1	1	1	1	1	1	1	1	1
negative regulation of hemopoiesis	1	1.23835e-08	1	1	1	1	1	1	1	1	1	1	1	1	1	1	1	1	1	1	1	1	1	1	1	0.000282528	1	1	1	1	1	1	1	1	1	1	1	1	1	1	1	1	1	1	1	1	1	1	6.21807e-09
regulation of monocyte differentiation	1	1.41131e-08	1	1	1	1	1	1	1	1	1	1	1	1	1	1	1	1	1	1	1	1	1	1	1	0.00179822	1	1	1	1	0.0721141	1	1	1	1	1	1	1	1	1	1	1	1	1	1	1	1	1	1
cellular response to salt stress	1	1.4974e-08	1	1	1	1	1	1	1	1	1	1	1	1	1	1	1	1	1	1	1	1	1	1	1	1	1	1	1	0.0337249	1	1	1	1	1	1	1	1	1	1	1	1	1	1	1	1	1	1	1
response to insulin	1	1.55866e-08	1	1	1	1	1	1	1	1	1	1	1	1	1	1	1	1	1	1	1	1	0.00448588	1	1	0.000309292	1	1	1	1	1	1	1	1	1.30254e-05	1	0.160635	1	1	1	1	1	1	1	1	1	1	0.0384971	1
RNA destabilization	1	1.68431e-08	1	1	1	1	1	1	1	1	1	1	1	1	1	1	1	1	1	1	1	0.0360662	1	1	1	1	1	1	1	1	0.313871	1	1	1	1	1	1	1	1	1	1	1	1	1	1	1	1	1	1
negative regulation of leukocyte activation	1	1.73387e-08	1	1	1	1	1	1	1	1	1	1	1	1	1	1	1	0.000365896	1	1	1	1	1	1	1	4.25122e-08	1	1	1	1	1	1	1	1	1	1	0.00132611	1	1	1	1	1	1	1	1	1	1	0.127901	8.45538e-14
regulation of MAP kinase activity	1	1.93466e-08	1	1	1	1	1	1	1	1	1	1	1	1	1	1	1	1	1	1	1	1	1	1	0.00938829	3.48814e-05	1	1	1	1	1	1	1	1	0.226978	1	0.0392135	1	1	1	1	1	1	1	1	1	1	0.000271117	1.57534e-07
leukemia inhibitory factor signaling pathway	1	1.9642e-08	1	1	1	1	1	1	1	1	1	1	1	1	1	1	1	1	1	1	1	1	1	1	1	1	1	1	1	1	1	1	1	1	1	1	1	1	1	1	1	1	1	1	1	1	1	1	1
positive regulation of monocyte differentiation	1	2.05895e-08	1	1	1	1	1	1	1	1	1	1	1	1	1	1	1	1	1	1	1	1	1	1	1	1	1	1	1	1	1	1	1	1	1	1	1	1	1	1	1	1	1	1	1	1	1	1	1
regulation of chemotaxis	1	2.27174e-08	1	1	1	1	1	1	1	1	1	1	1	1	1	1	1	1	1	1	1	1	1	1	1	1	1	1	1	1	1	1	1	1	1	1	1	1	1	1	1	1	1	1	1	1	1	1	3.3414e-05
mRNA destabilization	1	2.729e-08	1	1	1	1	1	1	1	1	1	1	1	1	1	1	1	1	1	1	1	0.0272718	1	1	1	1	1	1	1	1	0.924494	1	1	1	1	1	1	1	1	1	1	1	1	1	1	1	1	1	1
regulation of osteoclast differentiation	1	2.77645e-08	1	1	1	1	1	1	1	1	1	1	1	1	1	1	1	1	1	1	1	1	1	1	1	1	1	1	1	1	1	1	1	1	1	1	1	1	1	1	1	1	1	1	1	1	1	1	1
regulation of T cell differentiation	1	2.80768e-08	1	1	1	1	1	1	1	1	1	1	1	1	1	1	1	1	1	1	1	1	1	1	1	2.16321e-08	1	1	1	1	1	1	1	1	1	1	1	1	1	1	1	1	1	1	1	1	1	1	2.13598e-17
negative regulation of protein phosphorylation	1	3.46576e-08	1	1	1	1	1	1	1	1	1	1	1	1	1	1	1	0.000726973	1	1	1	1	9.78727e-07	1	1	1	1	1	0.164474	1	1	1	1	1	1	1	0.00710676	0.00310634	1	1	1	1	1	1	1	1	1	7.50019e-09	1.19537e-10
apoptotic signaling pathway	1	3.93739e-08	1	1	1	1	1	1	1	1	1	1	1	1	1	1	1	1	1	1	1	1	1	1	1	2.235e-09	1	1	1	1	1	1	1	1	1	1	2.09788e-05	1	1	1	0.0978162	1	1	1	1	1	1	1	1
organelle organization	1	5.31999e-08	1	1	1	1	1	1	1	1	1	1	1	1	1	1	1	1	1	1	1	1	5.32136e-05	1	1	5.11035e-10	1	1	1	1	1	1	1	0.0023607	1.02235e-07	0.000556287	4.18859e-11	1	1	1	1	1	1	1	1	1	1	1.89564e-06	7.18797e-12
proepicardium development	1	5.74262e-08	1	1	1	1	1	1	1	1	1	1	1	1	1	1	1	1	1	1	1	1	1	1	1	1	1	1	1	0.01048	1	1	1	1	1	1	1	1	1	1	1	1	1	1	1	1	1	1	1
phagocytosis	1	6.22405e-08	1	1	1	1	1	1	1	1	1	1	1	1	1	1	1	1	1	1	1	1	2.60504e-05	1	1	1.43769e-15	1	1	1	1	1	1	1	1	1	1	6.16161e-08	1	1	0.382205	1	1	1	1	1	1	1	1	3.49973e-13
nuclear-transcribed mRNA catabolic process, deadenylation-independent decay	1	6.86827e-08	1	1	1	1	1	1	1	1	1	1	1	1	1	1	1	1	1	1	1	1	1	1	1	1	1	1	1	0.148594	1	1	1	1	1	1	1	1	1	1	1	1	1	1	1	1	1	1	1
positive regulation of interleukin-2 production	1	6.95896e-08	1	1	1	1	1	1	1	1	1	1	1	1	1	1	1	1	1	1	1	1	1	1	1	1	1	1	1	1	1	1	1	1	1	1	1	1	1	1	1	1	1	1	1	1	1	1	1
inositol lipid-mediated signaling	1	8.00502e-08	1	1	1	1	1	1	1	1	1	1	1	1	1	1	1	1	1	1	1	1	1	1	1	1	1	1	1	1	1	1	1	1	1	1	1	1	1	1	1	1	1	1	1	1	1	1	1
regulation of Ras protein signal transduction	1	9.02185e-08	1	1	1	1	1	1	1	0.435236	1	1	1	1	1	1	1	1	1	1	1	1	1	1	0.0372986	1	1	1	1	1	1	1	1	1	0.0275601	1	1	1	1	1	1	0.0273106	1	1	1	1	1	1	1
cellular response to organic cyclic compound	1	9.06667e-08	1	1	1	1	1	1	1	1	1	1	1	1	1	1	1	1	1	1	1	1	0.903247	1	1	1	1	1	1	1	0.683847	1	1	1	1	1	1	1	1	1	0.000791865	1	1	1	1	1	1	1	1
regulation of interleukin-2 production	1	1.04302e-07	1	1	1	1	1	1	1	1	1	1	1	1	1	1	1	1	1	1	1	1	1	1	1	1	1	1	1	1	1	1	1	1	1	1	1	1	1	1	1	1	1	1	1	1	1	1	1.75925e-05
regulation of cellular catabolic process	1	1.1194e-07	1	1	1	1	1	1	1	1	1	1	1	1	1	1	1	1	1	1	1	1	1	1	1	8.05866e-11	1	1	1	1	1	1	1	1	1	0.0664959	0.00911011	1	1	1	1	1	1	1	1	1	1	0.00184915	1
regulation of keratinocyte apoptotic process	1	1.19428e-07	1	1	1	1	1	1	1	1	1	1	1	1	1	1	1	1	1	1	1	1	1	1	1	1	1	1	1	0.000407622	1	1	1	1	1	1	1	1	1	1	1	1	1	1	1	1	1	1	1
ciliary neurotrophic factor-mediated signaling pathway	1	1.34655e-07	1	1	1	1	1	1	1	1	1	1	1	1	1	1	1	1	1	1	1	1	1	1	1	1	1	1	1	1	1	1	1	1	1	1	1	1	1	1	1	1	1	1	1	1	1	1	1
regulation of interferon-gamma production	1	1.41851e-07	1	1	1	1	1	1	1	1	1	1	1	1	1	1	1	1	1	1	1	1	1	1	1	1	1	1	1	1	1	1	1	1	1	1	1	1	1	1	1	1	1	1	1	1	1	1	1.40816e-09
positive regulation of mammary gland epithelial cell proliferation	1	1.58491e-07	1	1	1	1	1	1	1	1	1	1	1	1	1	1	1	1	1	1	1	1	1	1	1	1	1	1	1	1	1	1	1	1	1	1	1	1	1	1	1	1	1	1	1	1	1	1	1
cellular response to glucocorticoid stimulus	1	1.6577e-07	1	1	1	1	1	1	1	1	1	1	1	1	1	1	1	1	1	1	1	1	1	1	1	1	1	1	1	1	0.221765	1	1	1	1	1	1	1	1	1	1	1	1	1	1	1	1	1	1
positive regulation of cardiac muscle hypertrophy	1	1.78724e-07	1	1	1	1	1	1	1	1	1	1	1	1	1	1	1	1	1	1	1	1	1	1	1	1	1	1	1	1	1	1	1	1	1	1	1	1	1	1	1	1	1	1	1	1	1	1	1
positive regulation of I-kappaB kinase/NF-kappaB signaling	1	2.02995e-07	1	1	1	1	1	1	1	1	1	1	1	1	1	1	1	1	1	1	1	1	1	1	1	1	1	1	1	1	1	1	1	1	1	1	1	1	1	1	1	1	1	1	1	1	1	1	1
microglial cell activation	1	2.30991e-07	1	1	1	1	1	1	1	1	1	1	1	1	1	1	1	1	1	1	1	1	1	1	1	1	1	1	1	1	1	1	1	1	1	1	1	1	1	1	1	1	1	1	1	1	1	1	1
positive regulation of gliogenesis	1	2.53644e-07	1	1	1	1	1	1	1	1	1	1	1	1	1	1	1	1	1	1	1	1	1	1	0.00220816	1	1	1	1	1	1	1	1	1	1	1	1	1	1	1	1	1	1	1	1	1	1	1	1
positive regulation of acute inflammatory response	1	2.76673e-07	1	1	1	1	1	1	1	1	1	1	1	1	1	1	1	1	1	1	1	1	1	1	1	1	1	1	1	1	1	1	1	1	1	1	1	1	1	1	1	1	1	1	1	1	1	1	1
lymphocyte activation involved in immune response	1	3.03403e-07	1	1	1	1	1	1	1	1	1	1	1	1	1	1	1	1	1	1	1	1	1	1	1	1	1	1	1	1	1	1	1	1	1	1	1	1	1	1	1	1	1	1	1	1	1	1	1.2124e-10
plasma membrane to endosome transport	1	3.40661e-07	0.682635	1	1	1	1	1	1	1	1	1	1	1	1	1	1	1.19666e-06	1	1	1	1	1	1	1	1	1	1	1	1	1	1	1	1	1	1	1	1	1	1	1	1	1	1	1	1	1	1	1
cellular response to corticosteroid stimulus	1	3.40917e-07	1	1	1	1	1	1	1	1	1	1	1	1	1	1	1	1	1	1	1	1	1	1	1	1	1	1	1	1	0.28314	1	1	1	1	1	1	1	1	1	1	1	1	1	1	1	1	1	1
interleukin-12-mediated signaling pathway	1	3.70276e-07	1	1	1	1	1	1	1	1	1	1	1	1	1	1	1	1	1	1	1	1	1	1	1	1	1	1	1	1	1	1	1	1	1	1	1	1	1	1	1	1	1	1	1	1	1	1	1
positive regulation of peptidyl-tyrosine phosphorylation	1	3.83589e-07	1	1	1	1	1	1	1	1	1	1	1	1	1	1	1	1	1	1	1	1	1	1	1	1	1	1	1	1	1	1	1	1	1	1	1	1	1	1	1	1	1	1	1	1	1	1	2.70541e-07
regulation of lamellipodium morphogenesis	1	4.05821e-07	1	1	1	1	1	1	1	1	1	1	1	1	1	1	1	1	1	1	1	1	1	1	0.108522	0.00168776	1	1	1	1	1	1	1	1	1	1	1	1	1	1	1	1	1	1	1	1	1	1	1
negative regulation of intracellular signal transduction	1	4.42605e-07	1	1	1	1	1	1	1	1	1	1	1	1	1	1	1	1	1	1	1	1	0.0282031	1	1	1.74307e-05	1	1	1	1	1	1	1	1	1	1	1.27747e-05	0.199279	1	1	0.163177	1	1	1	1	1	1	0.00117742	2.77273e-05
cellular response to peptide	1	4.46491e-07	1	1	1	1	1	1	1	1	1	1	1	1	1	1	1	1	1	1	1	1	0.0146429	1	1	3.10033e-05	1	1	1	1	1	1	1	1	1	1	0.0141967	1	1	1	1	1	1	1	1	1	1	0.0332586	1
positive regulation of kinase activity	1	4.86439e-07	1	1	0.408349	1	1	1	1	1	1	1	1	1	1	1	1	1	1	1	1	1	1	1	0.320317	7.49479e-05	1	1	1	1	1	1	1	1	0.0264399	1	0.0218845	1	1	1	1	1	1	1	1	1	1	7.18881e-06	1.61458e-10
positive regulation of angiogenesis	1	5.25451e-07	1	1	1	1	1	1	1	1	1	1	1	1	1	1	1	1	1	1	1	1	1	1	1	1	1	1	1	1	1	1	1	1	1	1	0.539164	1	1	1	0.00724358	1	1	1	1	1	1	3.20311e-06	1
inorganic ion homeostasis	1	5.51491e-07	1	1	1	1	1	1	1	1	1	1	1	1	1	1	1	1	1	1	1	1	1	1	1	0.000344872	1	1	1	1	1	1	1	1	1	1	0.119842	0.984457	1	1	1	1	1	1	1	1	1	1	7.41673e-11
monocarboxylic acid biosynthetic process	1	6.42111e-07	1	1	1	1	1	1	1	1	1	1	1	1	1	1	1	1	1	1	1	1	0.772143	1	1	1.56294e-05	1	1	1	1	1	1	1	1	1	1	1	1	1	1	1	1	1	1	1	1	1	1	1
regulation of GTPase activity	1	6.71398e-07	1	1	1	1	1	1	1	0.00675138	1	1	1	1	1	1	1	1.25289e-06	1	1	1	1	1	1	1	1	1	1	0.371609	1	1	1	1	1	0.0299895	1	1	1	1	1	0.0031832	1	1	1	1	1	1	0.0314763	1.77721e-10
response to metal ion	1	7.31688e-07	1	1	1	1	1	1	1	1	1	1	1	1	1	1	1	1	1	1	1	1	1	1	1	1	1	1	1	1	1	1	1	1	1	1	1	1	1	1	0.0624165	1	1	1	1	1	1	1	1
negative regulation of cellular amide metabolic process	1	7.32931e-07	1	1	1	1	1	1	1	1	1	1	1	1	1	1	1	1	1	1	1	1	1	1	1	1	1	1	1	0.00131161	1	1	1	1	1	1	1	1	1	1	0.0539113	1	1	1	1	1	1	1	1
regulation of immune effector process	1	7.58065e-07	1	1	1	1	1	1	1	1	1	1	1	1	1	1	1	1	1	1	1	1	1	1	1	1.14075e-14	1	1	1	1	1	1	1	1	1	1	7.54085e-10	1	1	1	1	1	1	1	1	1	1	1	9.25815e-17
positive regulation of protein serine/threonine kinase activity	1	7.61293e-07	1	1	1	1	1	1	1	1	1	1	1	1	1	1	1	1	1	1	1	1	1	1	1	1	0.269123	1	1	1	1	1	1	1	1	1	1	1	1	1	1	1	1	1	1	1	1	1.17101e-05	1
response to organophosphorus	1	7.89917e-07	1	1	1	1	1	1	1	1	1	1	1	1	1	1	1	1	1	1	1	1	1	1	1	1	1	1	1	1	1	1	1	1	1	1	1	1	1	1	1	1	1	1	1	1	1	1	1
negative regulation of metallopeptidase activity	1	8.40594e-07	1	1	1	1	1	1	1	1	1	1	1	1	1	1	1	1	1	1	1	1	1	1	1	1	1	1	1	1	1	1	1	1	1	1	1	1	1	1	1	1	1	1	1	1	1	1	1
regulation of ERK1 and ERK2 cascade	1	8.62175e-07	1	1	1	1	1	1	1	1	1	1	1	1	1	1	1	1	1	1	1	1	1	1	1	3.67542e-05	1	1	1	1	1	1	1	1	1	1	1	1	1	1	1	1	1	1	1	1	1	1	1
nuclear-transcribed mRNA catabolic process, deadenylation-dependent decay	1	8.71442e-07	1	1	1	1	1	1	1	1	1	1	1	1	1	1	1	1	1	1	1	1	1	1	1	1	1	1	1	1	1	1	1	1	1	1	1	1	1	1	1	1	1	1	1	1	1	1	1
lymphocyte homeostasis	1	9.05124e-07	1	1	1	1	1	1	1	1	1	1	1	1	1	1	1	1	1	1	1	1	1	1	1	1	1	1	1	1	1	1	1	1	1	1	1	1	1	1	1	1	1	1	1	1	1	1	1
regulation of supramolecular fiber organization	1	9.22382e-07	1	1	1	1	1	1	1	1	1	1	1	1	1	1	1	1	1	1	1	1	1	1	1	1	1	1	1	1	1	1	1	1	0.0846278	1	0.0280366	1	1	1	0.00509001	1	1	1	1	1	1	0.0665443	1
negative regulation of collateral sprouting of intact axon in response to injury	1	9.36975e-07	1	1	1	1	1	1	1	1	1	1	1	1	1	1	1	1	1	1	1	1	1	1	1	1	1	1	1	1	1	1	1	1	1	1	1	1	1	1	1	1	1	1	1	1	1	1	1
negative regulation of neuron death	1	9.67074e-07	1	1	1	1	1	1	1	1	1	1	1	1	1	1	1	1	1	1	1	1	1	1	1	1	0.00603344	1	1	0.015647	1	1	1	1	1	1	1	1	1	1	1	1	1	1	1	1	1	1	1
lymphocyte costimulation	1	9.81445e-07	1	1	1	1	1	1	1	1	1	1	1	1	1	1	1	1	1	1	1	1	1	1	1	0.000654055	1	1	1	1	1	1	1	1	1	1	1	1	1	1	1	1	1	1	1	1	1	1	6.95226e-08
regulation of Rho protein signal transduction	1	1.01253e-06	1	1	1	1	1	1	1	1	1	1	1	1	1	1	1	0.00440886	1	1	1	1	1	1	0.109386	1	1	1	1	1	1	1	1	1	0.0730585	1	1	1	1	1	1	1	1	1	1	1	1	1	1
cellular response to osmotic stress	1	1.09013e-06	1	1	1	1	1	1	1	1	1	1	1	1	1	1	1	1	1	1	1	1	1	1	1	1	1	1	1	1	1	1	1	1	1	1	0.397294	1	1	1	1	1	1	1	1	1	1	1	1
negative regulation of lymphocyte activation	1	1.10442e-06	1	1	1	1	1	1	1	1	1	1	1	1	1	1	1	1	1	1	1	1	1	1	1	5.78438e-07	1	1	1	1	1	1	1	1	1	1	0.0693803	1	1	1	1	1	1	1	1	1	1	0.136733	4.54578e-11
response to glucocorticoid	1	1.20813e-06	1	1	1	1	1	1	1	1	1	1	1	1	1	1	1	1	1	1	1	1	1	1	1	1	1	1	1	1	1	1	1	1	1	1	1	1	1	1	0.0539467	1	1	1	1	1	1	1	1
strand invasion	1	1.23197e-06	1	1	1	1	1	1	1	1	1	1	1	1	1	1	1	1	1	1	1	1	1	1	1	1	1	1	1	0.102649	1	1	1	1	1	1	1	1	1	1	1	1	1	1	1	1	1	1	1
positive regulation of granulocyte differentiation	1	1.23388e-06	1	1	1	1	1	1	1	1	1	1	1	1	1	1	1	1	1	1	1	1	1	1	1	1	1	1	1	1	1	1	1	1	1	1	1	1	1	1	1	1	1	1	1	1	1	1	1
response to inorganic substance	1	1.35255e-06	1	1	1	1	1	1	1	1	1	1	1	1	1	1	1	1	1	1	1	1	1	1	1	1	1	1	1	1	1	1	1	1	1	1	1	1	1	1	3.09401e-05	1	1	1	1	1	1	1	1
positive regulation of chemotaxis	1	1.39082e-06	1	1	1	1	1	1	1	1	1	1	1	1	1	1	1	1	1	1	1	1	1	1	1	1	1	1	1	1	1	1	1	1	1	1	0.160636	1	1	1	1	1	1	1	1	1	1	1	6.05983e-07
regulation of peptidase activity	1	1.54368e-06	1	1	1	1	1	1	1	1	1	1	1	1	1	1	1	1	1	1	1	1	1	1	1	1	1	1	1	1	1	1	1	1	1	1	3.33192e-06	1	1	1	0.0312665	1	1	1	1	1	1	1	1
negative regulation of leukocyte differentiation	1	1.57049e-06	1	1	1	1	1	1	1	1	1	1	1	1	1	1	1	1	1	1	1	1	1	1	1	1	1	1	1	1	1	1	1	1	1	1	1	1	1	1	1	1	1	1	1	1	1	1	3.11259e-08
positive regulation of transport	1	1.8491e-06	1	1	1	1	1	1	1	1	1	1	1	1	1	1	1	1	1	1	1	1	1	1	1	5.02616e-05	1	1	1	1	0.00911142	1	1	1	1	1	0.00846422	1	1	1	1	1	1	1	1	1	1	1	7.37278e-14
ion homeostasis	1	1.99346e-06	1	1	1	1	1	1	1	1	1	1	1	1	1	1	1	1	1	1	1	1	1	1	1	0.000161054	1	1	1	1	1	1	1	1	1	1	0.114656	1	1	1	1	1	1	1	1	1	1	1	5.39697e-10
regulation of astrocyte chemotaxis	1	2.05143e-06	1	1	1	1	1	1	1	1	1	1	1	1	1	1	1	1	1	1	1	1	1	1	1	1	1	1	1	1	1	1	1	1	1	1	1	1	1	1	1	1	1	1	1	1	1	1	1
small GTPase mediated signal transduction	1	2.17034e-06	1	1	1	1	1	1	1	1	1	1	1	1	1	1	1	1	1	1	1	1	1	1	1	1	1	1	1	1	1	1	1	1	1	1	0.0867355	1	1	1	1	1	1	1	1	1	1	1	1
positive regulation of protein kinase activity	1	2.2889e-06	1	1	0.495317	1	1	1	1	1	1	1	1	1	1	1	1	1	1	1	1	1	1	1	0.631578	0.000502047	1	1	1	1	1	1	1	1	0.383275	1	0.0380347	1	1	1	1	1	1	1	1	1	1	2.75047e-06	2.5165e-10
meiotic DNA recombinase assembly	1	2.29395e-06	1	1	1	1	1	1	1	1	1	1	1	1	1	1	1	1	1	1	1	1	1	1	1	1	1	1	1	0.0580929	1	1	1	1	1	1	1	1	1	1	1	1	1	1	1	1	1	1	1
regulation of proteolysis	1	2.66436e-06	1	1	1	1	1	1	1	1	1	1	1	1	1	1	1	1	1	1	1	1	1	1	1	2.3112e-10	1	1	1	1	1	1	1	1	1	0.100613	2.40595e-12	1	1	1	7.91916e-05	1	1	1	1	1	1	1	3.60541e-05
negative regulation of chronic inflammatory response to non-antigenic stimulus	1	2.94809e-06	1	1	1	1	1	1	1	1	1	1	1	1	1	1	1	1	1	1	1	1	1	1	1	1	1	1	1	1	1	1	1	1	1	1	1	1	1	1	1	1	1	1	1	1	1	1	1
negative regulation of defense response	1	3.0724e-06	1	1	1	1	1	1	1	1	1	1	1	1	1	1	1	9.76984e-12	1	1	1	1	1	1	1	1	1	1	1	1	1	1	1	1	1	1	0.0200294	1	1	1	1	1	1	1	1	1	1	1	1
regulation of intrinsic apoptotic signaling pathway	1	3.12782e-06	1	1	1	1	1	1	1	1	1	1	1	1	1	1	1	1	1	1	1	1	1.78812e-06	1	1	2.20547e-06	1	1	1	1	1	1	1	1	1	1	3.64662e-08	1	1	1	1	1	1	1	1	1	1	1	2.52287e-06
regulation of cellular localization	1	3.53091e-06	1	1	1	1	1	1	1	1	1	1	1	1	1	1	1	1	1	1	1	1	0.146256	1	1	0.000203358	1	1	1	0.216619	0.000440924	1	1	0.00795696	0.000502426	1	0.0454134	1	1	1	0.0551634	1	1	1	1	1	1	0.253863	1
regulation of B cell proliferation	1	3.65911e-06	1	1	1	1	1	1	1	1	1	1	1	1	1	1	1	1	1	1	1	1	1	1	1	1	1	1	1	1	1	1	1	1	1	1	1	1	1	1	1	1	1	1	1	1	1	1	2.55485e-05
actin cytoskeleton organization	1	3.82098e-06	1	1	1	1	1	1	1	1	1	1	1	1	1	1	1	9.50898e-05	1	1	1	1	0.0426523	1	1	1	1	1	1	1	1	1	1	0.312114	2.49603e-09	0.0232958	5.79315e-06	0.78372	1	1	1	1	1	1	1	1	1	6.78003e-05	3.16179e-06
regulation of mitotic cell cycle	1	3.95147e-06	1	1	1	1	1	1	1	1	1	1	1	1	1	1	1	1	1	1	1	1	1	1	1	1	1	1	1	1	1	1	1	1	1	1	1	1	1	1	0.00133197	1	1	1	1	1	1	1	1
lipid biosynthetic process	1	4.28626e-06	1	1	1	1	1	1	1	1	1	1	1	1	1	1	1	1	1	1	1	1	0.0679888	1	1	0.000369091	1	1	1	1	1	1	1	1	1	1	1	1	1	1	1	1	1	1	1	1	1	1	1.27464e-07
regulation of cardiac muscle hypertrophy	1	4.29949e-06	1	1	1	1	1	1	1	1	1	1	1	1	1	1	1	1	1	1	1	1	1	1	1	1	1	1	1	1	1	1	1	1	1	1	1	1	1	1	1	1	1	1	1	1	1	1	1
response to interleukin-12	1	4.59484e-06	1	1	1	1	1	1	1	1	1	1	1	1	1	1	1	1	1	1	1	1	1	1	1	1	1	1	1	1	1	1	1	1	1	1	1	1	1	1	1	1	1	1	1	1	1	1	1
negative regulation of cytokine production	1	5.16726e-06	1	1	1	1	1	1	1	1	1	1	1	1	1	1	1	1	1	1	1	1	0.309495	1	1	3.83618e-08	1	1	1	1	1	1	1	1	1	1	0.000583706	1	1	1	0.00838084	1	1	1	1	1	1	0.0562572	7.0887e-11
defense response to virus	1	5.2094e-06	1	1	1	1	1	1	1	1	1	1	1	1	1	1	1	1	1	1	1	1	1	1	1	1	1	1	1	1	1	1	1	1	1	1	1	1	1	1	1	1	1	1	1	1	1	1	1
regulation of response to biotic stimulus	1	5.40072e-06	1	1	1	1	1	1	1	1	1	1	1	1	1	1	1	1	1	1	1	0.267284	1	1	1	6.5304e-08	1	1	1	1	1	1	1	1	0.0987046	1	1	1	1	1	1	1	1	1	1	1	1	1	2.99736e-06
positive regulation of JAK-STAT cascade	1	5.61896e-06	1	1	1	1	1	1	1	1	1	1	1	1	1	1	1	1	1	1	1	1	1	1	1	1	1	1	1	1	1	1	1	1	1	1	1	1	1	1	1	1	1	1	1	1	1	1	7.49287e-08
regulation of cytokine-mediated signaling pathway	1	5.72843e-06	1	1	1	1	1	1	1	1	1	1	1	1	1	1	1	1	1	1	1	1	1	1	1	0.00173351	1	1	1	1	1	1	1	1	1	1	0.378202	1	1	1	1	1	1	1	1	1	1	1	1
regulation of macrophage differentiation	1	6.24696e-06	1	1	1	1	1	1	1	1	1	1	1	1	1	1	1	1	1	1	1	1	1	1	1	1	1	1	1	1	1	1	1	1	1	1	1	1	1	1	1	1	1	1	1	1	1	1	1
regulation of hepatocyte growth factor receptor signaling pathway	1	6.35133e-06	1	1	1	1	1	1	1	1	1	1	1	1	1	1	1	1	1	1	1	1	1	1	1	1	1	1	1	1	1	1	1	1	1	1	1	1	1	1	1	1	1	1	1	1	1	1	1
regulation of vesicle-mediated transport	1	6.41215e-06	1	1	1	1	1	1	1	1	1	1	1	1	1	1	1	1	1	1	1	1	1	1	1	1	1	1	1	1	1	1	1	1	1	1	0.00151996	1	1	1	1	1	1	1	1	1	1	1	2.02786e-08
negative regulation of osteoclast differentiation	1	7.01358e-06	1	1	1	1	1	1	1	1	1	1	1	1	1	1	1	1	1	1	1	1	1	1	1	1	1	1	1	1	1	1	1	1	1	1	1	1	1	1	1	1	1	1	1	1	1	1	1
interleukin-6-mediated signaling pathway	1	7.07287e-06	1	1	1	1	1	1	1	1	1	1	1	1	1	1	1	1	1	1	1	1	1	1	1	1	1	1	1	1	1	1	1	1	1	1	1	1	1	1	1	1	1	1	1	1	1	1	1
B cell differentiation	1	7.09319e-06	1	1	1	1	1	1	1	1	1	1	1	1	1	1	1	1	1	1	1	1	1	1	1	1	1	1	1	1	1	1	1	1	1	1	1	1	1	1	1	1	1	1	1	1	1	1	4.64282e-08
myeloid leukocyte differentiation	1	7.28791e-06	1	1	1	1	1	1	1	1	1	1	1	1	1	1	1	1	1	1	1	1	0.095114	1	1	1	1	1	1	1	1	1	1	1	1	1	0.189646	1	1	1	0.020227	1	1	1	1	1	1	1	1
regulation of muscle hypertrophy	1	7.50256e-06	1	1	1	1	1	1	1	1	1	1	1	1	1	1	1	1	1	1	1	1	1	1	1	1	1	1	1	1	1	1	1	1	0.392983	1	1	1	1	1	1	1	1	1	1	1	1	1	1
negative regulation of metalloendopeptidase activity involved in amyloid precursor protein catabolic process	1	8.53105e-06	1	1	1	1	1	1	1	1	1	1	1	1	1	1	1	1	1	1	1	1	1	1	1	1	1	1	1	1	1	1	1	1	1	1	1	1	1	1	1	1	1	1	1	1	1	1	1
vasculogenesis	1	8.71241e-06	1	1	1	1	1	1	1	1	1	1	1	1	1	1	1	1	1	1	1	1	1	1	1	1	1	1	1	1	1	1	1	1	1	1	1	1	1	1	1	1	1	1	1	1	1	1	1
regulation of interleukin-6 production	1	8.96866e-06	1	1	1	1	1	1	1	1	1	1	1	1	1	1	1	1	1	1	1	1	1	1	1	1	1	1	1	1	1	1	1	1	1	1	1	1	1	1	1	1	1	1	1	1	1	1	1
T cell costimulation	1	9.13919e-06	1	1	1	1	1	1	1	1	1	1	1	1	1	1	1	1	1	1	1	1	1	1	1	0.000254155	1	1	1	1	1	1	1	1	1	1	1	1	1	1	1	1	1	1	1	1	1	1	4.56268e-08
negative regulation of metalloendopeptidase activity	1	9.20401e-06	1	1	1	1	1	1	1	1	1	1	1	1	1	1	1	1	1	1	1	1	1	1	1	1	1	1	1	1	1	1	1	1	1	1	1	1	1	1	1	1	1	1	1	1	1	1	1
negative regulation of transcription from RNA polymerase II promoter in response to stress	1	9.58297e-06	1	1	1	1	1	1	1	1	1	1	1	1	1	1	1	1	1	1	1	1	1	1	1	1	1	1	1	1	1	1	1	1	1	1	1	1	1	1	1	1	1	1	1	1	1	1	1
negative regulation of small GTPase mediated signal transduction	1	9.76084e-06	1	1	1	1	1	1	1	1	1	1	1	1	1	1	1	1	1	1	1	1	1	1	1	1	1	1	1	1	1	1	1	1	1	1	1	1	1	1	1	1	1	1	1	1	1	1	1
positive regulation of astrocyte differentiation	1	1.01647e-05	1	1	1	1	1	1	1	1	1	1	1	1	1	1	1	1	1	1	1	1	1	1	0.925865	1	1	1	1	1	1	1	1	1	1	1	1	1	1	1	1	1	1	1	1	1	1	1	1
protein import into mitochondrial inner membrane	1	1	0.00143145	1	1	1	1	1	1	1	1	1	1	1	1	1	1	4.95634e-17	1	1	1	1	1	1	1	1	1	1	1	1	1	1	1	1	1	1	1	1	1	1	1	1	1	1	1	1	1	1	1
transcription, DNA-templated	1	1	0.0041557	0.283245	1.31183e-08	1	1	0.639068	1	1	1	1	1	8.25226e-05	1	1	0.24146	1	8.02768e-12	0.739796	0.000830358	1	0.00115809	1	1	1	1	1	1	2.0339e-15	0.206582	1	1	3.32407e-07	0.0297013	0.0236164	1	1	1	1.84876e-05	8.1266e-06	1.77776e-07	1	1	1	1	0.00265065	1	4.51482e-05
nucleic acid-templated transcription	1	1	0.00422037	0.289765	9.36649e-09	1	1	0.651919	1	1	1	1	1	8.5032e-05	1	1	0.244092	1	8.27596e-12	0.754066	0.000333783	1	0.00118927	1	1	1	1	1	1	2.11954e-15	0.209994	1	1	3.43246e-07	0.0304994	0.0241436	1	1	1	1.90397e-05	8.39315e-06	1.82801e-07	1	1	1	1	0.0027308	1	4.70312e-05
regionalization	1	1	0.00855737	1	0.113203	1	1	1	1	1	1	1	1	1	1	1	1	1	0.00035894	1	1	1	1	1	1	1	1	1	1	4.47575e-17	1	1	1	0.000232083	1	1	1	1	1	0.18109	1	1.0706e-07	1	1	1	1	4.08476e-08	1	1
transcription from RNA polymerase II promoter	1	1	0.00980308	1	0.0335649	1	1	1	1	1	1	1	1	1	1	1	1	1	0.000202102	1	1	0.363049	0.481043	1	1	1	1	1	1	0.000157718	0.692967	1	1	0.000261451	0.0464531	1	1	1	1	1	0.287897	1	1	1	1	1	0.427726	1	1
RNA biosynthetic process	1	1	0.0101423	0.219468	3.29396e-09	1	1	0.753658	1	1	1	1	1	0.000263788	1	1	0.673768	1	6.62854e-11	0.896042	0.000503965	1	0.000486282	1	1	1	1	1	1	2.55023e-15	0.103542	1	1	2.55117e-06	0.0314687	0.0333296	1	1	1	1.04004e-05	3.70993e-06	5.47638e-07	1	1	1	1	0.00416011	1	5.54246e-05
cerebellar molecular layer formation	1	1	0.0128499	1	1	1	1	1	1	1	1	1	1	1	1	1	1	0.00165414	1	1	1	1	1	1	1	1	1	1	1	1	1	1	1	1	1	1	1	1	1	1	1	1	1	1	1	1	1	1	1
Notch signaling pathway involved in arterial endothelial cell fate commitment	1	1	0.0128499	1	1	1	1	1	1	1	1	1	1	1	1	1	1	0.00165414	1	1	1	1	1	1	1	1	1	1	1	1	1	1	1	1	1	1	1	1	1	1	1	1	1	1	1	1	1	1	1
nephron tubule development	1	1	0.0194971	1	1	1	1	1	1	1	1	1	1	1	1	1	1	1.13278e-06	1	1	1	1	1	1	1	1	1	1	1	4.11367e-09	1	1	1	0.841684	1	1	1	1	1	1	1	1	1	1	1	1	1	1	1
osteoclast maturation	1	1	0.0269865	1	1	1	1	1	1	1	1	1	1	1	1	1	1	8.85334e-15	1	1	1	1	1	1	1	1	1	1	1	1	1	1	1	1	1	1	1	1	1	1	1	1	1	1	1	1	1	1	1
cell-cell signaling	1	1	0.0300303	1	1	1	1	0.000174658	1	1	1	1	1	1	1	1	1	1.81389e-16	1	1	1	1	1	1	1	1	1	1	1	1	1	1	1	1	1	1	1	1	1	1	1	1	1	1	1	1	0.421619	1	1
nephron tubule formation	1	1	0.0351522	1	1	1	1	1	1	1	1	1	1	1	1	1	1	1	1	1	1	1	1	1	1	1	1	1	1	5.89827e-05	1	1	1	1	1	1	1	1	1	1	1	1	1	1	1	1	1	1	1
renal tubule development	1	1	0.0356942	1	1	1	1	1	1	1	1	1	1	1	1	1	1	2.93272e-06	1	1	1	1	1	1	1	1	1	1	1	6.51525e-09	1	1	1	1	1	1	1	1	1	1	1	1	1	1	1	1	1	1	1
segment specification	1	1	0.0471532	1	1	1	1	1	1	1	1	1	1	1	1	1	1	1	1	1	1	1	1	1	1	1	1	1	1	0.00109849	1	1	1	1	1	1	1	1	1	1	1	1	1	1	1	1	1	1	1
protein K11-linked deubiquitination	1	1	0.0507226	1	1	1	1	1	0.234736	1	1	1	1	1	1	1	1	3.60885e-13	1	1	1	1	1	1	1	1	1	1	1	1	1	1	1	1	1	1	1	1	1	1	1	1	1	1	1	1	1	1	1
proximal/distal pattern formation	1	1	0.063768	1	1	1	1	1	1	1	1	1	1	1	1	1	1	1	1	1	1	1	1	1	1	1	1	1	1	0.000234193	1	1	1	1	1	1	1	1	1	1	1	1	1	1	1	1	1	1	1
extraocular skeletal muscle development	1	1	0.0681208	1	1	1	1	1	0.215333	1	1	1	1	1	1	1	1	1	1	1	1	1	1	1	1	1	1	1	1	1	1	1	1	1	1	1	1	1	1	1	1	1	1	1	1	1	1	1	1
striated muscle myosin thick filament assembly	1	1	0.0739378	1	1	1	1	1	0.00189177	1	1	1	1	1	1	1	1	7.66343e-05	1	1	1	1	1	1	1	1	1	1	1	1	1	1	1	1	1	1	1	1	1	1	1	1	1	1	1	1	1	1	1
melatonin biosynthetic process	1	1	0.0746774	1	1	1	1	1	1	1	1	1	1	1	1	1	1	1	1	1	1	1	1	1	1	1	1	1	1	1	1	1	1	1	1	1	1	1	1	1	1	1	1	1	1	1	1	1	1
cellular macromolecule biosynthetic process	1	1	0.0820761	0.0566799	5.14039e-06	1	1	0.00230074	1	1	1	1	1	0.000310578	1	1	1	1	0.00129202	1	0.0181652	1	0.0942736	1	0.278585	1	1	1	1	7.16442e-13	0.14601	1	1	2.32246e-06	0.0486217	0.273555	1	0.874215	1	0.00323679	0.000100386	1.52556e-07	1	1	1	1	0.00111646	1	1
cerebellar Purkinje cell layer structural organization	1	1	0.0829355	1	1	1	1	1	1	1	1	1	1	1	1	1	1	1	1	1	1	1	1	1	1	1	1	1	1	1	1	1	1	1	1	1	1	1	1	1	1	1	1	1	1	1	1	1	1
macromolecule biosynthetic process	1	1	0.08618	0.0760506	3.75565e-06	1	1	0.0011714	1	1	1	1	1	0.000202853	1	1	1	1	0.000531723	1	0.0268435	1	0.0578524	1	0.148386	1	1	1	1	8.32522e-12	0.0751741	1	1	7.71983e-06	0.0397978	0.217562	1	0.616923	1	0.00377551	0.000183696	9.74279e-07	1	1	1	1	0.00203212	1	1
skeletal muscle tissue development	1	1	0.0899166	1	1	1	1	1	1	1	1	1	1	1	1	1	1	1	1	1	1	1	1	1	1	1	1	1	1	1	1	1	1	1	1	1	1	1	1	1	1	1	1	1	1	1	1	1	1
chordate embryonic development	1	1	0.0927306	1	0.000253315	1	1	1	1	1	1	1	1	1	1	1	1	2.12986e-09	1	1	1	0.13501	0.628527	1	1	1	1	1	1	1.29001e-05	0.0168574	1	1	0.00629719	0.00216224	1	1	1	1	0.000562675	0.00187388	0.0367592	1	1	1	1	0.0486841	0.00824666	1
embryo development ending in birth or egg hatching	1	1	0.116314	1	0.00015451	1	1	1	1	1	1	1	1	1	1	1	1	3.28823e-09	1	1	1	0.0634448	0.483391	1	1	1	1	1	1	2.04503e-05	0.0146781	1	1	0.00937647	0.00349947	1	1	1	1	0.000589947	0.00144416	0.0149436	1	1	1	1	0.0562973	0.00357925	1
positive regulation of transcription from RNA polymerase II promoter	1	1	0.120314	1.36093e-05	5.37709e-06	1	1	1	1	1	1	1	1	0.909986	1	1	0.3004	1	7.87254e-05	1	1	4.97663e-06	0.00211345	0.386516	0.0874925	1	0.000434539	1	1	1.03929e-08	4.45271e-11	1	1	9.62148e-07	7.54011e-06	0.108473	1	0.625122	1	0.000518533	1.05141e-05	2.12509e-07	1	1	1	1	0.0107113	1	1
nephron epithelium development	1	1	0.121953	1	1	1	1	1	1	1	0.524552	1	1	1	1	1	1	0.000109585	1	1	1	1	1	1	1	1	0.510579	1	1	3.55967e-08	1	1	1	1	1	1	1	1	1	1	1	1	1	1	1	1	1	1	1
negative regulation of inner ear receptor cell differentiation	1	1	0.123437	1	1	1	1	1	1	1	1	1	1	1	1	1	1	0.000222695	1	1	1	1	1	1	1	1	1	1	1	1	1	1	1	1	1	1	1	1	1	1	1	1	1	1	1	1	1	1	1
loop of Henle development	1	1	0.127769	1	1	1	1	1	1	1	1	1	1	1	1	1	1	1	1	1	1	1	1	1	1	1	1	1	1	1.66931e-10	1	1	1	1	1	1	1	1	1	1	1	1	1	1	1	1	1	1	1
establishment of protein localization to mitochondrial membrane	1	1	0.134872	1	1	1	1	1	1	1	1	1	1	1	1	1	1	4.24299e-12	1	1	1	1	1	1	1	1	1	1	1	1	1	1	1	1	1	1	1	1	1	1	1	1	1	1	1	1	1	1	1
dentinogenesis	1	1	0.137726	1	1	1	1	1	1	1	1	1	0.0829445	1	1	1	1	8.18367e-13	1	1	1	1	0.482083	1	1	1	1	1	1	1	1	1	1	1	1	1	1	1	1	1	1	1	1	1	1	1	1	1	1
skeletal muscle tissue growth	1	1	0.166354	1	1	1	1	1	1	1	1	1	1	1	1	1	1	1	1	1	1	1	1	1	1	1	1	1	1	1	1	1	1	1	1	1	1	1	1	1	1	1	1	1	1	1	1	1	1
regulation of protein modification by small protein conjugation or removal	1	1	0.167864	1	1	1	1	1	1	1	1	1	1	1	1	1	1	1	1	1	1	1	1	1	1	1	1	1	1	1	1	1	1	1	0.0127206	1	1	1	1	1	1	1	1	1	1	1	1	1	1
arterial endothelial cell differentiation	1	1	0.184138	1	1	1	1	1	1	1	1	1	1	1	1	1	1	1	1	1	1	1	1	1	1	1	1	1	1	1	1	1	1	1	1	1	1	1	1	1	1	1	1	1	1	1	1	1	1
skeletal muscle organ development	1	1	0.191932	1	1	1	1	1	1	1	1	1	1	1	1	1	1	1	1	1	1	1	1	1	1	1	1	1	1	1	1	1	1	1	1	1	1	1	1	1	1	1	1	1	1	1	1	1	1
positive regulation of skeletal muscle tissue growth	1	1	0.211593	1	1	1	1	1	1	1	1	1	1	1	1	1	1	1	1	1	1	1	1	1	1	1	1	1	1	1	1	1	1	1	1	1	1	1	1	1	1	1	1	1	1	1	1	1	1
renal tubule morphogenesis	1	1	0.211989	1	1	1	1	1	1	1	1	1	1	1	1	1	1	1.73847e-05	1	1	1	1	1	1	1	1	1	1	1	1.44483e-06	1	1	1	0.401366	1	1	1	1	1	1	1	1	1	1	1	1	1	1	1
nucleic acid metabolic process	1	1	0.238266	0.0851907	7.0946e-08	1	1	0.958418	1	1	1	1	1	0.00530975	1	1	1	1	1.51455e-09	1	0.00574156	1	2.78708e-08	1	1	4.41043e-05	1	1	1	2.05343e-16	0.0291198	1	1	0.000326034	0.113396	0.00463261	0.332961	1	1	8.72921e-07	1.95565e-11	6.55539e-07	1	1	1	1	0.00877239	1	6.97369e-08
kidney epithelium development	1	1	0.2692	1	1	1	1	1	1	1	1	1	1	1	1	1	1	1	1	1	1	1	1	1	1	1	1	1	1	1.28334e-11	1	1	1	0.0148985	1	1	1	1	1	1	1	1	1	1	1	1	1	1	1
positive regulation of histone methylation	1	1	0.272944	1	1	1	1	1	1	1	1	1	1	1	1	1	1	1	1	1	1	1	1	1	1	1	1	1	1	0.00578242	1	1	1	1	1	1	1	1	1	1	1	1	1	1	1	1	1	1	1
neuron migration	1	1	0.2836	1	1	1	1	0.772317	1	1	0.103768	1	0.0732849	1	1	1	1	1	1	1	1	1	1	1	1	1	1	1	0.589661	1	1	1	1	1	1	1	1	1	1	1	1	0.000983972	1	1	1	1	1	1	1
protein deubiquitination involved in ubiquitin-dependent protein catabolic process	1	1	0.316662	1	1	1	1	1	1	1	1	1	1	1	1	1	1	3.1906e-11	1	1	1	1	1	1	1	1	1	1	1	1	1	1	1	1	1	1	1	1	1	1	1	1	1	1	1	1	1	1	1
regulation of cell cycle G2/M phase transition	1	1	0.317209	1	1	1	1	1	1	1	1	1	1	1	1	1	1	1.18426e-05	1	1	1	1	1	1	1	1	1	1	1	1	1	1	1	1	1	1	1	1	1	1	1	1	1	1	1	1	1	1	1
cerebellar molecular layer morphogenesis	1	1	0.338282	1	1	1	1	1	1	1	1	1	1	1	1	1	1	1	1	1	1	1	1	1	1	1	1	1	1	1	1	1	1	1	1	1	1	1	1	1	1	1	1	1	1	1	1	1	1
extraembryonic membrane development	1	1	0.342134	1	1	1	1	1	1	1	1	1	1	1	1	1	1	1.65994e-06	1	1	1	1	1	1	1	1	1	1	1	1	1	1	1	1	1	1	1	1	1	1	1	1	1	1	1	1	1	1	1
nucleobase-containing compound biosynthetic process	1	1	0.369857	0.117797	4.64329e-10	1	1	1	1	1	1	1	1	0.0999762	1	1	0.494784	1	4.69779e-10	1	0.0012634	1	3.81239e-05	1	1	1	1	1	1	6.30194e-14	0.0816464	1	1	3.68717e-05	0.0282318	0.0097678	0.118143	1	1	0.000494985	4.71779e-07	1.51363e-06	1	1	1	1	0.00511084	1	1.68505e-06
BMP signaling pathway involved in spinal cord dorsal/ventral patterning	1	1	0.384859	1	1	1	1	1	1	1	1	1	1	1	1	1	1	1	1	1	1	1	1	1	1	1	1	1	1	1	1	1	1	1	1	1	1	1	1	1	1	1	1	1	1	1	1	1	1
regulation of protein ubiquitination	1	1	0.409951	1	1	1	1	1	1	1	1	1	1	1	1	1	1	1	1	1	1	1	1	1	1	1	1	1	1	1	1	1	1	1	1	1	1	1	1	1	1	1	1	1	1	1	1	1	1
regulation of germinal center formation	1	1	0.412393	1	1	1	1	1	1	1	1	1	1	1	1	1	1	1	1	1	1	1	1	1	1	1	1	1	1	1	1	1	1	1	1	1	1	1	1	1	1	1	1	1	1	1	1	1	1
arterial endothelial cell fate commitment	1	1	0.416717	1	1	1	1	1	1	1	1	1	1	1	1	1	1	1	1	1	1	1	1	1	1	1	1	1	1	1	1	1	1	1	1	1	1	1	1	1	1	1	1	1	1	1	1	1	1
embryonic organ development	1	1	0.433292	1	1	1	1	1	1	1	1	1	1	1	1	1	1	0.000110229	0.876139	1	1	0.139997	0.0323836	1	1	1	1	1	1	0.000411661	0.0701618	1	1	1	1	1	1	1	1	0.0052133	0.00230301	1	1	1	1	1	1	0.0632026	1
negative regulation of myoblast differentiation	1	1	0.440694	1	1	1	1	1	1	1	1	1	1	1	1	1	1	1	1	1	1	1	1	1	1	1	1	1	1	1	1	1	1	1	1	1	1	1	1	1	1	1	1	1	1	1	1	1	1
RNA metabolic process	1	1	0.467619	0.173676	1.04094e-08	1	1	0.69572	1	1	1	1	1	2.85675e-05	1	1	1	1	1.00434e-08	1	0.00209401	1	6.46962e-06	1	1	0.000887704	1	1	1	2.35346e-15	0.0311525	1	1	7.5505e-05	1	0.0429807	1	1	1	3.06095e-05	6.03294e-09	3.94265e-07	1	1	1	1	0.0110668	1	2.17178e-06
aromatic compound biosynthetic process	1	1	0.473845	0.214421	5.32545e-10	1	1	1	1	1	1	1	1	0.254969	1	1	1	1	2.88072e-09	1	0.00565783	1	2.25562e-05	1	1	1	1	1	1	4.04616e-13	0.145059	1	1	2.11519e-05	0.0722041	0.0231783	0.287537	1	1	0.00176	5.74297e-07	8.06349e-06	1	1	1	1	0.00353597	1	1.00225e-05
organic cyclic compound biosynthetic process	1	1	0.505345	0.0854258	2.06591e-11	1	1	0.945876	1	1	1	1	1	0.4372	1	1	0.952547	1	1.92514e-09	1	0.0188697	1	1.81032e-06	1	1	1	1	1	1	9.60167e-13	0.00128722	1	1	0.000139996	0.261009	0.00638199	0.0477981	1	1	0.000973011	1.733e-05	1.33037e-05	1	1	1	1	0.010922	1	3.20258e-07
blood vessel endothelial cell differentiation	1	1	0.521924	1	1	1	1	1	1	1	1	1	1	1	1	1	1	1	1	1	1	1	1	1	1	1	1	1	1	1	1	1	1	1	1	1	1	1	1	1	1	1	1	1	1	1	1	1	1
proximal tubule development	1	1	0.57244	1	1	1	1	1	1	1	1	1	1	1	1	1	1	1	1	1	1	1	1	1	1	1	1	1	1	1	1	1	1	1	1	1	1	1	1	1	1	1	1	1	1	1	1	1	1
nucleobase-containing compound metabolic process	1	1	0.590294	0.107499	8.9434e-09	1	1	1	1	1	1	1	1	0.51916	1	1	1	1	1.05126e-09	1	0.0599347	1	2.04312e-08	1	1	2.0139e-07	1	1	1	7.38605e-16	0.0212747	1	1	0.000129308	0.203073	0.0385759	0.0918573	1	1	3.13045e-05	4.60732e-11	1.02286e-05	1	1	1	1	0.0108604	1	2.08208e-09
centrosome cycle	1	1	0.594222	1	1	1	1	1	1	1	1	1	1	1	1	1	1	3.97558e-05	1	1	1	1	1	1	1	1	1	1	1	1	1	1	1	1	1	1	1	1	1	1	1	1	1	1	1	1	1	1	1
lateral inhibition	1	1	0.847694	1	1	1	1	1	1	1	1	1	1	1	1	1	1	1	1	1	1	1	1	1	1	1	1	1	1	1	1	1	1	1	1	1	1	1	1	1	1	1	1	1	1	1	1	1	1
cellular nitrogen compound biosynthetic process	1	1	0.890416	0.136816	2.95595e-09	1	1	1	1	1	1	1	1	1	1	1	1	1	1.79261e-07	1	0.000739141	1	5.97882e-05	1	1	1	1	1	1	1.04617e-10	0.0576787	1	1	0.000820768	0.110698	0.0905852	1	1	1	0.00366294	5.43357e-08	3.1053e-05	1	1	1	1	0.00411622	1	1.58592e-07
heterocycle metabolic process	1	1	0.913312	0.23875	3.58464e-09	1	1	1	1	1	1	1	1	1	1	1	1	1	2.09097e-08	1	0.0163179	1	5.32704e-09	1	1	5.71481e-08	1	1	1	1.504e-14	0.026778	1	1	0.00179634	1	0.133424	0.0753462	1	1	2.40661e-05	7.76264e-10	2.50529e-05	1	1	1	1	0.035109	1	2.16543e-09
embryonic morphogenesis	1	1	1	0.0192553	1	1	1	1	1	1	1	1	1	1	1	1	1	0.000786936	0.00334659	1	1	0.0297366	1	1	1	1	1	1	1	8.08892e-10	0.00060733	1	1	0.0009544	1	1	1	1	1	0.0249086	2.71426e-05	0.144514	1	1	1	1	0.00413509	0.000254461	1
canonical Wnt signaling pathway involved in stem cell proliferation	1	1	1	1	1	1	1	1	0.641649	1	1	1	1	1	1	1	1	3.00483e-07	1	1	1	1	1	1	1	1	1	1	1	1	1	1	1	1	1	1	1	1	1	1	1	1	1	1	1	1	1	1	1
Spemann organizer formation at the anterior end of the primitive streak	1	1	1	1	1	1	1	1	0.641649	1	1	1	1	1	1	1	1	3.00483e-07	1	1	1	1	1	1	1	1	1	1	1	1	1	1	1	1	1	1	1	1	1	1	1	1	1	1	1	1	1	1	1
negative regulation of neutrophil degranulation	1	1	1	1	1	1	1	1	0.556417	1	1	1	1	1	1	1	1	7.13628e-30	1	1	1	1	1	1	1	1	1	1	1	1	1	1	1	1	1	1	1	1	1	1	1	1	1	1	1	1	1	1	1
gene expression	1	1	1	1	4.75021e-07	1	1	1	1	1	1	1	1	0.00117196	1	1	1	1	7.13062e-08	1	0.00273256	1	2.83979e-05	1	1	0.00134357	1	1	1	6.13491e-12	0.00152368	1	1	1.91393e-05	0.265943	0.0719579	1	1	1	0.000131143	1.19838e-09	4.03613e-07	1	1	1	1	0.00497285	1	2.40119e-05
myosin filament assembly	1	1	1	1	1	1	1	1	0.0446681	1	1	1	1	1	1	1	1	0.00479672	1	1	1	1	1	1	1	1	1	1	1	1	1	1	1	1	1	1	1	1	1	1	1	1	1	1	1	1	1	1	1
chemical synaptic transmission	1	1	1	1	1	1	1	0.00264227	1	1	1	1	1	1	1	1	1	1.59788e-20	1	1	1	1	1	1	1	1	1	1	1	1	1	1	1	1	1	1	1	1	1	1	1	1	1	0.00465187	1	1	1	1	1
mitochondrial genome maintenance	1	1	1	1	1	1	1	1	1	1	1	1	1	1	1	1	1	1	1	1	1	1	1	1	1	1	1	1	1	1	1	1	1	1	1	1	1	1	1	1	1	1	1	1	1	1	1	1	1
hindbrain development	1	1	1	1	1	1	1	0.000388169	1	1	1	1	1	1	1	1	0.577429	1	1	1	1	1	1	1	1	1	1	1	1	0.0025651	1	1	1	1	1	1	1	1	1	1	1	1	1	1	1	1	1	1	1
regulation of pronephros size	1	1	1	1	1	1	1	1	1	1	1	1	1	1	1	1	1	1	1	1	1	1	1	1	1	1	1	1	1	1	1	1	1	1	1	1	1	1	1	1	1	1	1	1	1	1	1	1	1
negative regulation of mesenchymal cell apoptotic process involved in mesonephric nephron morphogenesis	1	1	1	1	1	1	1	1	1	1	1	1	1	1	1	1	1	1	1	1	1	1	1	1	1	1	1	1	1	1	1	1	1	1	1	1	1	1	1	1	1	1	1	1	1	1	1	1	1
compartment pattern specification	1	1	1	1	1	1	1	1	1	1	1	1	1	1	1	1	1	1	1	0.297645	1	1	1	1	1	1	1	1	1	1	1	1	1	1	1	1	1	1	1	1	1	1	1	1	1	1	1	1	1
negative regulation of smoothened signaling pathway involved in ventral spinal cord patterning	1	1	1	1	1	1	1	1	1	1	1	1	1	1	1	1	1	1	1	1	1	1	1	1	1	1	1	1	1	1	1	1	1	1	1	1	1	1	1	1	1	1	1	1	1	1	1	1	1
trans-synaptic signaling	1	1	1	1	1	1	1	0.00150801	1	1	1	1	1	1	1	1	1	1.61283e-19	1	1	1	1	1	1	1	1	1	1	1	1	1	1	1	1	1	1	1	1	1	1	1	1	1	0.00198977	1	1	1	1	1
heterocycle biosynthetic process	1	1	1	0.0851423	4.02057e-10	1	1	1	1	1	1	1	1	0.265788	1	1	1	1	2.81875e-09	1	0.00224469	1	8.72008e-06	1	1	0.00206839	1	1	1	1.80062e-13	0.0384164	1	1	1.93412e-05	0.112978	0.0229097	0.127851	1	1	0.000779413	5.84006e-07	9.33653e-07	1	1	1	1	0.00456377	1	3.84055e-06
cellular response to hydroxyurea	1	1	1	1	1	1	1	1	0.478286	1	1	1	1	1	1	1	1	1.65776e-10	1	1	1	1	1	1	1	1	1	1	1	1	1	1	1	1	1	1	1	1	1	1	1	1	1	1	1	1	1	1	1
negative regulation of auditory receptor cell differentiation	1	1	1	1	1	1	1	1	1	1	1	1	1	1	1	1	1	1	1	1	1	1	1	1	1	1	1	1	1	1	1	1	1	1	1	1	1	1	1	1	1	1	1	1	1	1	1	1	1
regulation of cellular response to vascular endothelial growth factor stimulus	1	1	1	1	1	1	1	1	1	1	1	1	1	1	1	1	1	5.50098e-08	1	1	1	1	1	1	1	1	1	1	1	1	1	1	1	1	1	1	1	1	1	1	1	1	1	1	1	1	1	1	1
negative regulation of blood vessel remodeling	1	1	1	1	1	1	1	1	0.831986	1	1	1	1	1	1	1	1	6.92268e-29	1	1	1	1	1	1	1	1	1	1	1	1	1	1	1	1	1	1	1	1	1	1	1	1	1	1	1	1	1	1	1
embryo development	1	1	1	1.21455e-06	0.00420098	1	1	0.986441	1	1	1	1	1	1	1	1	1	2.37117e-05	0.064065	1	1	0.00618102	1	1	1	1	1	1	1	1.58613e-09	0.0113399	1	1	0.000128008	1	1	1	1	1	0.000594384	2.7096e-05	0.000138893	1	1	1	1	3.11553e-05	0.000120864	1
positive regulation of protein modification by small protein conjugation or removal	1	1	1	1	1	1	1	1	1	1	1	1	1	1	1	1	1	1	1	1	1	1	1	1	1	1	1	1	1	1	1	1	1	1	1	1	1	1	1	1	1	1	1	1	1	1	1	1	1
negative regulation of cardiocyte differentiation	1	1	1	1	1	1	1	1	1	1	1	1	1	1	1	1	1	1	1	1	1	1	1	1	1	1	1	1	1	1	0.0107438	1	1	1	1	1	1	1	1	1	1	1	1	1	1	1	1	0.00351447	1
chorion development	1	1	1	1	1	1	1	1	1	1	1	1	1	1	1	1	1	2.428e-06	1	1	1	1	1	1	1	1	1	1	1	1	1	1	1	1	1	1	1	1	1	1	1	1	1	1	1	1	1	1	1
endosome to plasma membrane protein transport	1	1	1	1	1	1	0.437479	1	0.801715	1	1	1	1	1	1	1	1	1.56034e-16	1	1	1	1	1	1	1	1	1	1	1	1	1	1	1	1	1	1	1	1	1	1	1	1	1	1	1	1	1	1	1
dorsal/ventral pattern formation	1	1	1	1	1	1	1	1	1	1	1	1	1	1	1	1	1	2.06472e-05	1	1	1	1	1	1	1	1	1	1	1	0.00925007	1	1	1	0.00611446	1	1	1	1	1	1	1	1	1	1	1	1	1	1	1
response to hydroxyurea	1	1	1	1	1	1	1	1	0.585376	1	1	1	1	1	1	1	1	2.82018e-10	1	1	1	1	1	1	1	1	1	1	1	1	1	1	1	1	1	1	1	1	1	1	1	1	1	1	1	1	1	1	1
inhibition of neuroepithelial cell differentiation	1	1	1	1	1	1	1	1	1	1	1	1	1	1	1	1	1	1	1	1	1	1	1	1	1	1	1	1	1	1	1	1	1	1	1	1	1	1	1	1	1	1	1	1	1	1	1	1	1
negative regulation of apoptotic process involved in morphogenesis	1	1	1	1	0.62418	1	1	1	1	1	1	1	1	1	1	1	1	1	1	1	1	1	0.0055124	1	1	1	1	1	1	1	1	1	1	1	0.386426	1	1	1	1	1	1	1	1	1	1	1	1	1	1
nephron tubule morphogenesis	1	1	1	1	1	1	1	1	1	1	1	1	1	1	1	1	1	1.57073e-06	1	1	1	1	1	1	1	1	1	1	1	1.3819e-05	1	1	1	1	1	1	1	1	1	1	1	1	1	1	1	1	1	1	1
pronephros development	1	1	1	1	1	1	1	1	1	1	1	1	1	0.127659	1	1	1	2.51288e-17	1	1	1	1	1	1	1	1	1	1	1	1	1	1	1	1	1	1	1	1	1	1	1	1	1	1	1	1	1	1	1
indolalkylamine biosynthetic process	1	1	1	1	1	1	1	1	1	1	1	1	1	1	1	1	1	1	1	1	1	1	1	1	1	1	1	1	1	1	1	1	1	1	1	1	1	1	1	1	1	1	1	1	1	1	1	1	1
regulation of skeletal muscle tissue growth	1	1	1	1	1	1	1	1	1	1	1	1	1	1	1	1	1	1	1	1	1	1	1	1	1	1	1	1	1	1	1	1	1	1	1	1	1	1	1	1	1	1	1	1	1	1	1	1	1
pattern specification process	1	1	1	1	0.212794	1	1	1	1	1	1	1	1	1	1	1	1	1	1.05241e-08	1	1	1	1	1	1	1	1	1	1	3.15731e-14	1	1	1	8.10406e-05	1	1	1	1	1	0.0588808	1	2.25769e-08	1	1	1	1	6.91469e-06	1	1
cerebellar Purkinje cell layer morphogenesis	1	1	1	1	1	1	1	0.275254	1	1	0.0335735	1	1	1	1	1	1	2.4387e-21	1	1	1	1	1	1	1	1	1	1	1	1	1	1	1	1	1	1	1	1	1	1	1	1	1	1	1	1	1	1	1
embryonic organ morphogenesis	1	1	1	1	1	1	1	1	1	1	1	1	1	1	1	1	1	1	0.0607714	1	1	1	1	1	1	1	1	1	1	0.00854116	1	1	1	1	1	1	1	1	1	0.223428	1	1	1	1	1	1	1	1	1
regulation of gastric acid secretion	1	1	1	1	1	1	1	1	1	1	1	1	1	1	1	1	1	1.4901e-05	1	1	1	1	1	1	1	1	1	1	1	1	1	1	1	1	1	1	1	1	1	1	1	1	1	1	1	1	1	1	1
negative regulation of neutrophil activation	1	1	1	1	1	1	1	1	1	1	1	1	1	1	1	1	1	6.94721e-28	1	1	1	1	1	1	1	1	1	1	1	1	1	1	1	1	1	1	1	1	1	1	1	1	1	1	1	1	1	1	1
regulation of myoblast differentiation	1	1	1	1	1	1	1	1	1	1	1	1	1	1	1	1	1	1	1	1	1	1	1	1	1	1	1	1	1	0.00026763	1	1	1	1	1	1	1	1	1	1	1	1	1	1	1	1	1	0.0395911	1
centrosome duplication	1	1	1	1	1	1	1	1	1	1	1	1	1	1	1	1	1	4.20281e-07	1	1	1	1	1	1	1	1	1	1	1	1	1	1	1	1	1	1	1	1	1	1	1	1	1	1	1	1	1	1	1
positive regulation of transcription initiation from RNA polymerase II promoter	1	1	1	1	1	1	1	1	1	1	1	1	1	1	1	1	1	1	1	1	1	1	1	1	1	1	1	1	1	1	1	1	1	1	1	1	1	1	1	1	1	1	1	0.0342751	1	1	1	1	1
nephron epithelium morphogenesis	1	1	1	1	1	1	1	1	1	1	1	1	1	1	1	1	1	2.86842e-06	1	1	1	1	1	1	1	1	1	1	1	1.18584e-05	1	1	1	1	1	1	1	1	1	1	1	1	1	1	1	1	1	1	1
positive regulation of DNA-templated transcription, initiation	1	1	1	1	1	1	1	1	1	1	1	1	1	1	1	1	1	1	1	1	1	1	1	1	1	1	1	1	1	1	1	1	1	1	1	1	1	1	1	1	1	1	1	0.114513	1	1	1	1	1
nephron morphogenesis	1	1	1	1	1	1	1	1	1	1	1	1	1	1	1	1	1	2.96985e-06	1	1	1	1	1	1	1	1	1	1	1	1.23721e-05	1	1	1	1	1	1	1	1	1	1	1	1	1	1	1	1	1	1	1
negative regulation of mesenchymal cell apoptotic process involved in metanephros development	1	1	1	1	1	1	1	1	1	1	1	1	1	0.00358756	1	1	1	1	1	1	1	1	1	1	1	1	1	1	1	1	1	1	1	1	1	1	1	1	1	1	1	1	1	1	1	1	1	1	1
centrosome organization	1	1	1	1	1	1	1	1	1	1	1	1	1	1	1	1	1	0.000599195	1	1	1	1	1	1	1	1	1	1	1	1	1	1	1	1	1	1	1	1	1	1	1	1	1	1	1	1	1	1	1
regulation of transcription initiation from RNA polymerase II promoter	1	1	1	1	1	1	1	1	1	1	1	1	1	1	1	1	1	1	1	1	1	1	1	1	1	1	1	1	1	1	1	1	1	1	1	1	1	1	1	1	1	1	1	0.591079	1	1	1	1	1
mesonephric duct formation	1	1	1	1	1	1	1	1	1	1	1	1	1	1	1	1	1	1	1	1	1	1	1	1	1	1	1	1	1	1	1	1	1	1	1	1	1	1	1	1	1	1	1	1	1	1	1	1	1
TNFSF11-mediated signaling pathway	1	1	1	1	1	1	1	1	1	1	1	1	1	1	1	1	1	1	1	1	1	1	1	1	1	1	1	1	1	1	1	1	1	1	1	1	1	1	1	1	1	1	1	1	1	1	1	1	1
SNARE complex disassembly	1	1	1	1	1	1	1	1	1	1	1	1	1	1	1	1	1	1	1	1	1	1	1	1	1	1	1	1	1	1	1	1	1	1	1	1	1	1	1	1	1	1	1	1	1	1	1	1	1
neuron fate specification	1	1	1	1	1	1	1	1	1	1	1	1	1	1	1	1	1	1	1	1	1	1	1	1	1	1	1	1	1	1	1	1	1	1	1	1	1	1	1	1	1	0.0204163	1	1	1	1	1	1	1
L-methionine biosynthetic process from methylthioadenosine	1	1	1	1	1	1	1	1	1	1	1	1	1	1	1	1	1	1	1	1	1	1	1	1	1	1	1	1	1	1	1	1	1	1	1	1	1	1	1	1	1	1	1	1	1	1	1	1	1
regulation of G2/M transition of mitotic cell cycle	1	1	1	1	1	1	1	1	0.573211	1	1	1	1	1	1	1	1	4.46067e-06	1	1	1	1	1	1	1	1	1	1	1	1	1	1	1	1	1	1	1	1	1	1	1	1	1	1	1	1	1	1	1
positive regulation of collateral sprouting in absence of injury	1	1	1	1	1	1	1	1	1	1	1	1	1	1	1	1	1	4.71692e-06	1	1	1	1	1	1	1	1	1	1	1	1	1	1	1	1	1	1	1	1	1	1	1	1	1	1	1	1	1	1	1
multicellular organism growth	1	1	1	1	1	1	1	1	1	1	1	1	1	1	1	1	1	8.21222e-05	1	1	1	1	1	1	1	1	1	1	1	1	1	1	1	1	1	1	1	1	1	1	1	1	1	1	1	1	1	1	1
left/right axis specification	1	1	1	1	1	1	1	1	1	1	1	1	1	1	1	1	1	1	1	1	1	1	1	1	1	1	1	1	1	1	1	1	1	1	1	1	1	1	1	1	1	1	1	1	1	1	1	1	1
odontoblast differentiation	1	1	1	1	1	1	1	1	1	1	1	1	1	1	1	1	1	8.65364e-09	1	1	1	1	1	1	1	1	1	1	1	1	1	1	1	1	1	1	1	1	1	1	1	1	1	1	1	1	0.331344	1	1
specification of loop of Henle identity	1	1	1	1	1	1	1	1	1	1	1	1	1	1	1	1	1	1	1	1	1	1	1	1	1	1	1	1	0.0147515	8.57113e-11	1	1	1	1	1	1	1	1	1	1	1	1	1	1	1	1	1	1	1
spinal cord development	1	1	1	1	1	1	1	0.000131121	1	1	1	1	1	0.0296922	1	1	1	1	1	1	1	1	1	1	1	1	1	0.119168	1	0.0266503	0.332042	1	1	1	1	1	1	1	1	1	1	0.00394795	1	1	1	1	1	1	1
specification of nephron tubule identity	1	1	1	1	1	1	1	1	1	1	1	1	1	1	1	1	1	1	1	1	1	1	1	1	1	1	1	1	0.237634	3.40018e-08	1	1	1	1	1	1	1	1	1	1	1	1	1	1	1	1	1	1	1
regulation of DNA-templated transcription, initiation	1	1	1	1	1	1	1	1	1	1	1	1	1	1	1	1	1	1	1	1	1	1	1	1	1	1	1	1	1	1	1	1	1	1	1	1	1	1	1	1	1	1	1	1	1	1	1	1	1
regulation of vascular endothelial growth factor signaling pathway	1	1	1	1	1	1	1	1	1	1	1	1	1	1	1	1	1	1.73616e-08	1	1	1	1	1	1	1	1	1	1	1	1	1	1	1	1	1	1	1	1	1	1	1	1	1	1	1	1	1	1	1
brain morphogenesis	1	1	1	1	1	1	1	1	1	1	1	1	1	1	1	1	1	1	1	1	1	1	1	1	1	1	1	1	1	1	1	1	1	1	1	1	1	1	1	1	1	1	1	1	1	1	1	1	1
regulation of cardiocyte differentiation	1	1	1	1	1	1	1	1	1	1	1	1	1	1	1	1	1	1	1	1	1	1	1	1	1	1	1	1	1	1	1	1	1	1	1	1	1	1	1	1	1	1	1	1	1	1	1	1	1
positive regulation of histone H3-K36 methylation	1	1	1	1	1	1	1	1	1	1	1	1	1	1	1	1	1	1	1	1	1	1	1	1	1	1	1	1	1	1	1	1	1	1	1	1	1	1	1	1	1	1	1	1	1	1	1	1	1
cerebellar Purkinje cell layer development	1	1	1	1	1	1	1	0.000391535	1	1	0.00344903	1	1	0.880176	0.00437284	1	1	1.19225e-14	1	1	1	1	1	1	1	1	1	1	1	1	1	1	1	1	1	1	1	1	1	1	1	1	1	1	1	1	1	1	1
cellular nitrogen compound metabolic process	1	1	1	1	1.27971e-08	1	1	1	1	1	1	1	1	1	1	1	1	1	1.72425e-08	1	0.00783901	1	7.28263e-09	1	1	2.01946e-07	1	1	1	1.68157e-12	0.0285322	1	1	0.00473408	1	0.495064	1	1	1	8.20976e-05	7.80092e-12	0.00040507	1	1	1	1	0.116211	1	4.92982e-12
epithelial cell proliferation	1	1	1	1	1	1	1	1	1	1	1	1	1	1	1	1	1	1	1	1	1	1	1	1	1	1	1	1	1	0.413579	1	1	1	1	1	1	1	1	1	1	1	1	1	1	1	1	1	1	1
regulation of morphogenesis of an epithelium	1	1	1	1	1	1	1	1	1	1	1	1	1	1	1	1	1	1	1	1	1	1	1	1	1	1	1	1	1	1	1	1	1	1	1	1	1	1	1	1	0.0656581	1	1	1	1	1	1	0.0842452	1
negative regulation of adiponectin secretion	1	1	1	1	1	1	1	1	1	1	1	1	1	1	1	1	1	3.00734e-07	1	1	1	1	1	1	1	1	1	1	1	1	1	1	1	1	1	1	1	1	1	1	1	1	1	1	1	1	1	1	1
neurotransmitter receptor transport to postsynaptic membrane	1	1	1	1	1	1	1	1	1	1	1	1	1	1	1	1	1	1.52911e-14	1	1	1	1	1	1	1	1	1	1	1	1	1	1	1	1	1	1	1	1	1	1	1	1	1	1	1	1	1	1	1
positive regulation of isotype switching to IgG isotypes	1	1	1	1	1	1	1	1	1	0.0704844	1	1	1	1	1	1	1	1	1	1	1	1	1	1	1	1	1	1	1	1	1	1	1	1	1	1	1	1	1	1	1	1	1	1	1	1	1	1	1
L-methionine salvage	1	1	1	1	1	1	1	1	1	1	1	1	1	1	1	1	1	1	1	1	1	1	1	1	1	1	1	1	1	1	1	1	1	1	1	1	1	1	1	1	1	1	1	1	1	1	1	1	1
neuron fate commitment	1	1	1	1	1	1	1	1	1	1	1	1	1	1	1	1	1	1	1	1	1	1	1	1	1	1	0.985259	1	1	0.000156207	1	1	1	1	1	1	1	1	1	1	1	0.000429132	1	1	1	1	1	1	1
negative regulation of glial cell apoptotic process	1	1	1	1	1	1	1	1	1	1	1	1	1	1	1	1	1	1	1	0.593732	1	1	1	1	1	1	1	1	1	1	1	1	1	1	1	1	1	1	1	1	1	1	1	1	1	1	1	1	1
positive regulation of protein ubiquitination	1	1	1	1	1	1	1	1	1	1	1	1	1	1	1	1	1	1	1	1	1	1	1	1	1	1	1	1	1	1	1	1	1	1	1	1	1	1	1	1	1	1	1	1	1	1	1	1	1
peroxisome proliferator activated receptor signaling pathway	1	1	1	1	0.00219886	1	1	1	1	1	1	1	1	1	1	1	1	0.00299125	1	1	1	1	1	1	1	1	1	1	1	1	1	1	1	1	1	1	1	1	1	1	1	1	1	1	1	1	1	1	1
negative regulation of muscle cell differentiation	1	1	1	1	1	1	1	1	1	1	1	1	1	1	1	1	1	1	1	1	1	1	1	1	1	1	1	1	1	1	1	1	1	1	1	1	1	1	1	1	1	1	1	1	1	1	1	0.0471755	1
neurotransmitter receptor transport to plasma membrane	1	1	1	1	1	1	1	1	1	1	1	1	1	1	1	1	1	2.73725e-14	1	1	1	1	1	1	1	1	1	1	1	1	1	1	1	1	1	1	1	1	1	1	1	1	1	1	1	1	1	1	1
central nervous system neuron differentiation	1	1	1	2.03503e-07	1	1	1	6.18125e-09	1	1	0.0906289	1	1	0.0213411	1	1	1	1	1	1	1	0.541537	1	1	1	1	0.436437	1	1	6.32212e-06	1	1	1	1	1	1	1	1	1	1	1	0.0246509	1	1	1	1	0.0868741	1	1
negative regulation of cardiac muscle tissue development	1	1	1	1	1	1	1	1	1	1	1	1	1	1	1	1	1	1	1	1	1	1	1	1	1	1	1	1	1	1	1	1	1	1	1	1	1	1	1	1	1	1	1	1	1	1	1	1	1
Notch receptor processing	1	1	1	1	1	1	1	1	1	1	1	1	1	1	1	1	1	1	1	1	1	1	1	1	1	1	1	1	1	1	1	1	1	1	1	1	1	1	1	1	1	0.23489	1	1	1	1	1	1	1
negative regulation of cell differentiation	1	1	1	1	1	1	1	1	1	1	1	1	1	0.0730956	1	1	1	1	1	1	1	0.00524517	1	1	0.801046	1	0.041664	1	1	0.0306012	4.66896e-07	1	1	1.26972e-05	1	1	1	0.0858742	1	1	0.0235233	0.659242	1	1	1	1	1	1	1
negative regulation of interleukin-10 production	1	1	1	1	1	1	1	1	1	1	1	1	1	1	1	1	1	1	1	1	1	1	1	1	1	1	1	1	1	1	1	1	1	1	1	1	1	1	1	1	1	1	1	1	1	1	1	1	1
negative regulation of osteoclast development	1	1	1	1	1	1	1	1	1	1	1	1	1	1	1	1	1	1	1	1	1	1	1	1	1	1	1	1	1	1	1	1	1	1	1	1	1	1	1	1	1	1	1	1	1	1	1	1	1
regulation of auditory receptor cell differentiation	1	1	1	1	1	1	1	1	1	1	1	1	1	1	1	1	1	1	1	1	1	1	1	1	1	1	1	1	1	0.408949	1	1	1	1	1	1	1	1	1	1	1	1	1	1	1	1	1	1	1
digestive tract morphogenesis	1	1	1	1	1	1	1	1	1	1	1	1	1	1	1	1	1	1	1	1	1	1	1	1	1	1	1	1	1	0.574895	1	1	1	1	1	1	1	1	1	0.918628	1	1	1	1	1	1	1	1	1
digestive system development	1	1	1	1	1	1	1	1	1	1	1	1	1	1	1	1	1	1	1	1	1	1	1	1	1	1	1	1	1	1	1	1	1	1	1	1	1	1	1	1	1	1	1	1	1	1	0.0199628	1	1
neurotransmitter receptor transport, endosome to postsynaptic membrane	1	1	1	1	1	1	1	1	1	1	1	1	1	1	1	1	1	3.12699e-18	1	1	1	1	1	1	1	1	1	1	1	1	1	1	1	1	1	1	1	1	1	1	1	1	1	1	1	1	1	1	1
inner mitochondrial membrane organization	1	1	1	1	1	1	1	1	1	1	1	1	1	1	1	1	1	0.000249548	1	1	1	1	1	1	1	1	1	1	1	1	1	1	1	1	1	1	1	1	1	1	1	1	1	1	1	1	1	1	1
hepatoblast differentiation	1	1	1	1	1	1	1	1	1	1	1	1	1	1	1	1	1	1	1	1	1	1	1	1	1	1	1	1	1	1	1	1	1	1	1	1	1	1	1	1	1	1	1	1	1	1	1	1	1
cellular response to parathyroid hormone stimulus	1	1	1	1	1	1	1	1	1	1	1	1	1	1	1	1	1	1	1	1	1	1	1	1	1	1	1	1	1	1	1	1	1	1	1	1	1	1	1	1	1	1	1	1	1	1	1	1	1
tyrosine transport	1	1	1	1	1	1	1	1	1	1	1	1	1	1	1	1	1	1	1	1	1	1	1	1	1	1	1	1	1	1	1	1	1	1	1	1	1	1	1	1	1	1	1	1	1	1	1	1	1
cell fate commitment	1	1	1	0.0470531	1	1	1	1	1	1	1	1	1	1	1	1	1	1	1	1	1	0.295604	1	1	1	1	0.00250433	1	1	1.41829e-07	1	1	1	0.0206369	1	1	1	1	1	0.354444	1	5.49257e-10	1	1	1	1	0.312891	1	1
pattern specification involved in kidney development	1	1	1	1	1	1	1	1	1	1	1	1	1	0.015297	1	1	1	1	1	1	1	1	1	1	1	1	1	1	1	4.96056e-08	1	1	1	1	1	1	1	1	1	1	1	1	1	1	1	1	1	1	1
embryonic hindgut morphogenesis	1	1	1	1	1	1	1	1	1	1	1	1	1	1	1	1	1	1	1	1	1	1	1	1	1	1	1	1	1	1	1	1	1	1	1	1	1	1	1	1	1	1	1	1	1	1	1	1	1
microtubule organizing center organization	1	1	1	1	1	1	1	1	1	1	1	1	1	1	1	1	1	0.00536012	1	1	1	1	1	1	1	1	1	1	1	1	1	1	1	1	1	1	1	1	1	1	1	1	1	1	1	1	1	1	1
regulation of multivesicular body size	1	1	1	1	1	1	0.255573	1	1	1	1	1	1	1	1	1	1	5.43267e-15	1	1	1	1	1	1	1	1	1	1	1	1	1	1	1	1	1	1	1	1	1	1	1	1	1	1	1	1	1	1	1
negative regulation of stem cell population maintenance	1	1	1	1	1	1	1	1	1	1	1	1	1	1	1	1	1	1	1	1	1	1	1	1	1	1	1	1	1	1	1	1	1	1	1	1	1	1	1	1	1	1	1	1	1	1	1	1	1
regulation of membrane repolarization	1	1	1	1	1	1	1	1	1	1	1	1	1	1	1	1	1	1	1	1	1	1	1	1	1	1	1	1	1	1	1	1	1	1	1	1	1	1	1	1	1	1	1	1	1	1	1	1	1
neurotransmitter receptor transport, endosome to plasma membrane	1	1	1	1	1	1	1	1	1	1	1	1	1	1	1	1	1	8.12035e-18	1	1	1	1	1	1	1	1	1	1	1	1	1	1	1	1	1	1	1	1	1	1	1	1	1	1	1	1	1	1	1
embryonic viscerocranium morphogenesis	1	1	1	1	1	1	1	1	1	1	1	1	1	1	1	1	1	1.22952e-14	1	1	1	1	1	1	1	1	1	1	1	1	1	1	1	1	1	1	1	1	1	1	1	1	1	1	1	1	1	1	1
positive regulation of protein localization to kinetochore	1	1	1	1	1	1	1	1	1	1	1	1	1	1	1	1	1	1	1	1	1	1	1	1	1	1	1	1	1	1	1	1	1	1	1	1	1	1	1	1	1	1	1	1	1	1	1	1	1
regulation of interleukin-2 secretion	1	1	1	1	1	1	1	1	5.90857e-07	1	1	1	1	1	1	1	1	4.97526e-05	1	1	1	1	1	1	1	1	1	1	1	1	1	1	1	1	1	1	1	1	1	1	1	1	1	1	1	1	1	1	1
regulation of isotype switching to IgG isotypes	1	1	1	1	1	1	1	1	1	0.2995	1	1	1	1	1	1	1	1	1	1	1	1	1	1	1	1	1	1	1	1	1	1	1	1	1	1	1	1	1	1	1	1	1	1	1	1	1	1	1
homeostasis of number of cells within a tissue	1	1	1	1	1	1	1	1	1	1	1	1	1	1	1	1	1	1	1	1	1	1	1	1	1	1	1	1	1	1	1	1	1	1	1	1	1	1	1	1	1	1	1	1	1	1	1	1	1
spinal cord dorsal/ventral patterning	1	1	1	1	1	1	1	1	1	1	1	1	1	1	1	1	1	1	1	1	1	1	1	1	1	1	1	1	1	0.986874	1	1	1	1	1	1	1	1	1	1	1	1	1	1	1	1	0.144099	1	1
left/right pattern formation	1	1	1	1	1	1	1	1	1	1	1	1	1	1	1	1	1	1	1	1	1	1	1	1	1	1	1	1	1	1	1	1	1	1	1	1	1	1	1	1	1	1	1	1	1	1	1	1	1
regulation of collateral sprouting in absence of injury	1	1	1	1	1	1	1	1	1	1	1	1	1	1	1	1	1	9.27237e-05	1	1	1	1	1	1	1	1	1	1	1	1	1	1	1	1	1	1	1	1	1	1	1	1	1	1	1	1	1	1	1
Spemann organizer formation	1	1	1	1	1	1	1	1	1	1	1	1	1	1	1	1	1	2.87735e-06	1	1	1	1	1	1	1	1	1	1	1	1	1	1	1	1	1	1	1	1	1	1	1	1	1	1	1	1	1	1	1
hindlimb morphogenesis	1	1	1	1	1	1	1	1	1	1	1	1	1	1	1	1	1	1	1	1	1	1	1	1	1	1	1	1	1	1	1	1	1	0.171959	1	1	1	1	1	1	1	1	1	1	1	1	0.0130262	1	1
negative regulation of interleukin-2 secretion	1	1	1	1	1	1	1	1	2.69833e-09	1	1	1	1	1	1	1	1	2.54911e-07	1	1	1	1	1	1	1	1	1	1	1	1	1	1	1	1	1	1	1	1	1	1	1	1	1	1	1	1	1	1	1
positive regulation of biomineral tissue development	1	1	1	1	1	1	1	1	1	1	1	1	1	1	1	1	1	1	1	1	1	1	1	1	1	1	1	1	1	1	1	1	1	1	1	1	1	1	1	1	1	1	1	1	1	1	1	1	1
regulation of somitogenesis	1	1	1	1	1	1	1	1	1	1	1	1	1	1	1	1	1	1	1	1	1	1	1	1	1	1	1	1	1	1	1	1	1	1	1	1	1	1	1	1	1	1	1	1	1	1	1	1	1
negative regulation of cardiac muscle cell differentiation	1	1	1	1	1	1	1	1	1	1	1	1	1	1	1	1	1	1	1	1	1	1	1	1	1	1	1	1	1	1	1	1	1	1	1	1	1	1	1	1	1	1	1	1	1	1	1	1	1
regulation of cardiac muscle cell differentiation	1	1	1	1	1	1	1	1	1	1	1	1	1	1	1	1	1	1	1	1	1	1	1	1	1	1	1	1	1	1	1	1	1	1	1	1	1	1	1	1	1	1	1	1	1	1	1	1	1
humoral immune response	1	1	1	1	1	1	1	1	1	1	1	1	1	1	1	1	1	0.00283159	1	1	1	1	1	1	1	0.000738755	1	1	1	1	1	1	1	1	1	1	1	1	1	1	1	1	1	1	1	1	1	1	1
protein transmembrane transport	1	1	1	1	1	1	1	1	1	1	1	1	1	1	1	1	1	1.45129e-15	1	1	1	1	1	1	1	1	1	1	1	1	1	1	1	1	1	1	1	1	1	1	1	1	1	1	1	1	1	1	1
cellular response to genistein	1	1	1	1	1	1	1	1	1	1	1	1	1	1	1	1	1	1	1	1	1	1	1	1	1	1	1	1	1	1	1	1	1	1	1	1	1	1	1	1	1	1	1	1	1	1	1	1	1
mitochondrial membrane organization	1	1	1	1	1	1	1	1	1	1	1	1	1	1	1	1	1	1	1	1	1	1	1	1	1	1	1	1	1	1	1	1	1	1	1	1	0.0995799	1	1	1	1	1	1	1	1	1	1	1	1
positive regulation of skeletal muscle tissue development	1	1	1	1	1	1	1	1	1	1	1	1	1	1	1	1	1	1	1	1	1	1	1	1	1	1	1	1	1	1	1	1	1	0.0550639	1	1	1	1	1	1	1	1	1	1	1	1	1	1	1
tube formation	1	1	1	1	1	1	1	1	1	1	1	1	1	1	1	1	1	1	1	1	1	1	1	1	1	1	1	1	1	0.202683	0.46589	1	1	0.00826353	1	1	1	1	1	1	1	1	1	1	1	1	1	0.0457083	1
central nervous system neuron development	1	1	1	1.68878e-06	1	1	1	0.868533	1	1	1	1	1	1	1	1	1	1	1	1	1	1	1	1	1	1	1	1	0.00202065	1	0.288946	1	1	1	1	1	1	1	1	1	1	1	1	1	1	1	0.57681	1	1
regulation of apoptotic process involved in morphogenesis	1	1	1	1	1	1	1	1	1	1	1	1	1	1	1	1	1	1	1	1	1	1	0.00329114	1	1	1	1	1	1	1	1	1	1	1	0.305551	1	1	1	1	1	1	1	1	1	1	1	1	1	1
negative regulation of muscle hypertrophy	1	1	1	1	1	1	1	1	1	1	1	1	1	1	1	1	1	1	1	1	1	1	1	1	1	1	1	1	1	1	1	1	1	1	1	1	1	1	1	1	1	1	1	1	1	1	1	1	1
negative regulation of bone development	1	1	1	1	1	1	1	1	1	1	1	1	1	1	1	1	1	1	1	1	1	1	1	1	1	1	1	1	1	1	1	1	1	1	1	1	1	1	1	1	1	1	1	1	1	1	1	1	1
protein K48-linked deubiquitination	1	1	1	1	1	1	1	1	1	1	1	1	1	1	1	1	1	5.20762e-05	1	1	1	1	1	1	1	1	1	1	1	1	1	1	1	1	1	1	1	1	1	1	1	1	1	1	1	1	1	1	1
anterior/posterior pattern specification	1	1	1	1	0.0334101	1	1	1	1	1	1	1	1	1	1	1	1	1	0.0178575	1	1	1	1	1	1	1	1	1	1	7.13838e-05	1	1	1	1	1	1	1	1	1	0.219907	1	2.82697e-05	1	1	1	1	1.22176e-07	1	1
regulation of isotype switching	1	1	1	1	1	1	1	1	1	1	1	1	1	1	1	1	1	1	1	1	1	1	1	1	1	1	1	1	1	1	1	1	1	1	1	1	1	1	1	1	1	1	1	1	1	1	1	1	1
positive regulation of anterior head development	1	1	1	1	1	1	1	1	1	1	0.0100761	1	1	0.72145	1	1	1	5.74415e-34	1	1	1	1	1	1	1	1	1	1	1	1	1	1	1	1	1	1	1	1	1	1	1	1	1	1	1	1	1	1	1
chondroitin sulfate proteoglycan biosynthetic process	1	1	1	1	1	1	1	1	1	1	1	1	1	1	1	1	1	1	1	1	1	1	1	1	0.00350363	1	1	1	1	1	1	1	1	1	1	1	1	1	1	1	1	1	1	1	1	1	1	1	1
mesonephric duct development	1	1	1	1	1	1	1	1	1	1	1	1	1	1	1	1	1	1.38016e-21	1	1	1	1	1	1	1	1	1	1	1	1	1	1	1	1	1	1	1	1	1	1	1	1	1	1	1	1	1	1	1
negative regulation of core promoter binding	1	1	1	1	1	1	1	1	1	1	1	1	1	1	1	1	1	1	1	1	1	1	1	1	1	1	1	1	1	1	1	1	1	1	1	1	1	1	1	1	1	1	1	1	1	1	1	1	1
Cajal-Retzius cell differentiation	1	1	1	1	1	1	1	1	1	1	1	1	1	1	1	1	1	1	1	1	1	1	1	1	1	1	1	1	1	1	1	1	1	1	1	1	1	1	1	1	1	1	1	1	1	1	1	1	1
regulation of histone methylation	1	1	1	1	1	1	1	1	1	1	1	1	1	1	1	1	1	1	1	1	1	1	1	1	1	1	1	1	1	1	1	1	1	1	1	1	1	1	1	1	1	1	1	1	1	1	1	1	1
plasma membrane fusion	1	1	1	1	1	1	1	1	1	1	1	1	1	1	1	1	1	1	1	1	1	1	1	1	1	1	1	1	1	1	1	1	1	1	1	1	1	1	1	1	1	1	1	1	1	1	1	1	1
cerebellar cortex morphogenesis	1	1	1	1	1	1	1	0.00546033	1	1	1	1	1	1	1	1	1	3.33106e-09	1	1	1	1	1	1	1	1	1	1	1	0.0161987	1	1	1	1	1	1	1	1	1	1	1	1	1	1	1	1	1	1	1
regulation of receptor recycling	1	1	1	1	1	1	1	1	1	1	1	1	1	1	1	1	1	1	1	1	1	1	1	1	1	1	1	1	1	1	1	1	1	1	1	1	1	1	1	1	1	1	1	1	1	1	1	1	1
embryonic heart tube development	1	1	1	1	1	1	1	1	1	1	1	1	1	1	1	1	1	1	1	1	1	1	1	1	1	1	1	1	1	1	1	1	1	1	1	1	1	1	1	0.0505089	1	1	1	1	1	1	1	0.0128924	1
regulation of osteoclast development	1	1	1	1	1	1	1	1	1	1	1	1	1	1	1	1	1	1	1	1	1	1	1	1	1	1	1	1	1	1	1	1	1	1	1	1	1	1	1	1	1	1	1	1	1	1	1	1	1
canonical Wnt signaling pathway involved in mesenchymal stem cell differentiation	1	1	1	1	1	1	1	1	1	1	1	1	1	1	1	1	1	1	1	1	1	1	1	1	1	1	1	1	1	1	1	1	1	1	1	1	1	1	1	1	1	1	1	1	1	1	1	1	1
protein K63-linked deubiquitination	1	1	1	1	1	1	1	1	1	1	1	1	1	1	1	1	1	7.37198e-05	1	1	1	1	1	1	1	1	1	1	1	1	1	1	1	1	1	1	1	1	1	1	1	1	1	1	1	1	1	1	1
spinal cord patterning	1	1	1	1	1	1	1	1	1	1	1	1	1	1	1	1	1	1	1	1	1	1	1	1	1	1	1	1	1	1	1	1	1	1	1	1	1	1	1	1	1	1	1	1	1	1	0.232397	1	1
intracellular protein transmembrane transport	1	1	1	1	1	1	1	1	1	1	1	1	1	1	1	1	1	3.39284e-15	1	1	1	1	1	1	1	1	1	1	1	1	1	1	1	1	1	1	1	1	1	1	1	1	1	1	1	1	1	1	1
neurotransmitter receptor transport	1	1	1	1	1	1	1	1	1	1	1	1	1	1	1	1	1	2.18034e-12	1	1	1	1	1	1	1	1	1	1	1	1	1	1	1	1	1	1	1	1	1	1	1	1	1	1	1	1	1	1	1
ureteric bud elongation	1	1	1	1	1	1	1	1	1	1	1	1	1	1	1	1	1	1	1	1	1	1	1	1	1	1	1	1	1	1	1	1	1	1	1	1	1	1	1	1	1	1	1	1	1	1	1	1	1
regulation of endosome size	1	1	1	1	1	1	0.909877	1	1	1	1	1	1	1	1	1	1	1.705e-13	1	1	1	1	1	1	1	1	1	1	1	1	1	1	1	1	1	1	1	1	1	1	1	1	1	1	1	1	1	1	1
positive regulation of bone mineralization	1	1	1	1	1	1	1	1	1	1	1	1	1	1	1	1	1	1	1	1	1	1	1	1	1	1	1	1	1	1	1	1	1	1	1	1	1	1	1	1	1	1	1	1	1	1	1	1	1
B cell proliferation	1	1	1	1	1	1	1	1	1	1	1	1	1	1	1	1	1	1	1	1	1	1	1	1	1	1	1	1	1	1	1	1	1	1	1	1	1	1	1	1	1	1	1	1	1	1	1	1	1
exosomal secretion	1	1	1	1	1	1	0.991885	1	1	1	1	1	1	1	1	1	1	9.53928e-12	1	1	1	1	1	1	1	1	1	1	1	1	1	1	1	1	1	1	1	1	1	1	1	1	1	1	1	1	1	1	1
response to parathyroid hormone	1	1	1	1	1	1	1	1	1	1	1	1	1	1	1	1	1	1	1	1	1	1	1	1	1	1	1	1	1	1	1	1	1	1	1	1	1	1	1	1	1	1	1	1	1	1	1	1	1
osteoclast development	1	1	1	1	1	1	1	1	1	1	1	1	1	1	1	1	1	0.000288718	1	1	1	1	1	1	1	1	1	1	1	1	1	1	1	0.21706	1	1	1	1	1	1	1	1	1	1	1	1	1	1	1
regulation of adiponectin secretion	1	1	1	1	1	1	1	1	1	1	1	1	1	1	1	1	1	1.59442e-05	1	1	1	1	1	1	1	1	1	1	1	1	1	1	1	1	1	1	1	1	1	1	1	1	1	1	1	1	1	1	1
gamma-aminobutyric acid transport	1	1	1	1	1	1	1	1	1	1	1	1	1	1	1	1	1	1	1	1	1	0.00108643	1	1	1	1	1	1	1	1	1	1	1	1	1	1	1	1	1	1	1	1	1	1	1	1	1	1	1
proximal/distal pattern formation involved in metanephric nephron development	1	1	1	1	1	1	1	1	1	1	1	1	1	1	1	1	1	1	1	1	1	1	1	1	1	1	1	1	1	1	1	1	1	1	1	1	1	1	1	1	1	1	1	1	1	1	1	1	1
regulation of cell cycle phase transition	1	1	1	1	1	1	1	1	1	1	1	1	1	1	1	1	1	1	1	1	1	1	1	1	1	8.16689e-05	1	1	1	1	1	1	1	1	1	1	1	1	1	1	0.0398527	1	1	1	1	1	1	0.160875	1
sinoatrial valve morphogenesis	1	1	1	1	1	1	1	1	1	1	1	1	1	1	1	1	1	1	1	1	1	1	1	1	1	1	1	1	1	1	1	1	1	1	1	1	1	1	1	1	1	1	1	1	1	1	1	1	1
primary heart field specification	1	1	1	1	1	1	1	1	1	1	1	1	1	1	1	1	1	1	1	1	1	1	1	1	1	1	1	1	1	1	1	1	1	1	1	1	1	1	1	1	1	1	1	1	1	1	1	1	1
negative regulation of epidermal cell differentiation	1	1	1	1	1	1	1	1	1	1	1	1	1	1	1	1	1	1	1	1	1	1	1	1	1	1	1	1	1	1	1	1	1	1	1	1	1	1	1	1	1	1	1	1	1	1	1	1	1
marginal zone B cell differentiation	1	1	1	1	1	1	1	1	1	1	1	1	1	1	1	1	1	1	1	1	1	1	1	1	1	1	1	1	1	1	1	1	1	1	1	1	1	1	1	1	1	1	1	1	1	1	1	1	1
regulation of cardiac muscle tissue development	1	1	1	1	1	1	1	1	1	1	1	1	1	1	1	1	1	1	1	1	1	1	1	1	1	1	1	1	1	1	1	1	1	1	1	1	1	1	1	1	1	1	1	1	1	1	1	1	1
negative regulation of gastrin-induced gastric acid secretion	1	1	1	1	1	1	1	1	1	1	1	1	1	1	1	1	1	1	1	1	1	1	1	1	1	1	1	1	1	1	1	1	1	1	1	1	1	1	1	1	1	1	1	1	1	1	1	1	1
ciliary basal body docking	1	1	1	1	1	1	1	1	1	1	1	1	1	1	1	1	1	1.93769e-06	1	1	1	1	1	1	1	1	1	1	1	1	1	1	1	1	1	1	1	1	1	1	1	1	1	1	1	1	1	1	1
regulation of macrophage apoptotic process	1	1	1	1	1	1	1	1	1	1	1	1	1	1	1	1	1	1	1	1	1	1	1	1	1	1	1	1	1	1	1	1	1	1	1	1	1	1	1	1	1	1	1	1	1	1	1	1	1
syncytiotrophoblast cell differentiation involved in labyrinthine layer development	1	1	1	1	1	1	1	1	1	1	1	1	1	1	1	1	1	1.62207e-11	1	1	0.696444	1	1	1	1	1	1	1	1	1	1	1	1	1	1	1	1	1	1	1	1	1	1	1	1	1	1	1	1
paramesonephric duct development	1	1	1	1	1	1	1	1	1	1	0.0263113	1	1	1	1	1	1	1.85467e-32	1	1	1	1	1	1	1	1	1	1	1	1	1	1	1	1	1	1	1	1	1	1	1	1	1	1	1	1	1	1	1
beta-amyloid formation	1	1	1	1	1	1	1	1	1	1	1	1	1	1	1	1	1	1	1	1	1	1	1	1	1	1	1	1	1	1	1	1	1	1	1	1	1	1	1	1	1	1	1	1	1	1	1	1	1
thymus development	1	1	1	1	1	1	1	1	1	1	1	1	1	1	1	1	1	1	1	1	1	1	1	1	1	1	1	1	1	1	1	1	1	1	1	1	1	1	1	1	1	1	1	1	1	1	1	1	1
regulation of somatic stem cell population maintenance	1	1	1	1	1	1	1	1	1	1	1	1	1	1	1	1	1	1	1	1	1	1	1	1	1	1	1	1	1	1	1	1	1	1	1	1	1	1	1	1	1	1	1	1	1	1	1	1	1
regulation of kinetochore assembly	1	1	1	1	1	1	1	1	1	1	1	1	1	1	1	1	1	1	1	1	1	1	1	1	1	1	1	1	1	1	1	1	1	1	1	1	1	1	1	1	1	1	1	1	1	1	1	1	1
kidney morphogenesis	1	1	1	1	1	1	1	1	1	1	1	1	1	1	1	1	1	0.00191674	1	1	1	1	1	1	1	1	1	1	1	3.38219e-06	1	1	1	1	1	1	1	1	1	1	1	1	1	1	1	1	1	1	1
retrograde transport, plasma membrane to Golgi	1	1	1	1	1	1	1	1	1	1	1	1	1	1	1	1	1	1	1	1	1	1	1	1	1	1	1	1	1	1	1	1	1	1	1	1	1	1	1	1	1	1	1	1	1	1	1	1	1
endoplasmic reticulum tubular network maintenance	1	1	1	1	1	1	1	1	1	1	1	1	1	1	1	1	1	1	1	1	1	1	1	1	1	1	1	1	1	1	1	1	1	1	1	1	1	1	1	1	1	1	1	1	1	1	1	1	1
regulation of branching involved in ureteric bud morphogenesis	1	1	1	1	1	1	1	1	1	1	1	1	1	1	1	1	1	1.93334e-13	1	1	1	1	1	1	1	1	1	1	1	1	1	1	1	1	1	1	1	1	1	1	1	1	1	1	1	1	1	1	1
digestive tract development	1	1	1	1	1	1	1	1	1	1	1	1	1	1	1	1	1	1	1	1	1	1	1	1	1	1	1	1	1	1	1	1	1	1	1	1	1	1	1	1	1	1	1	1	1	1	0.21977	1	1
actin filament-based process	1	1	1	1	1	1	1	1	1	1	1	1	1	1	1	1	1	0.000156863	1	1	1	1	0.257592	1	1	1	1	1	1	1	1	1	1	0.834012	8.15368e-07	0.0129045	0.000619953	0.177388	1	1	1	1	1	1	1	1	1	0.000316268	1.20709e-05
L-methionine biosynthetic process	1	1	1	1	1	1	1	1	1	1	1	1	1	1	1	1	1	1	1	1	1	1	1	1	1	1	1	1	1	1	1	1	1	1	1	1	1	1	1	1	1	1	1	1	1	1	1	1	1
cerebellar cortex development	1	1	1	1	1	1	1	0.000109484	1	1	1	1	1	1	1	1	1	6.21982e-06	1	1	1	1	1	1	1	1	1	1	1	1	1	1	1	1	1	1	1	1	1	1	1	1	1	1	1	1	1	1	1
negative regulation of cell development	1	1	1	0.00277066	1	1	1	0.00141267	1	0.505849	1	1	1	0.00901751	1	1	1	1	1	1	1	1.84106e-05	1	1	0.525547	1	1	1	0.407474	0.0533242	0.582919	1	1	9.2613e-09	1	1	1	1	1	1	1	0.0314193	1	1	1	1	1	1	1
pattern specification involved in metanephros development	1	1	1	1	1	1	1	1	1	1	1	1	1	1	1	1	1	1	1	1	1	1	1	1	1	1	1	1	1	1	1	1	1	1	1	1	1	1	1	1	1	1	1	1	1	1	1	1	1
regulation of blood vessel remodeling	1	1	1	1	1	1	1	1	1	1	1	1	1	1	1	1	1	5.47031e-21	1	1	1	1	1	1	1	1	1	1	1	1	1	1	1	1	1	1	1	1	1	1	1	1	1	1	1	1	1	1	1
negative regulation of cardiac muscle hypertrophy	1	1	1	1	1	1	1	1	1	1	1	1	1	1	1	1	1	1	1	1	1	1	1	1	1	1	1	1	1	1	1	1	1	1	1	1	1	1	1	1	1	1	1	1	1	1	1	1	1
viral mRNA export from host cell nucleus	1	1	1	1	1	1	1	1	1	1	1	1	1	1	1	1	1	1	1	1	1	1	1	1	1	1	1	1	1	1	1	1	1	1	1	1	1	1	1	1	1	1	1	1	1	1	1	1	1
morphogenesis of embryonic epithelium	1	1	1	1	1	1	1	1	1	1	1	1	1	1	1	1	1	1	1	1	1	1	1	1	1	1	1	1	1	1.88281e-06	1	1	1	0.00373118	1	1	1	1	1	1	1	1	1	1	1	1	1	1	1
in utero embryonic development	1	1	1	1	1.09554e-05	1	1	1	1	1	1	1	1	1	1	1	1	0.00199007	1	1	1	1	0.402413	1	0.426279	1	1	1	1	0.219952	1	1	1	1	0.0162216	1	0.389587	1	1	0.0046966	0.00755849	1	1	1	1	1	1	1	1
modulation by virus of host immune response	1	1	1	1	1	1	1	1	1	1	1	1	1	1	1	1	1	2.11048e-05	1	1	1	1	1	1	1	1	1	1	1	1	1	1	1	1	1	1	1	1	1	1	1	1	1	1	1	1	1	1	1
embryonic epithelial tube formation	1	1	1	1	1	1	1	1	1	1	1	1	1	1	1	1	1	1	1	1	1	1	1	1	1	1	1	1	1	0.00091087	1	1	1	0.0197397	1	1	1	1	1	1	1	1	1	1	1	1	1	1	1
regulation of protein localization to centrosome	1	1	1	1	1	1	1	1	1	1	1	1	1	1	1	1	1	1	1	1	1	1	1	1	1	1	1	1	1	1	1	1	1	1	1	1	1	1	1	1	1	1	1	1	1	1	1	1	1
cell differentiation in spinal cord	1	1	1	1	1	1	1	0.288288	1	1	1	1	1	1	1	1	1	1	1	1	0.311167	1	1	1	1	1	1	1	1	0.0135234	1	1	1	1	1	1	1	1	1	1	1	0.00168189	1	1	1	1	1	1	1
purine ribonucleoside monophosphate metabolic process	1	1	1	1	1	1	1	1	1	1	1	1	1	1	1	1	1	1	1	1	1	1	1	1	1	1	1	1	1	1	1	1	1	1	1	1	1	1	1	1	1	1	1	1	1	1	1	1	1
circadian regulation of gene expression	1	1	1	1	1	1	1	1	1	1	1	1	1	1	1	1	1	1	1	1	1	1	1	1	1	1	1	1	1	1	1	1	1	1	1	1	1	1	1	1	1	1	1	1	1	1	1	1	1
embryonic skeletal system morphogenesis	1	1	1	1	1	1	1	1	1	1	1	1	1	1	1	1	1	0.00393856	1	1	1	1	1	1	1	1	1	1	1	0.0981773	1	1	1	1	1	1	1	1	1	1	1	1	1	1	1	1	1	1	1
purine nucleoside monophosphate metabolic process	1	1	1	1	1	1	1	1	1	1	1	1	1	1	1	1	1	1	1	1	1	1	1	1	1	1	1	1	1	1	1	1	1	1	1	1	1	1	1	1	1	1	1	1	1	1	1	1	1
pronephros morphogenesis	1	1	1	1	1	1	1	1	1	1	1	1	1	1	1	1	1	1	1	1	1	1	1	1	1	1	1	1	1	1	1	1	1	1	1	1	1	1	1	1	1	1	1	1	1	1	1	1	1
pronephric nephron tubule development	1	1	1	1	1	1	1	1	1	1	1	1	1	1	1	1	1	1	1	1	1	1	1	1	1	1	1	1	1	1	1	1	1	1	1	1	1	1	1	1	1	1	1	1	1	1	1	1	1
positive regulation of histone H3-K4 methylation	1	1	1	1	1	1	1	1	1	1	1	1	1	1	1	1	1	1	1	1	1	1	1	1	1	1	1	1	1	1	1	1	1	1	1	1	1	1	1	1	1	1	1	1	1	1	1	1	1
regulation of neutrophil degranulation	1	1	1	1	1	1	1	1	1	1	1	1	1	1	1	1	1	2.04838e-20	1	1	1	1	1	1	1	1	1	1	1	1	1	1	1	1	1	1	1	1	1	1	1	1	1	1	1	1	1	1	1
skeletal muscle cell differentiation	1	1	1	1	1	1	1	1	1	1	1	1	1	1	1	1	1	1	1	1	1	1	1	1	1	1	1	1	1	1	1	1	1	1	1	1	1	1	1	1	1	1	1	1	1	1	1	1	1
positive regulation of receptor recycling	1	1	1	1	1	1	1	1	1	1	1	1	1	1	1	1	1	1	1	1	1	1	1	1	1	1	1	1	1	1	1	1	1	1	1	1	1	1	1	1	1	1	1	1	1	1	1	1	1
positive regulation of G2/M transition of mitotic cell cycle	1	1	1	1	1	1	1	1	1	1	1	1	1	1	1	1	1	1	1	0.923202	1	1	1	1	1	1	1	1	1	0.00556901	1	1	1	1	1	1	1	1	1	1	1	1	1	1	1	1	1	1	1
corpus callosum development	1	1	1	1	1	1	1	1	1	1	1	1	1	1	1	1	1	1	1	1	1	1	1	0.0518795	1	1	1	1	1	1	1	1	1	1	1	1	1	1	1	1	1	1	1	1	1	1	1	1	1
metanephric tubule formation	1	1	1	1	1	1	1	1	1	1	1	1	1	0.195288	1	1	1	1	1	1	1	1	1	1	1	1	1	1	1	1	1	1	1	1	1	1	1	1	1	1	1	1	1	1	1	1	1	1	1
segmentation	1	1	1	1	1	1	1	1	1	1	1	1	1	1	1	1	1	1	1	1	1	1	1	1	1	1	1	1	0.461511	1.24649e-07	1	1	1	1	1	1	1	1	1	1	1	0.0842129	1	1	1	1	0.0192858	1	1
ventral spinal cord interneuron differentiation	1	1	1	1	1	1	1	1	1	1	1	1	1	1	1	1	1	1	1	1	1	1	1	1	1	1	1	1	1	1	1	1	1	1	1	1	1	1	1	1	1	1	1	1	1	1	1	1	1
heart looping	1	1	1	1	1	1	1	1	1	1	1	1	1	1	1	1	1	1	1	1	1	1	1	1	1	1	1	1	1	1	1	1	1	1	1	1	1	1	1	0.132273	1	1	1	1	1	1	1	0.136556	1
susceptibility to natural killer cell mediated cytotoxicity	1	1	1	1	1	1	1	1	1	1	1	1	1	1	1	1	1	1	1	1	1	1	1	1	1	1	1	1	1	1	1	1	1	1	1	1	1	1	1	1	1	1	1	1	1	1	1	1	1
regulation of locomotor rhythm	1	1	1	1	1	1	1	1	1	1	1	1	1	1	0.00503826	1	1	1	1	1	1	1	1	1	1	1	1	0.535167	0.739279	1	1	1	1	1	1	1	1	1	1	1	1	1	1	1	1	1	1	1	1
intracellular protein transmembrane import	1	1	1	1	1	1	1	1	1	1	1	1	1	1	1	1	1	1.94445e-13	1	1	1	1	1	1	1	1	1	1	1	1	1	1	1	1	1	1	1	1	1	1	1	1	1	1	1	1	1	1	1
canonical Wnt signaling pathway involved in regulation of cell proliferation	1	1	1	1	1	1	1	1	1	1	1	1	1	1	1	1	1	1	1	1	1	1	1	1	1	1	1	1	1	1	1	1	1	1	1	1	1	1	1	1	1	1	1	1	1	1	1	1	1
regulation of bone development	1	1	1	1	1	1	1	1	1	1	1	1	1	1	1	1	1	1	1	1	1	1	1	1	1	1	1	1	1	1	1	1	1	1	1	1	1	1	1	1	1	1	1	1	1	1	1	1	1
regulation of kidney size	1	1	1	1	1	1	1	1	1	1	1	1	1	1	1	1	1	1	1	1	1	1	1	1	1	1	1	1	1	1	1	1	1	1	1	1	1	1	1	1	1	1	1	1	1	1	1	1	1
regulation of cyclin-dependent protein kinase activity	1	1	1	1	1	1	1	1	1	1	1	1	1	1	1	1	1	1	1	1	1	1	1	1	1	1	1	1	1	1	1	1	1	1	1	1	1	1	1	1	1	1	1	1	1	1	1	1	1
positive regulation of B cell activation	1	1	1	1	1	1	1	1	1	0.328633	1	1	1	1	1	1	1	1	1	1	1	1	1	1	1	0.000951201	1	1	1	1	1	1	1	1	1	1	1	1	1	1	1	1	1	1	1	1	1	1	1
negative regulation of cyclin-dependent protein kinase activity	1	1	1	1	1	1	1	1	1	1	1	1	1	1	1	1	1	0.000977558	1	1	1	1	1	1	1	1	1	1	1	1	1	1	1	1	1	1	1	1	1	1	1	1	1	1	1	1	1	1	1
negative regulation of neuron differentiation	1	1	1	0.00711278	1	1	1	0.00361268	1	0.821233	1	1	1	0.104876	1	1	1	1	1	1	1	0.000884736	1	1	1	1	1	1	0.065892	1	0.532474	1	1	1.20442e-06	1	1	1	1	1	1	1	0.496581	1	1	1	1	1	1	1
innate immune response activating cell surface receptor signaling pathway	1	1	1	1	1	1	1	1	1	1	1	1	1	1	1	1	1	0.000608203	1	1	1	1	1	1	1	4.2707e-07	1	1	1	1	1	1	1	1	1	1	0.395147	1	1	1	1	1	1	1	1	1	1	1	1
somite specification	1	1	1	1	1	1	1	1	1	1	1	1	1	1	1	1	1	1	1	1	1	1	1	1	1	1	1	1	1	1	1	1	1	1	1	1	1	1	1	1	1	1	1	1	1	1	1	1	1
cholesterol ester hydrolysis involved in cholesterol transport	1	1	1	1	1	1	1	1	1	1	1	1	1	1	1	1	1	1	1	1	1	1	1	1	1	1	1	1	1	1	1	1	1	1	1	1	1	1	1	1	1	1	1	1	1	1	1	1	1
embryonic placenta morphogenesis	1	1	1	1	1	1	1	1	1	1	1	1	1	1	1	1	1	5.95398e-11	1	1	1	1	1	1	1	1	1	1	1	0.00071669	1	1	1	1	1	1	1	1	1	1	1	1	1	1	1	1	1	1	1
response to genistein	1	1	1	1	1	1	1	1	1	1	1	1	1	1	1	1	1	1	1	1	1	1	1	1	1	1	1	1	1	1	1	1	1	1	1	1	1	1	1	1	1	1	1	1	1	1	1	1	1
eye pigment biosynthetic process	1	1	1	1	1	1	1	1	1	1	1	1	1	1	1	1	1	1	1	1	1	1	1	1	1	1	1	1	1	1	1	1	1	1	1	1	1	1	1	1	1	1	1	1	1	1	1	1	1
positive regulation of cell proliferation in bone marrow	1	1	1	1	1	1	1	1	1	1	1	1	1	1	1	1	1	1	1	1	1	1	1	1	1	1	1	1	1	1	1	1	1	0.0372346	1	1	1	1	1	1	1	1	1	1	1	1	1	1	1
negative regulation of epidermis development	1	1	1	1	1	1	1	1	1	1	1	1	1	1	1	1	1	1	1	1	1	1	1	1	1	1	1	1	1	1	1	1	1	1	1	1	1	1	1	1	1	1	1	1	1	1	1	1	1
nephron tubule epithelial cell differentiation	1	1	1	1	1	1	1	1	1	1	1	1	1	1	1	1	1	1	1	1	1	1	1	1	1	1	1	1	1	1	1	1	1	1	1	1	1	1	1	1	1	1	1	1	1	1	1	1	1
negative regulation of striated muscle cell differentiation	1	1	1	1	1	1	1	1	1	1	1	1	1	1	1	1	1	1	1	1	1	1	1	1	1	1	1	1	1	1	1	1	1	1	1	1	1	1	1	1	1	1	1	1	1	1	1	1	1
epithelial tube formation	1	1	1	1	1	1	1	1	1	1	1	1	1	1	1	1	1	1	1	1	1	1	1	1	1	1	1	1	1	0.00221931	1	1	1	0.00358407	1	1	1	1	1	1	1	1	1	1	1	1	1	1	1
positive regulation of macrophage apoptotic process	1	1	1	1	1	1	1	1	1	1	1	1	1	1	1	1	1	1	1	1	1	1	1	1	1	1	1	1	1	1	1	1	1	1	1	1	1	1	1	1	1	1	1	1	1	1	1	1	1
mitochondrial transmembrane transport	1	1	1	1	1	1	1	1	1	1	1	1	1	1	1	1	1	0.000281681	1	1	1	1	1	1	1	1	1	1	1	1	1	1	1	1	1	1	1	1	1	1	1	1	1	1	1	1	1	1	1
antimicrobial humoral response	1	1	1	1	1	1	1	1	1	1	1	1	1	1	1	1	1	1.8293e-09	1	1	1	1	1	1	1	1	1	1	1	1	1	1	1	1	1	1	1	1	1	1	1	1	1	1	1	1	1	1	1
positive regulation of cell cycle G2/M phase transition	1	1	1	1	1	1	1	1	1	1	1	1	1	1	1	1	1	1	1	1	1	1	1	1	1	1	1	1	1	0.0103064	1	1	1	1	1	1	1	1	1	1	1	1	1	1	1	1	1	1	1
negative regulation of reactive oxygen species metabolic process	1	1	1	1	1	1	1	1	1	1	1	1	1	1	1	1	1	1	1	1	1	1	1	1	0.079164	1	1	1	1	1	1	1	1	1	1	1	1	1	1	1	1	1	1	1	1	1	1	1	1
regulation of neutrophil activation	1	1	1	1	1	1	1	1	1	1	1	1	1	1	1	1	1	1.16834e-19	1	1	1	1	1	1	1	1	1	1	1	1	1	1	1	1	1	1	1	1	1	1	1	1	1	1	1	1	1	1	1
aromatic amino acid transport	1	1	1	1	1	1	1	1	1	1	1	1	1	1	1	1	1	1	1	1	1	1	1	1	1	1	1	1	1	1	1	1	1	1	1	1	1	1	1	1	1	1	1	1	1	1	1	1	1
negative regulation of interleukin-2 production	1	1	1	1	1	1	1	1	0.199205	1	1	1	1	1	1	1	1	1	1	1	1	1	1	1	1	1	1	1	1	1	1	1	1	1	1	1	1	1	1	1	1	1	1	1	1	1	1	1	1
positive regulation of pancreatic juice secretion	1	1	1	1	1	1	1	1	1	1	1	1	1	1	1	1	1	1	1	1	1	1	1	1	1	1	1	1	1	1	1	1	1	1	1	1	1	1	1	1	1	1	1	1	1	1	1	1	1
glycosaminoglycan biosynthetic process	1	1	1	1	1	1	1	1	1	1	1	1	1	1	1	1	1	1	1	1	1	1	1	1	1	1	1	1	1	1	1	1	1	1	1	1	1	1	1	1	1	1	1	1	1	1	1	1	1
regulation of synaptic activity	1	1	1	1	1	1	1	1	1	1	1	1	1	1	1	1	1	1	1	1	1	1	1	1	1	1	1	1	1	1	1	1	1	1	1	1	1	1	1	1	1	1	1	1	1	1	1	1	1
aminoglycan biosynthetic process	1	1	1	1	1	1	1	1	1	1	1	1	1	1	1	1	1	1	1	1	1	1	1	1	1	1	1	1	1	1	1	1	1	1	1	1	1	1	1	1	1	1	1	1	1	1	1	1	1
cerebellum morphogenesis	1	1	1	1	1	1	1	0.0021632	1	1	1	1	1	1	1	1	1	2.44063e-08	1	1	1	1	1	1	1	1	1	1	1	0.0325093	1	1	1	1	1	1	1	1	1	1	1	1	1	1	1	1	1	1	1
mature B cell differentiation involved in immune response	1	1	1	1	1	1	1	1	1	1	1	1	1	1	1	1	1	1	1	1	1	1	1	1	1	1	1	1	1	1	1	1	1	1	1	1	1	1	1	1	1	1	1	1	1	1	1	1	1
regulation of centromere complex assembly	1	1	1	1	1	1	1	1	1	1	1	1	1	1	1	1	1	1	1	1	1	1	1	1	1	1	1	1	1	1	1	1	1	1	1	1	1	1	1	1	1	1	1	1	1	1	1	1	1
muscle organ development	1	1	1	0.69249	1	1	1	1	1	1	1	1	1	1	1	1	1	1	1	1	1	1	0.394446	1	1	1	1	1	1	1	1	1	1	0.688325	1	1	1	1	1	1	1	1	1	1	1	1	1	1	1
sulfur compound biosynthetic process	1	1	1	1	1	1	1	1	1	0.0777469	1	1	1	1	1	1	1	1	1	1	1	1	1	1	1	1	1	1	1	1	1	1	1	1	1	1	1	1	1	1	1	1	1	1	1	1	1	1	1
germinal center formation	1	1	1	1	1	1	1	1	1	1	1	1	1	1	1	1	1	1	1	1	1	1	1	1	1	1	1	1	1	1	1	1	1	1	1	1	1	1	1	1	1	1	1	1	1	1	1	1	1
cellular response to leukemia inhibitory factor	1	1	1	1	1	1	1	1	1	1	1	1	1	1	1	1	1	1	1	1	1	1	1	1	1	1	1	1	1	1	1	1	1	1	1	1	1	1	1	1	1	1	1	1	1	1	1	1	1
indolalkylamine metabolic process	1	1	1	1	1	1	1	1	1	1	1	1	1	1	1	1	1	1	1	1	1	1	1	1	1	1	1	1	1	1	1	1	1	1	1	1	1	1	1	1	1	1	1	1	1	1	1	1	1
regulation of immunoglobulin production	1	1	1	1	1	1	1	1	1	1	1	1	1	1	1	1	1	1	1	1	1	1	1	1	1	1	1	1	1	1	1	1	1	1	1	1	1	1	1	1	1	1	1	1	1	1	1	1	1
mesonephros development	1	1	1	1	1	1	1	1	1	1	1	1	1	1	1	1	1	1	1	1	1	1	1	1	1	1	1	1	1	0.174866	1	1	1	0.685015	1	1	1	1	1	1	1	1	1	1	1	1	1	1	1
methionine biosynthetic process	1	1	1	1	1	1	1	1	1	1	1	1	1	1	1	1	1	1	1	1	1	1	1	1	1	1	1	1	1	1	1	1	1	1	1	1	1	1	1	1	1	1	1	1	1	1	1	1	1
B cell homeostasis	1	1	1	1	1	1	1	1	1	1	1	1	1	1	1	1	1	1	1	1	1	1	1	1	1	1	1	1	1	1	1	1	1	1	1	1	1	1	1	1	1	1	1	1	1	1	1	1	1
cardiac muscle hypertrophy in response to stress	1	1	1	1	1	1	1	1	1	1	1	1	1	1	1	1	1	1	1	1	1	1	1	1	1	1	1	1	1	1	1	1	1	1	1	1	1	1	1	1	1	1	1	1	1	1	1	1	1
regulation of cellular response to growth factor stimulus	1	1	1	1	1	1	1	1	1	1	1	1	1	1	1	1	1	1	1	1	1	1	0.00404842	1	1	1	1	1	1	0.26665	1	1	1	1	1	1	1	1	1	1	0.0546219	1	1	1	1	1	2.40271e-05	1	1
mature B cell differentiation	1	1	1	1	1	1	1	1	1	1	1	1	1	1	1	1	1	1	1	1	1	1	1	1	1	1	1	1	1	1	1	1	1	1	1	1	1	1	1	1	1	1	1	1	1	1	1	1	1
mitochondrial transport	1	1	1	1	1	1	1	1	1	1	1	1	1	1	1	1	1	1	1	1	1	1	1	1	1	1	1	1	1	1	1	1	1	1	1	1	0.117281	1	1	1	1	1	1	1	1	1	1	1	1
canonical Wnt signaling pathway involved in midbrain dopaminergic neuron differentiation	1	1	1	1	1	1	1	1	1	1	1	1	1	1	1	1	1	1	1	1	1	1	1	1	1	1	1	1	1	1	1	1	1	1	1	1	1	1	1	1	1	1	1	1	1	1	1	1	1
uterine epithelium development	1	1	1	1	1	1	1	1	1	1	9.62683e-05	1	1	1	1	1	1	3.80335e-41	1	1	1	1	1	1	1	1	1	1	1	1	1	1	1	1	1	1	1	1	1	1	1	1	1	1	1	1	1	1	1
horizontal cell localization	1	1	1	1	1	1	1	1	1	1	9.62683e-05	1	1	1	1	1	1	3.80335e-41	1	1	1	1	1	1	1	1	1	1	1	1	1	1	1	1	1	1	1	1	1	1	1	1	1	1	1	1	1	1	1
nephric duct elongation	1	1	1	1	1	1	1	1	1	1	9.62683e-05	1	1	1	1	1	1	3.80335e-41	1	1	1	1	1	1	1	1	1	1	1	1	1	1	1	1	1	1	1	1	1	1	1	1	1	1	1	1	1	1	1
positive regulation of protein homodimerization activity	1	1	1	1	1	1	1	1	1	1	1	1	1	1	1	1	1	1	1	1	1	1	1	1	1	1	1	1	1	1	1	1	1	1	1	1	1	1	1	1	1	1	1	1	1	1	1	1	1
endodermal cell fate specification	1	1	1	1	1	1	1	1	1	1	1	1	1	1	1	1	1	1	1	1	1	1	1	1	1	1	1	1	1	1	1	1	1	1	1	1	1	1	1	1	1	0.82109	1	1	1	1	1	1	1
positive regulation of isotype switching	1	1	1	1	1	1	1	1	1	1	1	1	1	1	1	1	1	1	1	1	1	1	1	1	1	1	1	1	1	1	1	1	1	1	1	1	1	1	1	1	1	1	1	1	1	1	1	1	1
renal vesicle development	1	1	1	1	1	1	1	1	1	1	1	1	1	1	1	1	1	4.78053e-15	1	1	1	1	1	1	1	1	1	1	1	1	1	1	1	1	1	1	1	1	1	1	1	1	1	1	1	1	1	1	1
axis specification	1	1	1	1	1	1	1	1	1	1	1	1	1	1	1	1	1	0.000214769	1	1	1	1	1	1	1	1	1	1	1	1	1	1	1	1	1	1	1	1	1	1	1	1	1	1	1	1	1	1	1
positive regulation of TOR signaling	1	1	1	1	0.805979	1	1	1	1	1	1	1	0.606635	1	1	1	1	1	1	1	0.376843	1	0.105098	1	1	1	1	1	1	1	1	1	1	1	1	1	1	1	1	1	1	1	1	1	1	1	1	1	1
ventral spinal cord interneuron specification	1	1	1	1	1	1	1	1	1	1	1	1	1	1	1	1	1	1	1	1	0.420384	1	1	1	1	1	1	1	1	1	1	1	1	1	1	1	1	1	1	1	1	1	1	1	1	1	0.00841372	1	1
regulation of vascular permeability	1	1	1	1	1	1	1	1	1	1	1	1	1	1	1	1	1	8.94118e-20	1	1	1	1	1	1	1	1	1	1	1	1	1	1	1	1	1	1	1	1	1	1	1	1	1	1	1	1	1	1	1
chorio-allantoic fusion	1	1	1	1	1	1	1	1	1	1	1	1	1	1	1	1	1	1.10664e-07	1	1	0.4699	1	1	1	0.0827795	1	1	1	1	0.000135934	1	1	1	1	1	1	1	1	1	1	1	1	1	1	1	1	1	1	1
establishment of protein localization to mitochondrion	1	1	1	1	1	1	1	1	1	1	1	1	1	1	1	1	1	0.000123562	1	1	1	1	1	1	1	1	1	1	1	1	1	1	1	1	1	1	1	1	1	1	1	1	1	1	1	1	1	1	1
hormone biosynthetic process	1	1	1	1	1	1	1	1	1	1	1	1	1	1	1	1	1	1	1	1	0.0305265	1	1	1	1	1	1	1	1	1	1	1	1	1	1	1	1	1	1	1	1	1	1	1	1	1	1	1	1
canonical Wnt signaling pathway involved in osteoblast differentiation	1	1	1	1	1	1	1	1	1	1	1	1	1	1	1	1	1	1	1	1	1	1	1	1	1	1	1	1	1	1	1	1	1	1	1	1	1	1	1	1	1	1	1	1	1	1	1	1	1
determination of heart left/right asymmetry	1	1	1	1	1	1	1	1	1	1	1	1	1	1	1	1	1	1	1	1	1	1	1	1	1	1	1	1	1	1	1	1	1	1	1	1	1	1	1	0.407731	1	1	1	1	1	1	1	1	1
pronephric nephron development	1	1	1	1	1	1	1	1	1	1	1	1	1	1	1	1	1	1	1	1	1	1	1	1	1	1	1	1	1	1	1	1	1	1	1	1	1	1	1	1	1	1	1	1	1	1	1	1	1
transmembrane transport	1	1	1	1	1	1	1	1	1	1	1	1	1	1	1	1	1	0.00101872	1	1	0.0307588	1	1	1	1	1	1	1	1	1	1	1	1	1	1	1	1	1	1	1	1	1	1	0.333594	1	1	1	1	1.37023e-06
positive regulation of immunoglobulin production	1	1	1	1	1	1	1	1	1	1	1	1	1	1	1	1	1	1	1	1	1	1	1	1	1	1	1	1	1	1	1	1	1	1	1	1	1	1	1	1	1	1	1	1	1	1	1	1	1
mammary gland epithelium development	1	1	1	1	1	1	1	1	1	1	1	1	1	1	1	1	1	1	1	1	1	1	0.0295205	1	1	1	1	1	1	0.304234	1	1	1	1	1	1	1	1	1	0.192289	1	1	1	1	1	1	1	1	1
regulation of nervous system development	1	1	1	1.38174e-08	1	1	1	9.32439e-06	1	0.0392139	0.428803	0.136595	0.00458924	1.77566e-07	0.498905	1	1	1	1	0.00134155	1	1.25368e-06	1	1	1	1	1.95208e-07	1	0.323781	0.0013245	0.463855	1	0.967821	4.86193e-10	1	1	1	1	1	1	1	4.22456e-07	1	0.0123524	1	0.00150925	0.228413	1	1
regulation of neurogenesis	1	1	1	1.75576e-07	1	1	1	0.000103065	1	1	1	1	0.0644092	0.00018076	1	1	1	1	1	0.0174373	1	7.22013e-05	1	1	1	1	2.61683e-07	1	1	0.000795775	0.222493	1	1	1.12872e-08	1	1	1	1	1	1	1	3.05735e-09	1	1	1	0.0032911	0.926207	1	1
regulation of cell development	1	1	1	2.29308e-07	1	1	1	7.4989e-05	1	1	1	1	0.184798	0.000271776	1	1	1	1	1	0.00615342	1	5.99767e-06	1	1	1	1	1.03713e-08	1	0.0833256	1.217e-05	0.0285025	1	1	2.21838e-10	0.271933	1	1	1	1	1	1	7.03072e-09	1	0.222331	1	0.155891	0.0872124	1	1
hippocampus development	1	1	1	2.40836e-07	1	1	1	0.00175489	1	1	1	1	1	1	1	1	1	1	1	1	1	1	1	1	1	1	1	1	1	1	1	1	1	1	1	1	1	1	1	1	1	1	1	1	1	1	1	1	1
forebrain generation of neurons	1	1	1	4.57975e-07	1	1	1	0.107774	1	1	1	1	1	1	1	1	1	1	1	1	1	1	1	1	1	1	1	1	1	1	1	1	1	1	1	1	1	1	1	1	1	1	1	1	1	1	0.0470247	1	1
regulation of neuron differentiation	1	1	1	8.62441e-07	1	1	1	0.00186342	1	1	1	1	1	0.000288673	0.94195	1	1	1	1	0.000587972	1	0.123651	1	1	1	1	7.75287e-06	1	0.127742	0.0297281	0.590459	1	1	3.7686e-06	1	1	1	1	1	1	1	2.30711e-07	1	1	1	0.00464922	0.20953	1	1
forebrain neuron differentiation	1	1	1	1.53392e-06	1	1	1	0.0287517	1	1	1	1	1	1	1	1	1	1	1	1	1	0.82455	1	1	1	1	1	1	1	1	1	1	1	1	1	1	1	1	1	1	1	1	1	1	1	1	0.331427	1	1
limbic system development	1	1	1	0.000252083	1	1	1	0.0171288	1	1	1	1	1	1	1	1	1	1	1	1	1	1	1	1	1	1	1	1	1	0.824307	1	1	1	1	1	1	1	1	1	1	1	1	1	1	1	1	1	1	1
forebrain neuron development	1	1	1	0.000318462	1	1	1	0.888927	1	1	1	1	1	1	1	1	1	1	1	1	1	1	1	1	1	1	1	1	1	1	1	1	1	1	1	1	1	1	1	1	1	1	1	1	1	1	0.197367	1	1
positive regulation of nervous system development	1	1	1	0.000474939	1	1	1	1	1	0.15888	1	1	1	0.18795	1	1	1	1	1	1	1	1	1	1	1	1	0.144007	1	1	1	1	1	1	0.0783929	1	1	1	1	1	1	1	1	1	0.369433	1	0.000298557	1	1	1
pallium development	1	1	1	0.000668082	1	1	1	0.0016013	1	1	1	1	1	1	1	1	1	1	1	1	1	1	1	1	1	1	1	1	1	1	1	1	1	1	1	1	1	1	1	1	1	0.0190491	1	1	1	1	1	1	1
malate-aspartate shuttle	1	1	1	0.000717066	1	1	1	1	1	1	1	1	1	1	1	1	1	1	1	1	1	1	1	1	1	1	1	1	1	1	1	1	1	1	1	1	1	1	1	1	1	1	1	1	1	1	1	1	1
positive regulation of neurogenesis	1	1	1	0.00129801	1	1	1	1	1	1	1	1	1	1	1	1	1	1	1	1	1	1	1	1	1	1	0.0810805	1	1	0.820739	1	1	1	0.0317709	1	1	1	1	1	1	1	0.0487752	1	1	1	0.00174362	1	1	1
pyramidal neuron development	1	1	1	0.00181595	1	1	1	1	1	1	1	1	1	1	1	1	1	1	1	1	1	1	1	1	1	1	1	1	1	1	1	1	1	1	1	1	1	1	1	1	1	1	1	1	1	1	1	1	1
negative regulation of nervous system development	1	1	1	0.0021222	1	1	1	0.00595738	1	0.399845	1	1	0.734955	0.00824507	1	1	1	1	1	1	1	8.36009e-08	1	1	1	1	1	1	1	1	0.0917065	1	1	1.75188e-08	1	1	1	1	1	1	1	0.269359	1	1	1	1	1	1	1
L-aspartate transmembrane transport	1	1	1	0.00218694	1	1	1	1	1	1	1	1	1	1	1	1	1	1	1	1	1	1	1	1	1	1	1	1	1	1	1	1	1	1	1	1	1	1	1	1	1	1	1	1	1	1	1	1	1
cerebral cortex GABAergic interneuron differentiation	1	1	1	0.00244979	1	1	1	1	1	1	1	1	1	1	1	1	1	1	1	1	1	1	1	1	1	1	1	1	1	1	1	1	1	1	1	1	1	1	1	1	1	1	1	1	1	1	1	1	1
limb bud formation	1	1	1	0.00268566	1	1	1	0.764405	1	1	1	1	1	1	1	1	1	1	1	1	1	1	1	1	1	1	1	1	1	1	1	1	1	1	1	1	1	1	1	1	1	1	1	1	1	1	1	1	1
positive regulation of neuron differentiation	1	1	1	0.00299025	1	1	1	1	1	1	1	1	1	1	1	1	1	1	1	1	1	1	1	1	1	1	1	1	1	1	1	1	1	1	1	1	1	1	1	1	1	1	1	1	1	0.00151169	1	1	1
positive regulation of autophagy	1	1	1	0.00342963	1	1	1	1	1	1	1	1	1	1	1	1	1	1	1	1	1	1	1	1	1	1	1	1	1	1	1	1	1	1	1	1	1	1	1	1	1	1	1	1	1	1	1	1	1
cerebral cortex GABAergic interneuron fate commitment	1	1	1	0.00459591	1	1	1	1	1	1	1	1	1	1	1	1	1	1	1	1	1	1	1	1	1	1	1	1	1	1	1	1	1	1	1	1	1	1	1	1	1	1	1	1	1	1	1	1	1
regulation of transcription from RNA polymerase II promoter involved in forebrain neuron fate commitment	1	1	1	0.00459591	1	1	1	1	1	1	1	1	1	1	1	1	1	1	1	1	1	1	1	1	1	1	1	1	1	1	1	1	1	1	1	1	1	1	1	1	1	1	1	1	1	1	1	1	1
positive regulation of amacrine cell differentiation	1	1	1	0.00459591	1	1	1	1	1	1	1	1	1	1	1	1	1	1	1	1	1	1	1	1	1	1	1	1	1	1	1	1	1	1	1	1	1	1	1	1	1	1	1	1	1	1	1	1	1
negative regulation of neurogenesis	1	1	1	0.00525504	1	1	1	0.00268506	1	1	1	1	1	0.0109592	1	1	1	1	1	1	1	1.7682e-05	1	1	1	1	1	1	0.837119	1	1	1	1	1.07044e-07	1	1	1	1	1	1	1	0.0654918	1	1	1	1	1	1	1
aspartate transport	1	1	1	0.0128132	1	1	1	1	1	1	1	1	1	1	1	1	1	1	1	1	1	1	1	1	1	1	1	1	1	1	1	1	1	1	1	1	1	1	1	1	1	1	1	1	1	1	1	1	1
commitment of multipotent stem cells to neuronal lineage in forebrain	1	1	1	0.0154796	1	1	1	1	1	1	1	1	1	1	1	1	1	1	1	1	1	1	1	1	1	1	1	1	1	1	1	1	1	1	1	1	1	1	1	1	1	1	1	1	1	1	1	1	1
pyramidal neuron differentiation	1	1	1	0.0178511	1	1	1	1	1	1	1	1	1	1	1	1	1	1	1	1	1	1	1	1	1	1	1	1	1	1	1	1	1	1	1	1	1	1	1	1	1	1	1	1	1	1	1	1	1
regulation of cellular component biogenesis	1	1	1	0.0186284	1	1	1	1	1	1	1	1	1	1	1	1	1	1	1	1	1	1	1	1	1	1	1	1	1	0.0168171	1	1	1	0.647956	5.71085e-05	1	1	1	1	1	1	1	1	1	1	1	0.278382	1	1
regulation of retina development in camera-type eye	1	1	1	0.0193225	1	1	1	1	1	1	1	1	1	1	1	1	1	1	1	1	1	1	1	1	1	1	1	1	1	1	1	1	1	1	1	1	1	1	1	1	1	1	1	1	1	1	1	1	1
cerebellar granule cell precursor tangential migration	1	1	1	0.0201372	1	1	1	1	1	1	1	1	1	1	1	1	1	1	1	1	1	1	1	1	1	1	1	1	1	1	1	1	1	1	1	1	1	1	1	1	1	0.234233	1	1	1	1	1	1	1
long-chain fatty acid biosynthetic process	1	1	1	0.0203131	1	1	1	1	1	1	1	1	1	1	1	1	1	1	1	1	1	1	1	1	1	1	1	1	1	1	1	1	1	1	1	1	1	1	1	1	1	1	1	1	1	1	1	1	1
peptidyl-threonine phosphorylation	1	1	1	0.0227302	0.161222	1	1	1	1	1	1	1	1	1	1	1	1	1	1	1	1	1	1	1	1	1	1	1	1	1	1	1	1	1	1	1	1	1	1	1	1	1	1	1	1	1	1	1	1
regulation of cell projection organization	1	1	1	0.028146	1	1	1	0.00736038	1	1	1	0.420148	1	1	0.011526	1	1	1	1	0.000245715	1	0.0660895	1	1	1	1	5.67763e-05	1	2.03297e-05	0.539386	1	1	1	2.2836e-05	0.203045	1	1	0.153901	1	1	1	2.90476e-08	1	1	1	0.00550316	1	1	1
single-organism organelle organization	1	1	1	0.030391	1	1	1	1	1	1	1	1	1	1	1	1	1	0.0043153	1	1	1	1	0.153513	1	1	1	1	1	1	1	1	1	1	0.015032	0.000140471	0.00148288	1.21774e-05	1	1	1	1	1	1	1	1	1	1	2.12296e-07	3.70679e-06
C4-dicarboxylate transport	1	1	1	0.0361342	1	1	1	1	1	1	1	1	1	1	1	1	1	1	1	1	1	1	1	1	1	1	1	1	1	1	1	1	1	1	1	1	1	1	1	1	1	1	1	1	1	1	1	1	1
principal sensory nucleus of trigeminal nerve development	1	1	1	0.044499	1	1	1	1	1	1	1	1	1	1	0.295541	1	1	1	1	1	1	0.00329313	1	1	1	1	1	1	1	1	0.336596	1	1	1	1	1	1	1	1	1	1	1	1	1	1	1	1	1	1
protein targeting to membrane	1	1	1	0.0449136	1	1	1	1	1	1	1	1	1	1	1	1	1	1	1	1	1	1	1	1	1	1	1	1	1	1	1	1	1	1	1	1	1	1	1	1	1	1	1	1	1	1	1	1	1
regulation of autophagy	1	1	1	0.0483249	1	1	1	1	1	1	1	1	1	1	1	1	1	1	1	1	1	1	1	1	1	4.84203e-05	1	1	1	1	1	1	1	1	1	1	1	1	1	1	1	1	1	1	1	1	1	1	1
olfactory bulb development	1	1	1	0.0644399	1	1	1	1	1	1	1	1	1	1	1	1	1	1	0.823575	1	1	1	1	1	1	1	1	1	1	1	1	1	1	1	1	1	1	1	1	1	1	1	1	1	1	1	1	1	1
olfactory lobe development	1	1	1	0.0713284	1	1	1	1	1	1	1	1	1	1	1	1	1	1	0.877818	1	1	1	1	1	1	1	1	1	1	1	1	1	1	1	1	1	1	1	1	1	1	1	1	1	1	1	1	1	1
cerebral cortex neuron differentiation	1	1	1	0.165171	1	1	1	1	1	1	1	1	1	1	1	1	1	1	1	1	1	1	1	1	1	1	1	1	1	1	1	1	1	1	1	1	1	1	1	1	1	1	1	1	1	1	1	1	1
biological adhesion	1	1	1	0.179258	1	1	1	0.00131604	1	0.00321634	0.0545402	0.101082	0.402781	0.00232094	0.0151451	1	1	1	1	1	1	1	1	1	1	1	1	0.00130213	1.47145e-05	0.00663816	1	1	0.165593	0.0193612	3.90249e-05	1	1	0.0147088	1	1	0.0011648	0.516201	1	0.0154531	1	1	1	0.0281241	1
hindbrain tangential cell migration	1	1	1	0.186743	1	1	1	1	1	1	1	1	1	1	1	1	1	1	1	1	1	1	1	1	1	1	1	1	1	1	1	1	1	1	1	1	1	1	1	1	1	1	1	1	1	1	1	1	1
positive regulation of ATP-dependent microtubule motor activity, plus-end-directed	1	1	1	0.19011	1	1	1	1	1	1	1	1	1	1	1	1	1	1	1	1	1	1	1	1	1	1	1	1	1	1	1	1	1	1	1	1	1	1	1	1	1	1	1	1	1	1	1	1	1
cell adhesion	1	1	1	0.191272	1	1	1	0.00109643	1	0.0049326	0.0472102	0.0873755	0.343685	0.00254141	0.0127591	1	1	1	1	1	1	1	1	1	1	1	1	0.00113756	1.51249e-05	0.00566177	1	1	0.150069	0.0164714	9.72857e-05	1	1	0.030293	1	1	0.00221814	0.605723	1	0.0123736	1	1	1	0.0337894	1
dTDP biosynthetic process	1	1	1	0.212721	1	1	1	1	1	1	1	1	1	1	1	1	1	1	1	1	1	1	1	1	1	1	1	1	1	1	1	1	1	1	1	1	1	1	1	1	1	1	1	1	1	1	1	1	1
dUDP biosynthetic process	1	1	1	0.212721	1	1	1	1	1	1	1	1	1	1	1	1	1	1	1	1	1	1	1	1	1	1	1	1	1	1	1	1	1	1	1	1	1	1	1	1	1	1	1	1	1	1	1	1	1
negative regulation of protein localization to nucleus	1	1	1	0.224824	1	1	1	1	1	1	1	1	1	1	1	1	1	1	1	1	1	1	1	1	1	1	1	1	1	1	1	1	1	1	1	1	1	1	1	1	1	1	1	1	1	1	1	1	1
L-amino acid transport	1	1	1	0.241137	1	1	1	1	1	1	1	1	1	1	1	1	1	1	1	1	1	1	1	1	1	1	1	1	1	1	1	1	1	1	1	1	1	1	1	1	1	1	1	1	1	1	1	1	1
glutamate decarboxylation to succinate	1	1	1	0.271581	1	1	1	1	1	1	1	1	1	1	1	1	1	1	1	1	1	1	1	1	1	1	1	1	1	1	1	1	1	1	1	1	1	1	1	1	1	1	1	1	1	1	1	1	1
cardiac ventricle formation	1	1	1	0.290253	1	1	1	1	1	1	1	1	1	1	1	1	1	1	1	1	1	1	1	1	1	1	1	1	1	1	1	1	1	1	1	1	1	1	1	1	1	1	1	1	1	1	1	1	1
ventricular septum development	1	1	1	0.333983	1	1	1	1	1	1	1	1	1	1	1	1	1	1	1	1	1	1	1	1	1	1	1	1	1	0.191253	1	1	1	0.0850742	1	1	1	1	1	1	1	1	1	1	1	1	1	1	1
central nervous system projection neuron axonogenesis	1	1	1	0.338717	1	1	1	1	1	1	1	1	1	1	1	1	1	1	1	1	1	1	1	1	1	1	1	1	0.348207	1	1	1	1	1	1	1	1	1	1	1	1	1	1	1	1	1	1	1	1
positive regulation of microtubule motor activity	1	1	1	0.351019	1	1	1	1	1	1	1	1	1	1	1	1	1	1	1	1	1	1	1	1	1	1	1	1	1	1	1	1	1	1	1	1	1	1	1	1	1	1	1	1	1	1	1	1	1
negative regulation of rubidium ion transmembrane transporter activity	1	1	1	0.368773	1	1	1	1	1	1	1	1	1	1	1	1	1	1	1	1	1	1	1	1	1	1	1	1	1	1	1	1	1	1	1	1	1	1	1	1	1	1	1	1	1	1	1	1	1
lens morphogenesis in camera-type eye	1	1	1	0.387831	1	1	1	1	1	1	1	1	1	1	1	1	1	1	0.188594	1	1	1	1	1	1	1	1	1	1	1	1	1	1	1	1	1	1	1	1	1	1	1	1	1	1	1	0.419097	1	1
oligodendrocyte development	1	1	1	0.394386	1	1	1	1	1	1	1	1	1	1	1	1	1	1	1	1	1	1	1	1	1	1	1	1	1	1	1	1	1	1	1	1	1	1	1	1	1	1	1	1	1	1	1	1	1
nucleoside triphosphate biosynthetic process	1	1	1	0.400894	1	1	1	1	1	1	1	1	1	1	1	1	1	1	1	1	1	1	1	1	1	1	1	1	1	1	1	1	1	1	1	1	1	1	1	1	1	1	1	1	1	1	1	1	1
olfactory bulb interneuron differentiation	1	1	1	0.402833	1	1	1	1	1	1	1	1	1	1	1	1	1	1	1	1	1	1	1	1	1	1	1	1	1	1	1	1	1	1	1	1	1	1	1	1	1	1	1	1	1	1	1	1	1
negative regulation of pancreatic juice secretion	1	1	1	0.412702	1	1	1	1	1	1	1	1	1	1	1	1	1	1	1	1	1	1	1	1	1	1	1	1	1	1	1	1	1	1	1	1	1	1	1	1	1	1	1	1	1	1	1	1	1
pyrimidine nucleoside diphosphate metabolic process	1	1	1	0.438047	1	1	1	1	1	1	1	1	1	1	1	1	1	1	1	1	1	1	1	1	1	1	1	1	1	1	1	1	1	1	1	1	1	1	1	1	1	1	1	1	1	1	1	1	1
regulation of pancreatic juice secretion	1	1	1	0.450358	1	1	1	1	1	1	1	1	1	1	1	1	1	1	1	1	1	1	1	1	1	1	1	1	1	1	1	1	1	1	1	1	1	1	1	1	1	1	1	1	1	1	1	1	1
neural precursor cell proliferation	1	1	1	0.457793	1	1	1	0.0438655	1	1	1	1	1	1	1	1	1	1	1	1	1	1	1	1	1	1	1	1	1	0.211293	1	1	1	0.124758	1	1	1	1	1	1	1	0.45914	1	1	1	1	1	1	1
hard palate development	1	1	1	0.477655	1	1	1	1	1	1	1	1	1	1	1	1	1	1	1	1	1	1	1	1	1	1	1	1	1	1	1	1	1	1	1	1	1	1	1	1	1	1	1	1	1	1	1	1	1
cell proliferation in forebrain	1	1	1	0.529892	1	1	1	1	1	1	1	1	1	1	1	1	1	1	1	1	1	1	1	1	1	1	1	1	1	1	1	1	1	1	1	1	1	1	1	1	1	1	1	1	1	1	1	1	1
cellular hypotonic response	1	1	1	0.580669	1	1	1	1	1	1	1	1	1	1	1	1	1	1	1	1	1	1	1	1	1	1	1	1	1	1	1	1	1	1	1	1	1	1	1	1	1	1	1	1	1	1	1	1	1
positive regulation of hippo signaling	1	1	1	0.581746	1	1	1	1	1	1	1	1	1	1	1	1	1	1	1	1	1	1	1	1	1	1	1	1	1	1	1	1	1	1	1	1	1	1	1	1	1	1	1	1	1	1	1	1	1
branching morphogenesis of a nerve	1	1	1	0.626388	1	1	1	1	1	1	1	1	1	1	1	1	1	1	1	1	1	1	1	1	1	1	1	1	1	1	1	1	1	1	1	1	1	1	1	1	1	1	1	1	1	1	1	1	1
semaphorin-plexin signaling pathway	1	1	1	0.645494	1	1	1	1	1	1	1	1	1	1	1	1	1	1	1	1	1	1	1	1	1	1	1	1	1	1	1	1	1	1	1	1	1	1	1	1	1	0.351396	1	1	1	1	1	1	1
GABAergic neuron differentiation	1	1	1	0.683283	1	1	1	1	1	1	1	1	1	1	1	1	1	1	1	1	1	1	1	1	1	1	1	1	1	1	1	1	1	1	1	1	1	1	1	1	1	1	1	1	1	1	1	1	1
somite development	1	1	1	0.846594	1	1	1	1	1	1	1	1	1	1	1	1	1	1	1	1	1	1	1	1	1	1	1	1	1	1	1	1	1	1	1	1	1	1	1	1	1	1	1	1	1	1	1	1	1
cardiac chamber formation	1	1	1	0.934664	1	1	1	1	1	1	1	1	1	1	1	1	1	1	1	1	1	1	1	1	1	1	1	1	1	1	1	1	1	1	1	1	1	1	1	1	1	1	1	1	1	1	1	1	1
positive regulation of lens epithelial cell proliferation	1	1	1	0.967243	1	1	1	1	1	1	1	1	1	1	1	1	1	1	1	1	1	1	1	1	1	1	1	1	1	1	1	1	1	1	1	1	1	1	1	1	1	1	1	1	1	1	1	1	1
embryonic olfactory bulb interneuron precursor migration	1	1	1	1	1	1	1	1	1	1	1	1	1	1	1	1	1	1	1	1	1	1	1	1	1	1	1	1	1	1	1	1	1	1	1	1	1	1	1	1	1	1	1	1	1	1	1	1	1
neuroepithelial cell differentiation	1	1	1	1	1	1	1	1	1	1	1	1	1	1	1	1	1	1	1	1	1	1	1	1	1	1	1	1	1	1	1	1	1	1	1	1	1	1	1	1	1	1	1	1	1	1	1	1	1
ventricular septum morphogenesis	1	1	1	1	1	1	1	1	1	1	1	1	1	1	1	1	1	1	1	1	1	1	1	1	1	1	1	1	1	0.341213	1	1	1	1	1	1	1	1	1	1	1	1	1	1	1	1	1	1	1
microtubule anchoring at centrosome	1	1	1	1	1	1	1	1	1	1	1	1	1	1	1	1	1	1	1	1	1	1	1	1	1	1	1	1	1	1	1	1	1	1	1	1	1	1	1	1	1	1	1	1	1	1	1	1	1
dTTP biosynthetic process	1	1	1	1	1	1	1	1	1	1	1	1	1	1	1	1	1	1	1	1	1	1	1	1	1	1	1	1	1	1	1	1	1	1	1	1	1	1	1	1	1	1	1	1	1	1	1	1	1
negative regulation of phagocytosis	1	1	1	1	1	1	1	1	1	1	1	1	1	1	1	1	1	1	1	1	1	1	1	1	1	1	1	1	1	1	1	1	1	1	1	1	1	1	1	1	1	1	1	1	1	1	1	1	1
regulation of cell projection assembly	1	1	1	1	1	1	1	1	1	1	1	1	1	1	1	1	1	1	1	1	1	1	1	1	1	1	0.313701	1	1	1	1	1	1	0.771909	0.0211138	1	1	1	1	1	1	0.9059	1	1	1	1	1	1	1
regulation of glutamate receptor signaling pathway	1	1	1	1	1	1	1	1	1	1	1	1	1	1	1	1	1	1	1	1	1	1	1	1	1	1	1	1	1	1	1	1	1	1	1	1	1	1	1	1	1	1	1	1	1	1	1	1	1
regulation of neurotransmitter receptor activity	1	1	1	1	1	1	1	1	1	1	1	1	1	1	1	1	1	1	1	1	1	1	1	1	1	1	1	1	1	1	1	1	1	1	1	1	1	1	1	1	1	1	1	1	1	1	1	1	1
closure of optic fissure	1	1	1	1	1	1	1	1	1	1	1	1	1	1	1	1	1	1	1	1	1	1	1	1	1	1	1	1	1	1	1	1	1	1	1	1	1	1	1	1	1	1	1	1	1	1	1	1	1
regulation of rubidium ion transmembrane transporter activity	1	1	1	1	1	1	1	1	1	1	1	1	1	1	1	1	1	1	1	1	1	1	1	1	1	1	1	1	1	1	1	1	1	1	1	1	1	1	1	1	1	1	1	1	1	1	1	1	1
cell migration	1	1	1	1	1	1	1	0.375196	1	1	1	1	1	1	1	1	1	1	1	1	1	1	1	1	1	1	1	1	0.0971428	1	0.000414314	1	1	2.75086e-07	5.06736e-08	1	1	0.000350129	1	1	1	0.000428822	1	1	1	1	1	0.00591703	1
leading strand elongation	1	1	1	1	1	1	1	1	1	1	1	1	1	1	1	1	1	1	1	1	1	1	1	1	1	1	1	1	1	1	1	1	1	1	1	1	1	1	1	1	1	1	1	1	1	1	1	1	1
ATP biosynthetic process	1	1	1	1	1	1	1	1	1	1	1	1	1	1	1	1	1	1	1	1	1	1	1	1	1	1	1	1	1	1	1	1	1	1	1	1	1	1	1	1	1	1	1	1	1	1	1	1	1
adrenal gland development	1	1	1	1	1	1	1	1	1	1	1	1	1	1	1	1	1	1	1	1	1	1	1	1	1	1	1	1	1	1	1	1	1	1	1	1	1	1	1	1	1	1	1	1	1	1	1	1	1
deoxyribonucleoside triphosphate biosynthetic process	1	1	1	1	1	1	1	1	1	1	1	1	1	1	1	1	1	1	1	1	1	1	1	1	1	1	1	1	1	1	1	1	1	1	1	1	1	1	1	1	1	1	1	1	1	1	1	1	1
regulation of rubidium ion transport	1	1	1	1	1	1	1	1	1	1	1	1	1	1	1	1	1	1	1	1	1	1	1	1	1	1	1	1	1	1	1	1	1	1	1	1	1	1	1	1	1	1	1	1	1	1	1	1	1
negative regulation of cellular protein localization	1	1	1	1	1	1	1	1	1	1	1	1	1	1	1	1	1	1	1	1	1	1	1	1	1	1	1	1	1	1	1	1	1	1	1	1	1	1	1	1	1	1	1	1	1	1	1	1	1
central nervous system neuron axonogenesis	1	1	1	1	1	1	1	1	1	1	1	1	1	1	1	1	1	1	1	1	1	1	1	1	1	1	1	1	1	1	1	1	1	1	1	1	1	1	1	1	1	1	1	1	1	1	1	1	1
cardiac septum development	1	1	1	1	1	1	1	1	1	1	1	1	1	1	1	1	1	1	1	1	1	1	1	1	1	1	1	1	1	0.0585959	1	1	1	0.00985782	0.10873	1	1	1	1	1	0.0352437	1	1	1	1	1	1	1	1
regulation of developmental growth	1	1	1	1	1	1	1	0.0164911	1	1	1	1	0.0487016	1	1	1	1	1	1	1	1	1	1	1	1	1	0.621381	1	0.0056513	1	1	1	1	0.177709	1	1	1	1	1	1	1	0.00757474	1	1	1	1	1	1	1
regulation of neuron projection development	1	1	1	1	1	1	1	0.0023435	1	1	1	1	1	1	0.107074	1	1	1	1	0.00183108	1	1	1	1	1	1	0.121317	1	0.00115298	1	1	1	1	0.718115	1	1	1	1	1	1	1	0.000182113	1	1	1	0.000442902	1	1	1
paraxial mesoderm formation	1	1	1	1	1	1	1	1	1	1	1	1	1	1	1	1	1	1	1	1	1	1	1	1	1	1	1	1	1	1	1	1	1	1	1	1	1	1	1	1	1	1	1	1	1	1	1	1	1
energy derivation by oxidation of organic compounds	1	1	1	1	1	1	1	1	1	1	1	1	1	1	1	1	1	1	1	1	1	1	1	1	1	1	1	1	1	1	1	1	1	1	1	1	1	1	1	1	1	1	1	1	1	1	1	1	1
columnar/cuboidal epithelial cell differentiation	1	1	1	1	1	1	1	1	1	1	1	1	1	1	1	1	1	1	1	1	1	1	1	1	1	1	1	1	1	0.014726	1	1	1	1	1	1	1	1	1	1	1	1	1	1	1	1	0.0612163	1	1
hypotonic response	1	1	1	1	1	1	1	1	1	1	1	1	1	1	1	1	1	1	1	1	1	1	1	1	1	1	1	1	1	1	1	1	1	1	1	1	1	1	1	1	1	1	1	1	1	1	1	1	1
purine nucleoside triphosphate biosynthetic process	1	1	1	1	1	1	1	1	1	1	1	1	1	1	1	1	1	1	1	1	1	1	1	1	1	1	1	1	1	1	1	1	1	1	1	1	1	1	1	1	1	1	1	1	1	1	1	1	1
histone-threonine phosphorylation	1	1	1	1	1	1	1	1	1	1	1	1	1	1	1	1	1	1	1	1	1	1	1	1	1	1	1	1	1	1	1	1	1	1	1	1	1	1	1	1	1	1	1	1	1	1	1	1	1
cell cycle process	1	1	1	1	1	1	1	1	1	1	1	1	1	1	1	1	1	1	1	1	1	1	1	1	1	1	1	1	1	1	1	1	1	1	1	1	0.08156	1	1	1	1	1	1	1	1	1	1	1	1
peptidyl-threonine modification	1	1	1	1	1	1	1	1	1	1	1	1	1	1	1	1	1	1	1	1	1	1	1	1	1	1	1	1	1	1	1	1	1	1	1	1	1	1	1	1	1	1	1	1	1	1	1	1	1
respiratory electron transport chain	1	1	1	1	1	1	1	1	1	1	1	1	1	1	1	1	1	1	1	1	1	1	1	1	1	1	1	1	1	1	1	1	1	1	1	1	1	1	1	1	1	1	1	1	1	1	1	1	1
glial cell differentiation	1	1	1	1	1	1	1	1	1	1	1	1	0.233587	1	1	1	1	1	1	1	1	1	1	1	2.48125e-05	1	1	1	1	1	4.15189e-05	1	1	0.000362574	0.0343457	1	1	1	1	1	1	1	1	1	1	1	1	1	1
regulation of protein stability	1	1	1	1	1	1	1	1	1	1	1	1	1	1	1	1	1	1	1	1	1	1	1	1	1	1	1	1	1	1	1	1	1	1	1	1	1	1	1	1	1	1	1	1	1	1	1	0.0354274	1
cardiac septum morphogenesis	1	1	1	1	1	1	1	1	1	1	1	1	1	1	1	1	1	1	1	1	1	1	1	1	1	1	1	1	1	0.0899726	1	1	1	0.0338662	1	1	1	1	1	1	0.00817059	1	1	1	1	1	0.0140754	1	1
anterior commissure morphogenesis	1	1	1	1	1	1	1	1	1	1	1	1	0.908714	1	1	1	1	1	1	1	1	0.344275	1	1	1	1	1	1	1	1	0.125212	1	1	1	1	1	1	1	1	1	1	1	1	1	1	1	1	1	1
inner ear development	1	1	1	1	1	1	1	1	1	1	1	1	1	1	1	1	1	1	1	1	1	1	1	1	1	1	1	1	1	1	1	1	1	1	1	1	1	1	1	1	1	0.408428	1	1	1	1	1	1	1
negative regulation of ATP metabolic process	1	1	1	1	1	1	1	1	1	1	1	1	1	1	1	1	1	1	1	1	1	1	0.0346668	1	1	1	1	1	1	1	1	1	1	1	1	1	1	0.262431	1	1	1	1	1	1	1	1	1	1	1
regulation of organelle assembly	1	1	1	1	1	1	1	1	1	1	1	1	1	1	1	1	1	1	1	1	1	1	1	1	1	1	1	1	1	1	1	1	1	1	1	1	1	1	1	1	1	1	1	1	1	1	1	1	1
maintenance of lens transparency	1	1	1	1	1	1	1	1	1	1	1	1	1	1	1	1	1	1	1	1	1	1	0.93314	1	1	1	1	1	1	1	1	1	1	1	1	1	1	1	1	1	1	1	1	1	1	1	1	1	1
deoxyribonucleoside diphosphate biosynthetic process	1	1	1	1	1	1	1	1	1	1	1	1	1	1	1	1	1	1	1	1	1	1	1	1	1	1	1	1	1	1	1	1	1	1	1	1	1	1	1	1	1	1	1	1	1	1	1	1	1
regulation of N-methyl-D-aspartate selective glutamate receptor activity	1	1	1	1	1	1	1	1	1	1	1	1	1	1	1	1	1	1	1	1	1	1	1	1	1	1	1	1	1	1	1	1	1	1	1	1	1	1	1	1	1	1	1	1	1	1	1	1	1
ear development	1	1	1	1	1	1	1	1	1	1	1	1	1	1	1	1	1	1	1	1	1	0.665669	1	1	1	1	1	1	1	1	0.592461	1	1	1	1	1	1	1	1	1	1	1	1	1	1	1	1	1	1
regulation of epithelial cell proliferation involved in lung morphogenesis	1	1	1	1	1	1	1	1	1	1	1	1	1	1	1	1	1	1	1	1	1	1	1	1	1	1	1	1	1	1	1	1	1	1	1	1	1	1	1	1	1	1	1	1	1	1	1	1	1
blood vessel morphogenesis	1	1	1	1	1	1	1	1	1	1	1	1	1	1	1	1	1	1	1	1	1	0.0126875	0.010056	1	0.00195178	1	1	1	1	0.000122846	1	1	1	0.0101304	4.48067e-07	1	1	0.264577	1	1	3.84959e-08	1	1	1	1	1	0.0176651	4.76567e-07	1
maintenance of Golgi location	1	1	1	1	1	1	1	1	1	1	1	1	1	1	1	1	1	1	1	1	1	1	1	1	1	1	1	1	1	1	1	1	1	1	1	1	1	1	1	1	1	1	1	1	1	1	1	1	1
protein stabilization	1	1	1	1	1	1	1	1	1	1	1	1	1	1	1	1	1	1	1	1	1	1	1	1	1	1	1	1	1	1	1	1	1	1	1	1	1	1	1	1	1	1	1	1	1	1	1	1	1
positive regulation of behavior	1	1	1	1	1	1	1	1	1	1	1	1	1	1	1	1	1	1	1	1	1	1	1	1	1	1	1	1	1	1	1	1	1	1	1	1	1	1	1	1	1	1	1	1	1	1	1	1	1
regulation of branching involved in salivary gland morphogenesis by extracellular matrix-epithelial cell signaling	1	1	1	1	1	1	1	1	1	1	1	1	1	1	1	1	1	1	1	1	1	1	1	1	1	1	1	1	1	1	1	1	1	1	1	1	1	1	1	1	1	1	1	1	1	1	1	1	1
limb development	1	1	1	1	1	1	1	1	1	1	1	1	1	1	1	1	1	1	1	1	1	1	1	1	1	1	1	1	1	0.505673	1	1	1	0.0916525	1	1	1	1	1	1	1	1	1	1	1	1	0.00422013	1	1
localization within membrane	1	1	1	1	1	1	1	1	1	1	1	1	1	1	1	1	1	1	1	1	1	1	1	1	1	1	1	1	1	1	1	1	1	1	1	1	1	1	1	1	1	1	1	1	1	1	1	1	1
regulation of melanosome organization	1	1	1	1	1	1	1	1	1	1	1	1	1	1	1	1	1	1	1	1	1	1	1	1	1	1	1	1	1	1	1	1	1	1	1	1	1	1	1	1	1	1	1	1	1	1	1	1	1
skeletal muscle thin filament assembly	1	1	1	1	1	1	1	1	1	1	1	1	1	1	1	1	1	1	1	1	1	1	1	1	1	1	1	1	1	1	1	1	1	1	1	1	1	1	1	1	1	1	1	1	1	1	1	1	1
glycine transport	1	1	1	1	1	1	1	1	1	1	1	1	1	1	1	1	1	1	1	1	1	1	1	1	1	1	1	1	1	1	1	1	1	1	1	1	1	1	1	1	1	1	1	1	1	1	1	1	1
positive regulation of cellular component biogenesis	1	1	1	1	1	1	1	1	1	1	1	1	1	1	1	1	1	1	1	1	1	1	1	1	1	1	1	1	1	0.404873	1	1	1	1	1	1	1	1	1	1	1	1	1	1	1	1	1	1	1
purine ribonucleoside monophosphate biosynthetic process	1	1	1	1	1	1	1	1	1	1	1	1	1	1	1	1	1	1	1	1	1	1	1	1	1	1	1	1	1	1	1	1	1	1	1	1	1	1	1	1	1	1	1	1	1	1	1	1	1
glomerulus morphogenesis	1	1	1	1	1	1	1	1	1	1	1	1	1	1	1	1	1	1	1	1	1	1	1	1	1	1	1	1	1	1	1	1	1	1	1	1	1	1	1	1	1	1	1	1	1	1	1	1	1
nuclear-transcribed mRNA catabolic process, endonucleolytic cleavage-dependent decay	1	1	1	1	1	1	1	1	1	1	1	1	1	1	1	1	1	1	1	1	1	1	1	1	1	1	1	1	1	1	1	1	1	1	1	1	1	1	1	1	1	1	1	1	1	1	1	1	1
positive regulation of organ growth	1	1	1	1	1	1	1	1	1	1	1	1	1	1	1	1	1	1	1	1	1	1	1	1	1	1	1	1	1	1	1	1	1	1	1	1	1	1	1	1	1	1	1	1	1	1	1	1	1
outflow tract morphogenesis	1	1	1	1	1	1	1	1	1	1	1	1	1	1	1	1	1	1	1	1	1	1	1	1	1	1	1	1	1	1	1	1	1	1	1	1	1	1	1	1	0.00137263	1	1	1	1	1	1	1	1
endocytic recycling	1	1	1	1	1	1	1	1	1	1	1	1	1	1	1	1	1	1	1	1	1	1	1	1	1	1	1	1	1	1	1	1	1	1	1	1	1	1	1	1	1	1	1	1	1	1	1	1	1
positive regulation of MAP kinase activity	1	1	1	1	1	1	1	1	1	1	1	1	1	1	1	1	1	1	1	1	1	1	1	1	1	1	1	1	1	1	1	1	1	1	1	1	1	1	1	1	1	1	1	1	1	1	1	0.276481	1
acidic amino acid transport	1	1	1	1	1	1	1	1	1	1	1	1	1	1	1	1	1	1	1	1	1	0.0433706	1	1	1	1	1	1	1	1	1	1	1	1	1	1	1	1	1	1	1	1	1	1	1	1	1	1	1
purine ribonucleoside triphosphate biosynthetic process	1	1	1	1	1	1	1	1	1	1	1	1	1	1	1	1	1	1	1	1	1	1	1	1	1	1	1	1	1	1	1	1	1	1	1	1	1	1	1	1	1	1	1	1	1	1	1	1	1
nucleoside diphosphate biosynthetic process	1	1	1	1	1	1	1	1	1	1	1	1	1	1	1	1	1	1	1	1	1	1	1	1	1	1	1	1	1	1	1	1	1	1	1	1	1	1	1	1	1	1	1	1	1	1	1	1	1
negative regulation of cholesterol transport	1	1	1	1	1	1	1	1	1	1	1	1	1	1	1	1	1	1	1	1	1	1	1	1	1	1	1	1	1	1	1	1	1	1	1	1	1	1	1	1	1	1	1	1	1	1	1	1	1
positive regulation of lens fiber cell differentiation	1	1	1	1	1	1	1	1	1	1	1	1	1	1	1	1	1	1	1	1	1	1	1	1	1	1	1	1	1	1	1	1	1	1	1	1	1	1	1	1	1	1	1	1	1	1	1	1	1
positive regulation of ATPase activity	1	1	1	1	1	1	1	1	1	1	1	1	1	1	1	1	1	1	1	1	1	1	1	1	1	1	1	1	1	1	1	1	1	1	1	1	1	1	1	1	1	1	1	1	1	1	1	1	1
cellular response to sodium arsenite	1	1	1	1	1	1	1	1	1	1	1	1	1	1	1	1	1	1	1	1	1	1	1	1	1	1	1	1	1	1	1	1	1	1	1	1	1	1	1	1	1	1	1	1	1	1	1	1	1
maturation of SSU-rRNA from tricistronic rRNA transcript (SSU-rRNA, 5.8S rRNA, LSU-rRNA)	1	1	1	1	1	1	1	1	1	1	1	1	1	1	1	1	1	1	1	1	1	1	1	1	1	1	1	1	1	1	1	1	1	1	1	1	1	1	1	1	1	1	1	1	1	1	1	1	1
vocalization behavior	1	1	1	1	1	1	1	1	1	1	1	1	1	1	1	1	1	1	1	1	1	1	1	1	1	1	1	1	1	1	1	1	1	1	1	1	1	1	1	1	1	1	1	1	1	1	1	1	1
cardiac ventricle development	1	1	1	1	1	1	1	1	1	1	1	1	1	1	1	1	1	1	1	1	1	1	1	1	1	1	1	1	1	0.214568	1	1	1	1	0.152355	1	1	1	1	1	1	1	1	1	1	1	1	1	1
regulation of microtubule motor activity	1	1	1	1	1	1	1	1	1	1	1	1	1	1	1	1	1	1	1	1	1	1	1	1	1	1	1	1	1	1	1	1	1	1	1	1	1	1	1	1	1	1	1	1	1	1	1	1	1
melanocyte migration	1	1	1	1	1	1	1	1	1	1	1	1	1	1	1	1	1	1	1	1	1	1	1	1	1	1	1	1	1	1	1	1	1	1	1	1	1	1	1	1	1	1	1	1	1	1	1	1	1
noradrenergic neuron differentiation	1	1	1	1	1	1	1	1	1	1	1	1	1	1	1	1	1	1	1	1	1	1	1	1	1	1	1	1	1	1	1	1	1	1	1	1	1	1	1	1	1	1	1	1	1	1	1	1	1
regulation of mesenchymal cell proliferation	1	1	1	1	1	1	1	1	1	1	1	1	1	1	1	1	1	1	1	1	1	0.91363	1	1	1	1	1	1	1	1	1	1	1	1	1	1	1	1	1	1	1	1	1	1	1	1	1	1	1
cellular response to salt	1	1	1	1	1	1	1	1	1	1	1	1	1	1	1	1	1	1	1	1	1	1	1	1	1	1	1	1	1	1	1	1	1	1	1	1	1	1	1	1	1	1	1	1	1	1	1	1	1
regulation of cation transmembrane transport	1	1	1	1	1	1	1	1	1	1	1	1	1	1	1	1	1	1	1	1	1	1	1	1	1	1	1	1	1	1	1	1	1	1	1	1	1	1	1	1	1	1	1	1	1	1	1	1	1
negative regulation of lipid transport	1	1	1	1	1	1	1	1	1	1	1	1	1	1	1	1	1	1	1	1	1	1	1	1	1	1	1	1	1	1	1	1	1	1	1	1	1	1	1	1	1	1	1	1	1	1	1	1	1
neural nucleus development	1	1	1	1	1	1	1	1	1	1	1	1	1	1	1	1	1	1	1	1	1	1	1	1	1	1	1	1	1	1	1	1	1	1	1	1	1	1	1	1	1	1	1	1	1	1	1	1	1
microtubule cytoskeleton organization	1	1	1	1	1	1	1	1	1	1	1	1	1	1	1	1	1	1	1	1	1	1	1	1	1	1	1	1	1	1	1	1	1	1	1	1	1	1	1	1	1	1	1	1	1	1	1	1	1
soft palate development	1	1	1	1	1	1	1	1	1	1	1	1	1	1	1	1	1	1	1	1	1	1	1	1	1	1	1	1	1	1	1	1	1	1	1	1	1	1	1	1	1	1	1	1	1	1	1	1	1
regulation of oocyte development	1	1	1	1	1	1	1	1	1	1	1	1	1	1	1	1	1	1	1	1	1	1	1	1	1	1	1	1	1	1	1	1	1	1	1	1	1	1	1	1	1	1	1	1	1	1	1	1	1
response to growth factor	1	1	1	1	1	1	1	1	1	1	1	1	1	1	1	1	1	1	1	1	1	1	0.000348201	1	0.090635	1	1	1	1	0.137552	1	1	1	0.000189898	6.77141e-09	1	1	1	1	1	9.01788e-09	1	1	1	1	1	1	0.00411833	1
activation of protein kinase activity	1	1	1	1	0.139776	1	1	1	1	1	1	1	1	1	1	1	1	1	1	1	1	1	1	1	0.151327	1	1	1	1	1	1	1	1	1	1	1	0.408796	1	1	1	1	1	1	1	1	1	1	0.0120695	2.11807e-09
regulation of gliogenesis	1	1	1	1	1	1	1	1	1	1	1	1	1	1	1	1	1	1	1	1	1	1	1	1	1	1	1	1	1	1	1	1	1	1	1	1	1	1	1	1	1	1	1	1	1	1	1	1	1
signal transduction involved in cell cycle checkpoint	1	1	1	1	1	1	1	1	1	1	1	1	1	1	1	1	1	1	1	1	1	1	1	1	1	1	1	1	1	1	1	1	1	1	1	1	1	1	1	1	1	1	1	1	1	1	1	1	1
Rac protein signal transduction	1	1	1	1	1	1	1	1	1	1	1	1	1	1	1	1	1	1	1	1	1	1	1	1	1	1	1	1	1	1	1	1	1	1	1	1	1	1	1	1	1	1	1	1	1	1	1	1	1
cardiac chamber development	1	1	1	1	1	1	1	1	1	1	1	1	1	1	1	1	1	1	1	1	1	1	1	1	1	1	1	1	1	0.068809	1	1	1	0.574031	0.000437102	1	1	1	1	1	1	1	1	1	1	1	1	0.159045	1
regulation of cell cycle	1	1	1	1	0.00942173	1	1	1	1	1	1	1	1	1	1	1	1	1	1	1	1	1	0.0169282	1	0.125166	5.92241e-05	1	1	1	1	1	1	1	1	1	1	0.224771	1	1	1	9.66111e-06	1	1	1	1	1	0.000332335	0.00014158	2.00072e-09
regulation of cilium assembly	1	1	1	1	1	1	1	1	1	1	1	1	1	1	1	1	1	1	1	1	1	1	1	1	1	1	1	1	1	1	1	1	1	1	1	1	1	1	1	1	1	1	1	1	1	1	1	1	1
calcium-dependent cell-cell adhesion via plasma membrane cell adhesion molecules	1	1	1	1	1	1	1	1	1	1	1	1	1	0.346424	1	1	1	1	1	1	1	1	1	1	1	1	1	1	1	1	1	1	1	1	1	1	1	1	1	1	1	1	1	1	1	1	1	1	1
regulation of amacrine cell differentiation	1	1	1	1	1	1	1	1	1	1	1	1	1	1	1	1	1	1	1	1	1	1	1	1	1	1	1	1	1	1	1	1	1	1	1	1	1	1	1	1	1	1	1	1	1	1	1	1	1
stem cell division	1	1	1	1	1	1	1	1	1	1	1	1	1	1	1	1	1	1	1	1	1	1	1	1	1	1	1	1	1	1	1	1	1	1	1	1	1	1	1	1	1	1	1	1	1	1	1	1	1
stem cell proliferation	1	1	1	1	1	1	1	1	1	1	1	1	1	1	1	1	1	1	1	1	1	1	1	1	1	1	1	1	1	0.0477573	1	1	1	1	1	1	1	1	1	0.530112	1	1	1	1	1	1	1	1	1
negative regulation of epithelial cell proliferation involved in lung morphogenesis	1	1	1	1	1	1	1	1	1	1	1	1	1	1	1	1	1	1	1	1	1	0.000865453	1	1	1	1	1	1	1	1	0.000677528	1	1	1	1	1	1	1	1	1	1	1	1	1	1	1	1	1	1
lung ciliated cell differentiation	1	1	1	1	1	1	1	1	1	1	1	1	1	1	1	1	1	1	1	1	1	0.000865453	1	1	1	1	1	1	1	1	0.000677528	1	1	1	1	1	1	1	1	1	1	1	1	1	1	1	1	1	1
regulation of oligodendrocyte differentiation	1	1	1	1	1	1	1	1	1	1	1	1	1	1	1	1	1	1	1	1	1	1	1	1	1	1	1	1	1	1	1	1	1	1	1	1	1	1	1	1	1	1	1	1	1	1	1	1	1
behavior	1	1	1	1	1	1	1	0.231017	1	1	0.00202844	1	1	1	1	1	1	1	1	1	1	0.0673911	1	1	0.0341909	1	0.057073	1	1	1	0.839251	1	1	1	1	1	1	1	1	1	1	1	1	0.000643985	1	0.433356	1	1	1
pyrimidine deoxyribonucleoside triphosphate metabolic process	1	1	1	1	1	1	1	1	1	1	1	1	1	1	1	1	1	1	1	1	1	1	1	1	1	1	1	1	1	1	1	1	1	1	1	1	1	1	1	1	1	1	1	1	1	1	1	1	1
deoxyribonucleoside diphosphate metabolic process	1	1	1	1	1	1	1	1	1	1	1	1	1	1	1	1	1	1	1	1	1	1	1	1	1	1	1	1	1	1	1	1	1	1	1	1	1	1	1	1	1	1	1	1	1	1	1	1	1
regulation of epithelial cell proliferation	1	1	1	1	1	1	1	1	1	1	1	1	1	1	1	1	1	1	1	1	1	0.168212	1	1	0.427254	1	1	1	1	1	0.143194	1	1	0.434171	1	1	1	1	1	1	0.0395891	1	1	1	1	1	1	1	1
regulation of alpha-amino-3-hydroxy-5-methyl-4-isoxazole propionate selective glutamate receptor activity	1	1	1	1	1	1	1	1	1	1	1	1	1	1	1	1	1	1	1	1	1	1	1	1	1	1	1	1	1	1	1	1	1	1	1	1	1	1	1	1	1	1	1	1	1	1	1	1	1
vocal learning	1	1	1	1	1	1	1	1	1	1	1	1	1	1	1	1	1	1	1	1	1	1	1	1	1	1	1	1	1	1	1	1	1	1	1	1	1	1	1	1	1	1	1	1	1	1	1	1	1
regulation of neural retina development	1	1	1	1	1	1	1	1	1	1	1	1	1	1	1	1	1	1	1	1	1	1	1	1	1	1	1	1	1	1	1	1	1	1	1	1	1	1	1	1	1	1	1	1	1	1	1	1	1
regulation of axonogenesis	1	1	1	1	1	1	1	1	1	1	1	1	0.716689	0.163057	1	1	1	1	1	0.0938598	1	1	1	1	1	1	0.00139888	1	2.74713e-06	1	1	1	0.899639	1	1	1	1	0.326034	1	1	1	0.118194	1	1	1	1	1	1	1
epithelial cell fate commitment	1	1	1	1	1	1	1	1	1	1	1	1	1	1	1	1	1	1	1	1	1	1	1	1	1	1	1	1	1	1	1	1	1	1	1	1	1	1	1	1	1	1	1	1	1	1	1	1	1
regulation of aspartic-type endopeptidase activity involved in amyloid precursor protein catabolic process	1	1	1	1	1	1	1	1	1	1	1	1	1	1	1	1	1	1	1	1	1	1	1	1	1	1	1	1	1	0.533377	1	1	1	1	1	1	1	1	1	1	1	1	1	1	1	1	1	1	1
positive regulation of macroautophagy	1	1	1	1	1	1	1	1	1	1	1	1	1	1	1	1	1	1	1	1	1	1	1	1	1	1	1	1	1	1	1	1	1	1	1	1	1	1	1	1	1	1	1	1	1	1	1	1	1
skeletal myofibril assembly	1	1	1	1	1	1	1	1	1	1	1	1	1	1	1	1	1	1	1	1	1	1	1	1	1	1	1	1	1	1	1	1	1	1	1	1	1	1	1	1	1	1	1	1	1	1	1	1	1
oligosaccharide biosynthetic process	1	1	1	1	1	1	1	1	1	1	1	1	1	1	1	1	1	1	1	1	1	1	1	1	1	1	1	1	1	1	1	1	1	1	1	1	1	1	1	1	1	1	1	1	1	1	1	1	1
sensory organ morphogenesis	1	1	1	1	1	1	1	1	1	1	1	1	1	1	1	1	1	6.04258e-05	1	0.132817	1	1	1	1	1	1	1	1	1	6.656e-06	1	1	1	1	1	1	1	1	1	1	1	1	1	1	1	1	0.00550218	1	1
cell cycle	1	1	1	1	0.227135	1	1	1	1	1	1	1	1	1	1	1	1	1	1	1	1	1	0.0518502	1	1	4.28676e-06	1	1	1	1	1	1	1	1	1	1	0.00171186	1	1	1	1	1	1	1	1	1	1	0.00527412	1.09922e-08
single-organism behavior	1	1	1	1	1	1	1	0.38214	1	1	0.438455	1	1	1	1	1	1	1	1	1	1	0.531897	1	1	0.0118649	1	0.539207	1	1	1	1	1	1	1	1	1	1	1	1	1	1	1	1	0.56433	1	1	1	1	1
negative regulation of creatine transmembrane transporter activity	1	1	1	1	1	1	1	1	1	1	1	1	1	1	1	1	1	1	1	1	1	1	1	1	1	1	1	1	1	1	1	1	1	1	1	1	1	1	1	1	1	1	1	1	1	1	1	1	1
L-glutamate transmembrane transport	1	1	1	1	1	1	1	1	1	1	1	1	1	1	1	1	1	1	1	1	1	1	1	1	1	1	1	1	1	1	1	1	1	1	1	1	1	1	1	1	1	1	1	1	1	1	1	1	1
heart morphogenesis	1	1	1	1	0.815145	1	1	1	1	1	1	1	1	1	1	1	1	1	1	1	1	1	0.774275	1	1	1	1	1	1	0.500752	1	1	1	0.455192	0.273476	1	1	1	1	0.0654612	0.0145669	1	1	1	1	1	0.147874	0.00468792	1
regulation of calcium ion transmembrane transport via high voltage-gated calcium channel	1	1	1	1	1	1	1	1	1	1	1	1	1	1	1	1	1	1	1	1	1	1	1	1	1	1	1	1	1	1	1	1	1	1	1	1	1	1	1	1	1	1	1	1	1	1	1	1	1
positive regulation of cilium assembly	1	1	1	1	1	1	1	1	1	1	1	1	1	1	1	1	1	1	1	1	1	1	1	1	1	1	1	1	1	1	1	1	1	1	1	1	1	1	1	1	1	1	1	1	1	1	1	1	1
regulation of aspartic-type peptidase activity	1	1	1	1	1	1	1	1	1	1	1	1	1	1	1	1	1	1	1	1	1	1	1	1	1	1	1	1	1	0.644283	1	1	1	1	1	1	1	1	1	1	1	1	1	1	1	1	1	1	1
oncosis	1	1	1	1	1	1	1	1	1	1	1	1	1	1	1	1	1	1	1	1	1	1	1	1	1	1	1	1	1	1	1	1	1	1	1	1	1	1	1	1	1	1	1	1	1	1	1	1	1
regulation of developmental pigmentation	1	1	1	1	1	1	1	1	1	1	1	1	1	1	1	1	1	1	1	1	1	1	1	1	1	1	1	1	1	1	1	1	1	1	1	1	1	1	1	1	1	1	1	1	1	1	1	0.0547926	1
peptidyl-proline hydroxylation to 4-hydroxy-L-proline	1	1	1	1	1	1	1	1	1	1	1	1	1	1	1	1	1	1	1	1	1	1	1	1	1	1	1	1	1	1	1	1	1	1	1	1	1	1	1	1	1	1	1	1	1	1	1	1	1
learned vocalization behavior or vocal learning	1	1	1	1	1	1	1	1	1	1	1	1	1	1	1	1	1	1	1	1	1	1	1	1	1	1	1	1	1	1	1	1	1	1	1	1	1	1	1	1	1	1	1	1	1	1	1	1	1
osteoblast differentiation	1	1	1	1	1	1	1	1	1	1	1	1	1	1	1	1	1	1	1	1	1	0.737815	0.0561775	1	1	1	1	1	1	1	1	1	1	1	1	1	1	1	1	1	0.00308102	1	1	1	1	1	1	1	1
adult behavior	1	1	1	1	1	1	1	1	1	1	1	0.700304	1	1	1	1	1	1	1	1	1	1	1	1	1	1	1	1	1	1	1	1	1	1	1	1	1	1	1	1	1	1	1	1	1	1	1	1	1
lipid digestion	1	1	1	1	1	1	1	1	1	1	1	1	1	1	1	1	1	1	1	1	1	1	1	1	1	1	1	1	1	1	1	1	1	1	1	1	1	1	1	1	1	1	1	1	1	1	1	1	1
positive regulation of cell projection organization	1	1	1	1	1	1	1	1	1	1	1	0.254057	1	1	1	1	1	1	1	1	1	1	1	1	1	1	0.00140463	1	0.584233	1	1	1	1	0.524836	1	1	1	1	1	1	1	0.000270628	1	1	1	0.00603287	1	1	1
cell differentiation involved in salivary gland development	1	1	1	1	1	1	1	1	1	1	1	1	1	1	1	1	1	1	1	1	1	0.00200406	1	1	1	1	1	1	1	1	0.00146372	1	1	1	1	1	1	1	1	1	1	1	1	1	1	1	1	1	1
neuron cell-cell adhesion	1	1	1	1	1	1	1	1	1	1	1	1	1	1	1	1	1	1	1	1	1	1	1	1	1	1	1	1	1	1	1	1	1	1	1	1	1	1	1	1	1	1	1	1	1	1	1	1	1
regulation of melanocyte differentiation	1	1	1	1	1	1	1	1	1	1	1	1	1	1	1	1	1	1	1	1	1	1	1	1	1	1	1	1	1	1	1	1	1	1	1	1	1	1	1	1	1	1	1	1	1	1	1	0.184211	1
mammillary axonal complex development	1	1	1	1	1	1	1	1	1	1	1	1	1	1	1	1	1	1	1	1	1	1	1	1	1	1	1	1	1	1	1	1	1	1	1	1	1	1	1	1	1	1	1	1	1	1	1	1	1
regulation of amino acid transmembrane transport	1	1	1	1	1	1	1	1	1	1	1	1	1	1	1	1	1	1	1	1	1	1	1	1	1	1	1	1	1	1	1	1	1	1	1	1	1	1	1	1	1	1	1	1	1	1	1	1	1
negative regulation of nucleocytoplasmic transport	1	1	1	1	1	1	1	1	1	0.233897	1	1	1	1	1	1	1	1	1	1	1	1	1	1	1	1	1	1	1	1	1	1	1	1	1	1	1	1	1	1	1	1	1	1	1	1	1	1	1
alternative mRNA splicing, via spliceosome	1	1	1	1	1	1	1	1	1	1	1	1	1	1	1	1	1	1	1	1	1	1	1	1	1	1	1	1	0.750888	1	1	1	1	1	1	1	1	1	1	1	1	1	1	1	1	1	1	1	1
negative regulation of intracellular protein transport	1	1	1	1	1	1	1	1	1	0.439726	1	1	1	1	1	1	1	1	1	1	1	1	1	1	1	1	1	1	1	1	1	1	1	1	1	1	1	1	1	1	1	1	1	1	1	1	1	1	1
cellular response to hydroperoxide	1	1	1	1	1	1	1	1	1	1	1	1	1	1	1	1	1	1	1	1	1	1	1	1	1	1	1	1	1	1	1	1	1	1	1	1	1	1	1	1	1	1	1	1	1	1	1	1	1
regulation of macroautophagy	1	1	1	1	1	1	1	1	1	1	1	1	1	1	1	1	1	1	1	1	1	1	1	1	1	0.00100816	1	1	1	1	1	1	1	1	1	1	1	1	1	1	1	1	1	1	1	1	1	1	1
regulation of pigment cell differentiation	1	1	1	1	1	1	1	1	1	1	1	1	1	1	1	1	1	1	1	1	1	1	1	1	1	1	1	1	1	1	1	1	1	1	1	1	1	1	1	1	1	1	1	1	1	1	1	0.229638	1
observational learning	1	1	1	1	1	1	1	1	1	1	1	1	1	1	1	1	1	1	1	1	1	1	1	1	1	1	1	1	1	1	1	1	1	1	1	1	1	1	1	1	1	1	1	1	1	1	1	1	1
paraxial mesoderm morphogenesis	1	1	1	1	1	1	1	1	1	1	1	1	1	1	1	1	1	1	1	1	1	0.838677	0.325281	1	1	1	1	1	1	1	1	1	1	1	1	1	1	1	1	1	1	1	1	1	1	1	1	1	1
embryonic camera-type eye formation	1	1	1	1	1	1	1	1	1	1	1	1	1	1	1	1	1	1	1	1	1	1	1	1	1	1	1	1	1	1	1	1	1	1	1	1	1	1	1	1	1	1	1	1	1	1	1	1	1
epithelial cell proliferation involved in renal tubule morphogenesis	1	1	1	1	1	1	1	1	1	1	1	1	1	1	1	1	1	1	1	1	1	1	1	1	1	1	1	1	1	1	1	1	1	1	1	1	1	1	1	1	1	1	1	1	1	1	1	1	1
regulation of ion transmembrane transporter activity	1	1	1	1	1	1	1	1	1	1	1	1	1	1	1	1	1	1	1	1	1	1	1	1	1	1	1	1	1	1	1	1	1	1	1	1	1	1	1	1	1	1	1	1	1	1	1	1	1
positive regulation of miRNA catabolic process	1	1	1	1	1	1	1	1	1	1	1	1	1	1	1	1	1	1	1	1	1	1	1	1	1	1	1	1	1	1	1	1	1	1	1	1	1	1	1	1	1	1	1	1	1	1	1	1	1
gliogenesis	1	1	1	1	1	1	1	1	1	1	1	1	0.0406989	1	1	1	1	1	1	1	1	1	1	1	7.19264e-05	1	1	1	1	0.421952	0.000211419	1	1	0.00207998	0.0319263	1	1	1	1	1	1	1	1	1	1	1	1	1	1
L-glutamate transport	1	1	1	1	1	1	1	1	1	1	1	1	1	1	1	1	1	1	1	1	1	1	1	1	1	1	1	1	1	1	1	1	1	1	1	1	1	1	1	1	1	1	1	1	1	1	1	1	1
positive regulation of organelle assembly	1	1	1	1	1	1	1	1	1	1	1	1	1	1	1	1	1	1	1	1	1	1	1	1	1	1	1	1	1	1	1	1	1	1	1	1	1	1	1	1	1	1	1	1	1	1	1	1	1
diencephalon development	1	1	1	1	1	1	1	1	1	1	1	1	1	1	1	1	1	1	1	1	1	1	1	1	1	1	1	1	1	0.361496	1	1	1	1	1	1	1	1	1	1	1	1	1	1	1	1	1	1	1
protein adenylylation	1	1	1	1	1	1	1	1	1	1	1	1	1	1	1	1	1	1	1	1	1	1	1	1	1	1	1	1	1	1	1	1	1	1	1	1	1	1	1	1	1	1	1	1	1	1	1	1	1
Type I pneumocyte differentiation	1	1	1	1	1	1	1	1	1	1	1	1	1	1	1	1	1	1	1	1	1	0.0286397	1	1	1	1	1	1	1	1	0.00633588	1	1	1	1	1	1	1	1	1	1	1	1	1	1	1	1	1	1
regulation of neuron apoptotic process	1	1	1	1	1	1	1	1	1	1	1	1	1	1	1	1	1	1	1	1	1	1	1	1	1	1	0.176891	1	1	1	1	1	1	1	1	1	1	1	1	1	1	1	1	1	1	1	1	1	1
DNA strand elongation	1	1	1	1	1	1	1	1	1	1	1	1	1	1	1	1	1	1	1	1	1	1	1	1	1	1	1	1	1	1	1	1	1	1	1	1	1	1	1	1	1	1	1	1	1	1	1	1	1
L-alpha-amino acid transmembrane transport	1	1	1	1	1	1	1	1	1	1	1	1	1	1	1	1	1	1	1	1	1	1	1	1	1	1	1	1	1	1	1	1	1	1	1	1	1	1	1	1	1	1	1	1	1	1	1	1	1
embryonic skeletal system development	1	1	1	1	1	1	1	1	1	1	1	1	1	1	1	1	1	1	1	1	1	1	1	1	1	1	1	1	1	0.105065	1	1	1	1	1	1	1	1	1	1	1	1	1	1	1	1	1	1	1
negative regulation of calcium ion transmembrane transport via high voltage-gated calcium channel	1	1	1	1	1	1	1	1	1	1	1	1	1	1	1	1	1	1	1	1	1	1	1	1	1	1	1	1	1	1	1	1	1	1	1	1	1	1	1	1	1	1	1	1	1	1	1	1	1
developmental pigmentation	1	1	1	1	1	1	1	1	1	1	1	1	1	1	1	1	1	1	1	1	1	1	1	1	1	1	1	1	1	1	1	1	1	1	1	1	1	1	1	1	1	1	1	1	1	1	1	1	1
neutral amino acid transport	1	1	1	1	1	1	1	1	1	1	1	1	1	1	1	1	1	1	1	1	1	1	1	1	1	1	1	1	1	1	1	1	1	1	1	1	1	1	1	1	1	1	1	1	1	1	1	1	1
tissue regeneration	1	1	1	1	1	1	1	1	1	1	1	1	1	1	1	1	1	1	1	1	1	1	1	1	1	1	1	1	1	1	1	1	1	1	1	1	1	1	1	1	1	1	1	1	1	1	1	1	1
detection of tumor cell	1	1	1	1	1	1	1	1	1	1	1	1	1	1	1	1	1	1	1	1	1	1	1	1	1	1	1	1	1	1	1	1	1	1	1	1	1	1	1	1	1	1	1	1	1	1	1	1	1
regulation of ATPase activity	1	1	1	1	1	1	1	1	1	1	1	1	1	1	1	1	1	1	1	1	1	1	1	1	1	1	1	1	1	1	1	1	1	1	1	1	1	1	1	1	1	1	1	1	1	1	1	1	1
peptidyl-serine phosphorylation	1	1	1	1	0.936493	1	1	1	1	1	1	1	1	1	1	1	1	1	1	1	1	1	1	1	1	1	1	1	1	1	1	1	1	1	1	1	1	1	1	1	1	1	1	1	1	1	1	1	1
glial cell fate commitment	1	1	1	1	1	1	1	1	1	1	1	1	1	1	1	1	1	1	1	1	1	1	1	1	0.00311573	1	1	1	1	1	1	1	1	1	1	1	1	1	1	1	1	0.0326572	1	1	1	1	1	1	1
ribosomal small subunit biogenesis	1	1	1	1	1	1	1	1	1	1	1	1	1	1	1	1	1	1	1	1	1	1	1	1	1	1	1	1	1	1	1	1	1	1	1	1	1	1	1	1	1	1	1	1	1	1	1	1	1
microtubule-based process	1	1	1	1	1	1	1	1	1	1	1	1	1	1	1	1	1	1	1	1	1	1	1	1	1	1	1	1	1	1	1	1	1	1	1	1	1	1	1	1	1	1	1	1	1	1	1	1	1
regulation of carbohydrate biosynthetic process	1	1	1	1	1	1	1	1	1	1	1	1	1	1	1	1	1	1	1	1	1	1	1	1	1	1	1	1	1	1	1	1	1	1	1	1	1	1	1	1	1	1	1	1	1	1	1	1	1
arginine metabolic process	1	1	1	1	1	1	1	1	1	1	1	1	1	1	1	1	1	1	1	1	1	1	1	1	1	1	1	1	1	1	1	1	1	1	1	1	1	1	1	1	1	1	1	1	1	1	1	1	1
negative regulation of interferon-gamma secretion	1	1	1	1	1	1	1	1	1	1	1	1	1	1	1	1	1	1	1	1	1	0.367694	1	1	1	1	1	1	1	1	1	1	1	1	1	1	1	1	1	1	1	1	1	1	1	1	1	1	1
cellular response to vascular endothelial growth factor stimulus	1	1	1	1	1	1	1	1	1	1	1	1	1	1	1	1	1	1	1	1	1	1	1	1	0.91857	1	1	1	1	1	1	1	1	1	0.130613	1	1	1	1	1	1	1	1	1	1	1	1	1	1
hematopoietic stem cell proliferation	1	1	1	1	1	1	1	1	1	1	1	1	1	1	1	1	1	1	1	1	1	1	1	1	1	1	1	1	1	1	1	1	1	1	1	1	1	1	1	1	1	1	1	1	1	1	1	1	1
carbohydrate biosynthetic process	1	1	1	1	1	1	1	1	1	1	1	1	1	1	1	1	1	1	1	1	1	1	1	1	1	1	1	1	1	1	1	1	1	1	1	1	1	1	1	1	1	1	1	1	1	1	1	1	1
neurotransmitter transport	1	1	1	1	1	1	1	0.00341928	1	1	1	1	1	1	1	1	1	1.99388e-20	1	1	1	1	1	1	1	1	1	1	1	1	1	1	1	1	1	1	1	1	1	1	1	1	1	1	1	1	1	1	1
microtubule anchoring at microtubule organizing center	1	1	1	1	1	1	1	1	1	1	1	1	1	1	1	1	1	1	1	1	1	1	1	1	1	1	1	1	1	1	1	1	1	1	1	1	1	1	1	1	1	1	1	1	1	1	1	1	1
detection of muscle stretch	1	1	1	1	1	1	1	1	1	1	1	1	1	1	1	1	1	1	1	1	1	1	1	1	1	1	1	1	1	1	1	1	1	1	1	1	1	1	1	1	1	1	1	1	1	1	1	1	1
adenohypophysis development	1	1	1	1	1	1	1	1	1	1	1	1	1	1	1	1	1	1	1	1	1	1	1	1	1	1	1	1	1	1	1	1	1	1	1	1	1	1	1	1	1	1	1	1	1	1	1	1	1
nucleoside triphosphate metabolic process	1	1	1	1	1	1	1	1	1	1	1	1	1	1	1	1	1	1	1	1	1	1	1	1	1	1	1	1	1	1	1	1	1	1	1	1	1	1	1	1	1	1	1	1	1	1	1	1	1
negative regulation of cell projection organization	1	1	1	1	1	1	1	0.759159	1	0.359618	1	1	1	1	1	1	1	1	1	1	1	1	1	1	1	1	1	1	0.00146686	1	0.551677	1	1	1	1	1	1	1	1	1	1	1	1	1	1	1	1	1	1
regulation of transmembrane transporter activity	1	1	1	1	1	1	1	1	1	1	1	1	1	1	1	1	1	1	1	1	1	1	1	1	1	1	1	1	1	1	1	1	1	1	1	1	1	1	1	1	1	1	1	1	1	1	1	1	1
embryonic body morphogenesis	1	1	1	1	1	1	1	1	1	1	1	1	1	1	1	1	1	1	1	1	1	1	1	1	1	1	1	1	1	1	1	1	1	1	1	1	1	1	1	1	1	1	1	1	1	1	1	1	1
limb morphogenesis	1	1	1	1	1	1	1	1	1	1	1	1	1	1	1	1	1	1	1	1	1	1	1	1	1	1	1	1	1	0.623315	1	1	1	0.515208	1	1	1	1	1	1	1	1	1	1	1	1	0.0164819	1	1
negative regulation of cholesterol efflux	1	1	1	1	1	1	1	1	1	1	1	1	1	1	1	1	1	1	1	1	1	1	1	1	1	1	1	1	1	1	1	1	1	1	1	1	1	1	1	1	1	1	1	1	1	1	1	1	1
cardiac chamber morphogenesis	1	1	1	1	1	1	1	1	1	1	1	1	1	1	1	1	1	1	1	1	1	1	1	1	1	1	1	1	1	0.229075	1	1	1	1	0.00525113	1	1	1	1	1	1	1	1	1	1	1	0.412615	1	1
regulation of lipid metabolic process	1	1	1	1	3.30375e-05	1	1	1	1	1	1	1	1	1	1	1	1	1	1	1	1	1	1	1	1	2.46742e-06	1	1	1	1	1	1	1	1	0.0569916	1	1	1	1	1	1	1	1	1	1	1	1	1	1
secondary alcohol metabolic process	1	1	1	1	0.000417366	1	1	1	1	1	1	1	1	1	1	1	1	1	1	1	1	1	1	1	1	1	1	1	1	1	0.616428	1	1	1	1	1	1	1	1	1	1	1	1	1	1	1	1	1	1
sterol metabolic process	1	1	1	1	0.000722517	1	1	1	1	1	1	1	1	1	1	1	1	1	1	1	1	1	1	1	1	1	1	1	1	1	1	1	1	1	1	1	1	1	1	1	1	1	1	1	1	1	1	1	1
positive regulation of translational initiation by iron	1	1	1	1	0.000873764	1	1	1	1	1	1	1	1	1	1	1	1	1	1	1	1	1	1	1	1	1	1	1	1	1	1	1	1	1	1	1	1	1	1	1	1	1	1	1	1	1	1	1	1
regulation of translational initiation by iron	1	1	1	1	0.00247951	1	1	1	1	1	1	1	1	1	1	1	1	1	1	1	1	1	1	1	1	1	1	1	1	1	1	1	1	1	1	1	1	1	1	1	1	1	1	1	1	1	1	1	1
histone phosphorylation	1	1	1	1	0.0024844	1	1	1	1	1	1	1	1	1	1	1	1	1	1	1	1	1	1	1	1	1	1	1	1	1	1	1	1	1	1	1	1	1	1	1	1	1	1	1	1	1	1	1	1
cholesterol metabolic process	1	1	1	1	0.00305186	1	1	1	1	1	1	1	1	1	1	1	1	1	1	1	1	1	1	1	1	1	1	1	1	1	0.805474	1	1	1	1	1	1	1	1	1	1	1	1	1	1	1	1	1	1
nuclear-transcribed mRNA catabolic process, nonsense-mediated decay	1	1	1	1	0.00751328	1	1	1	1	1	1	1	1	1	1	1	1	1	1	1	1	1	1	1	1	1	1	1	1	1	1	1	1	1	1	1	1	1	1	1	1	1	1	1	1	1	1	1	1
TORC1 signaling	1	1	1	1	0.0102949	1	1	1	1	1	1	1	1	1	1	1	1	1	1	1	1	1	0.0176057	1	1	1	1	1	1	1	1	1	1	1	1	1	1	1	1	1	1	1	1	1	1	1	1	1	1
macromolecular complex subunit organization	1	1	1	1	0.0113198	1	1	1	1	1	1	1	1	1	1	1	1	1	1	1	1	1	1.67355e-07	1	1	1	1	1	1	0.0571373	1	1	1	1	0.00141547	1	0.00722309	1	1	1	0.00398357	1	1	1	1	1	1	1	1
ESCRT III complex assembly	1	1	1	1	0.0140259	1	1	1	1	1	1	1	1	1	1	1	1	1	1	1	1	1	1	1	1	1	1	1	1	1	1	1	1	1	1	1	1	1	1	1	1	1	1	1	1	1	1	1	1
endomembrane system organization	1	1	1	1	0.0155759	1	1	1	1	1	1	1	1	1	1	1	1	1	1	1	1	1	0.25468	1	1	1	1	1	1	1	1	1	1	1	1.26114e-08	1	1	1	1	1	1	1	1	1	1	1	1	1	1
skeletal system morphogenesis	1	1	1	1	0.0291564	1	1	1	1	1	1	1	1	1	1	1	1	1	1	1	1	1	4.15362e-05	1	1	1	1	1	1	3.80799e-05	1	1	1	0.44904	1	1	1	1	1	1	1.46749e-08	1	1	1	1	1	0.449444	1	1
positive regulation of lamellipodium organization	1	1	1	1	0.034284	1	1	1	1	1	1	1	1	1	1	1	1	1	1	1	1	1	0.162152	1	1	1	1	1	1	1	0.254991	1	1	1	1	1	1	0.436952	1	1	1	1	1	1	1	1	1	1	1
regulation of cellular ketone metabolic process by negative regulation of transcription from RNA polymerase II promoter	1	1	1	1	0.0343202	1	1	1	1	1	1	1	1	1	1	1	1	1	1	1	1	1	1	1	1	1	1	1	1	1	1	1	1	1	0.118336	1	1	1	1	1	1	1	1	1	1	1	1	1	1
placenta development	1	1	1	1	0.038727	1	1	1	1	1	1	1	1	1	1	1	1	1	1	1	1	1	0.474741	1	0.129619	6.71238e-05	1	1	1	0.2571	1	1	1	1	1	1	1	1	1	1	1	1	1	1	1	1	1	1	1
positive regulation of peptidyl-threonine phosphorylation	1	1	1	1	0.038822	1	1	1	1	1	1	1	1	1	1	1	1	1	1	1	1	1	1	1	1	1	1	1	1	1	1	1	1	1	1	1	1	1	1	1	1	1	1	1	1	1	1	1	1
ossification	1	1	1	1	0.0465304	1	1	1	1	1	1	1	1	1	1	1	1	1	1	1	1	0.013192	4.05012e-05	1	1	1	1	1	1	1	1	1	1	1	1	1	1	1	1	1	3.82515e-11	1	1	1	1	1	0.389471	0.0513771	1
multi-organism membrane organization	1	1	1	1	0.0465766	1	1	1	1	1	1	1	1	1	1	1	1	1	1	1	1	1	1	1	1	1	1	1	1	1	1	1	1	1	1	1	1	1	1	1	1	1	1	1	1	1	1	1	1
regulation of RNA polymerase II regulatory region sequence-specific DNA binding	1	1	1	1	0.0694584	1	1	1	1	1	1	1	1	1	1	1	1	1	1	1	1	1	1	1	1	1	1	1	1	1	1	1	1	1	1	1	1	1	1	1	1	1	1	1	1	1	1	1	1
supramolecular fiber organization	1	1	1	1	0.0784746	1	1	1	0.933721	1	1	1	1	1	1	1	1	4.15612e-09	1	1	1	1	0.218075	1	1	1	1	1	1	1	1	1	1	1	9.47108e-05	1	0.240458	1	1	1	1	1	1	1	1	1	1	0.0822395	1
heart development	1	1	1	1	0.0791897	1	1	1	1	1	1	1	1	1	1	1	1	1	1	1	1	1	1	1	1	1	1	1	1	0.532864	1	1	1	0.000300405	8.92421e-05	1	1	1	1	0.677171	0.00664794	0.0404436	1	1	1	1	1	1.62173e-07	1
multi-organism process	1	1	1	1	0.0812265	1	1	1	1	1	1	1	1	1	1	1	1	1	1	1	1	1	1	1	1	0.000187857	1	1	1	1	1	1	1	1	1	1	0.00300898	1	1	1	3.95609e-05	1	1	1	1	1	1	1	9.17321e-06
alcohol metabolic process	1	1	1	1	0.0962327	1	1	1	1	1	1	1	1	1	1	1	1	1	1	1	1	1	1	1	1	1	1	1	1	1	1	1	1	1	1	1	1	1	1	1	1	1	1	1	1	1	1	1	1
positive regulation of cellular amide metabolic process	1	1	1	1	0.100987	1	1	1	1	1	1	1	1	1	1	1	1	1	1	1	1	1	1	1	1	1	1	1	1	1	1	1	1	1	1	1	1	1	1	1	1	1	1	1	1	1	1	1	1
single-organism catabolic process	1	1	1	1	0.10491	1	1	1	1	1	1	1	1	1	1	1	1	1	1	1	1	1	1	1	1	2.25306e-10	1	1	1	1	1	1	1	1	1	1	1	1	1	1	1	1	1	1	1	1	1	1	1
regulation of cellular component size	1	1	1	1	0.110452	1	1	0.854922	1	1	1	1	1	1	1	1	1	7.58596e-06	1	0.0715519	1	1	1	1	1	1	0.108631	1	0.0427896	1	1	1	1	1	1	1	1	0.0519868	1	1	1	0.366338	1	1	1	1	1	1	1
modification of morphology or physiology of other organism involved in symbiotic interaction	1	1	1	1	0.124675	1	1	1	1	1	1	1	1	1	1	1	1	1	1	1	1	1	1	1	1	1	1	1	1	1	1	1	1	1	1	1	1	1	1	1	1	1	1	1	1	1	1	1	1
steroid metabolic process	1	1	1	1	0.128728	1	1	1	1	1	1	1	1	1	1	1	1	1	1	1	1	1	1	1	1	1	1	1	1	1	1	1	1	1	1	1	1	1	1	1	1	1	1	1	1	1	1	1	1
viral budding	1	1	1	1	0.140512	1	1	1	1	1	1	1	1	1	1	1	1	1	1	1	1	1	1	1	1	1	1	1	1	1	1	1	1	1	1	1	1	1	1	1	1	1	1	1	1	1	1	1	1
positive regulation of glial cell differentiation	1	1	1	1	0.141174	1	1	1	1	1	1	1	1	1	1	1	1	1	1	1	1	1	1	1	0.0557459	1	1	1	1	1	1	1	1	1	1	1	1	1	1	1	1	1	1	1	1	1	1	1	1
thyroid gland development	1	1	1	1	0.149693	1	1	1	1	1	1	1	1	1	1	1	1	1	1	1	1	1	1	1	1	1	1	1	1	1	1	1	1	1	1	1	1	1	1	1	1	1	1	1	1	1	1	1	1
protein autophosphorylation	1	1	1	1	0.167737	1	1	1	1	1	1	1	1	1	1	1	1	1	1	1	1	1	1	1	1	8.36964e-05	1	1	1	1	1	1	1	1	1	1	1	1	1	1	1	1	1	1	1	1	1	1	1
cartilage development	1	1	1	1	0.171764	1	1	1	1	1	1	1	1	1	1	1	1	1	1	1	1	0.0848817	1	1	1	1	1	1	1	1	1	1	1	1	0.120625	1	1	1	1	1	0.0271522	1	1	1	1	1	0.329527	1	1
neural fold elevation formation	1	1	1	1	0.173376	1	1	1	1	1	1	1	1	1	1	1	1	1	1	1	1	1	1	1	1	1	1	1	1	1	1	1	1	1	1	1	1	1	1	1	1	1	1	1	1	1	1	1	1
regulation of cellular ketone metabolic process by regulation of transcription from RNA polymerase II promoter	1	1	1	1	0.187424	1	1	1	1	1	1	1	1	1	1	1	1	1	1	1	1	1	1	1	1	1	1	1	1	1	0.407964	1	1	1	0.105469	1	1	1	1	0.819482	1	1	1	1	1	1	1	1	1
reproductive structure development	1	1	1	1	0.191499	1	1	1	1	1	1	1	1	1	1	1	1	1	1	1	1	1	1	1	0.254735	1	1	1	1	0.00190619	1	1	1	0.00751389	1	1	1	1	1	1	1	1	1	1	1	1	1	1	1
mesoderm development	1	1	1	1	0.201917	1	1	1	1	1	1	1	1	1	1	1	1	1	1	1	1	1	0.337679	1	1	1	1	1	1	0.000161392	1	1	1	1	1	1	1	1	1	1	1	1	1	1	1	1	1	1	1
covalent chromatin modification	1	1	1	1	0.211604	1	1	1	1	1	1	1	1	1	1	1	1	1	1	1	1	1	1	1	1	1	1	1	1	1	1	1	1	1	1	1	1	1	1	1	1	1	1	1	1	1	1	1	1
positive regulation of collecting lymphatic vessel constriction	1	1	1	1	0.227547	1	1	1	1	1	1	1	1	1	1	1	1	1	1	1	1	1	1	1	1	1	1	1	1	1	1	1	1	1	1	1	1	1	1	1	1	1	1	1	1	1	1	1	1
reproductive system development	1	1	1	1	0.249032	1	1	1	1	1	1	1	1	1	1	1	1	1	1	1	1	1	1	1	0.317428	1	1	1	1	0.00168718	1	1	1	0.0105211	1	1	1	1	1	1	1	1	1	1	1	1	1	1	1
single-organism membrane organization	1	1	1	1	0.253225	1	1	1	1	1	1	1	1	1	1	1	1	1	1	1	1	1	1	1	1	1	1	1	1	1	1	1	1	1	9.60497e-06	1	1	0.355104	1	1	1	1	1	1	1	1	1	1	1
developmental process involved in reproduction	1	1	1	1	0.255718	1	1	1	1	1	1	1	1	1	1	1	1	1	1	1	1	1	1	1	0.852228	1	1	1	1	0.0199746	1	1	1	1	1	1	1	1	1	0.773029	1	1	1	1	1	1	1	0.287362	1
gene silencing	1	1	1	1	0.265593	1	1	1	1	1	1	1	1	1	1	1	1	1	1	1	1	1	0.0617153	1	1	1	1	1	1	1	1	1	1	1	1	1	1	1	1	1	1	1	1	1	1	1	1	1	1
regulation of organelle organization	1	1	1	1	0.272846	1	1	1	1	1	1	1	1	1	1	1	1	1	1	1	1	1	0.000146135	1	1	5.62054e-05	1	1	1	1	1	1	1	1	0.0232866	1	0.00023403	1	1	1	5.1787e-06	1	1	1	1	1	0.0583496	1.4739e-05	6.59352e-08
regulation of lamellipodium organization	1	1	1	1	0.273187	1	1	1	1	1	1	1	1	1	1	1	1	1	1	1	1	1	1	1	1	1	1	1	1	1	1	1	1	1	0.0457638	1	1	1	1	1	1	1	1	1	1	1	1	1	1
urate transport	1	1	1	1	0.279908	1	1	1	1	1	1	1	1	1	1	1	1	1	1	1	1	1	1	1	1	1	1	1	1	1	1	1	1	1	1	1	1	1	1	1	1	1	1	1	1	1	1	1	1
mesoderm morphogenesis	1	1	1	1	0.295678	1	1	1	1	1	1	1	1	1	1	1	1	1	1	1	1	1	0.0256097	1	1	1	1	1	1	1	1	1	1	1	1	1	1	1	1	1	1	1	1	1	1	1	1	1	1
chromatin organization	1	1	1	1	0.326216	1	1	1	1	1	1	1	1	1	1	1	1	1	1	1	1	1	0.235866	1	1	1	1	1	1	1	1	1	1	1	1	1	1	1	1	1	1	1	1	1	1	1	1	1	1
viral budding via host ESCRT complex	1	1	1	1	0.326235	1	1	1	1	1	1	1	1	1	1	1	1	1	1	1	1	1	1	1	1	1	1	1	1	1	1	1	1	1	1	1	1	1	1	1	1	1	1	1	1	1	1	1	1
positive regulation of organelle organization	1	1	1	1	0.328327	1	1	1	0.144068	1	1	1	1	1	1	1	1	1	1	1	1	1	0.654389	1	1	0.000149015	1	1	1	1	1	1	1	1	0.097682	1	0.00040918	1	1	1	0.000192803	1	1	1	1	1	1	1	1
modification of morphology or physiology of other organism	1	1	1	1	0.346315	1	1	1	1	1	1	1	1	1	1	1	1	0.000352113	1	1	1	1	1	1	1	1	1	1	1	1	1	1	1	1	1	1	1	1	1	1	1	1	1	1	1	1	1	1	1
cardiac muscle tissue growth	1	1	1	1	0.348544	1	1	1	1	1	1	1	1	1	1	1	1	1	1	1	1	1	1	1	1	1	1	1	1	1	1	1	1	1	1	1	1	1	1	1	1	1	1	1	1	1	1	1	1
positive regulation of translation	1	1	1	1	0.350302	1	1	1	1	1	1	1	1	1	1	1	1	1	1	1	1	1	1	1	1	1	1	1	1	1	1	1	1	1	1	1	1	1	1	1	1	1	1	1	1	1	1	1	1
sodium-independent organic anion transport	1	1	1	1	0.354218	1	1	1	1	1	1	1	1	1	1	1	1	1	1	1	1	1	1	1	1	1	1	1	1	1	1	1	1	1	1	1	1	1	1	1	1	1	1	1	1	1	1	1	1
heart growth	1	1	1	1	0.38188	1	1	1	1	1	1	1	1	1	1	1	1	1	1	1	1	1	1	1	1	1	1	1	1	1	1	1	1	1	1	1	1	1	1	1	1	1	1	1	1	1	1	1	1
regulation of peptidyl-threonine phosphorylation	1	1	1	1	0.389212	1	1	1	1	1	1	1	1	1	1	1	1	1	1	1	1	1	1	1	1	1	1	1	1	1	1	1	1	1	1	1	1	1	1	1	1	1	1	1	1	1	1	1	1
embryonic placenta development	1	1	1	1	0.399034	1	1	1	1	1	1	1	1	1	1	1	1	1	1	1	1	1	1	1	0.0256001	1	1	1	1	0.0804102	1	1	1	1	1	1	1	1	1	1	1	1	1	1	1	1	0.477657	1	1
mesoderm formation	1	1	1	1	0.438731	1	1	1	1	1	1	1	1	1	1	1	1	1	1	1	1	1	0.114036	1	1	1	1	1	1	1	1	1	1	1	1	1	1	1	1	1	1	1	1	1	1	1	1	1	1
tissue morphogenesis	1	1	1	1	0.441438	1	1	1	1	1	1	1	1	1	1	1	1	1	0.485919	1	1	1	0.0281541	1	1	1	1	1	1	3.15551e-06	1	1	1	2.50569e-07	0.0273884	1	1	1	1	0.0158541	1	1	1	1	1	1	0.00378614	2.53083e-09	1
histone H3-S28 phosphorylation	1	1	1	1	0.47339	1	1	1	1	1	1	1	1	1	1	1	1	1	1	1	1	1	1	1	1	1	1	1	1	1	1	1	1	1	1	1	1	1	1	1	1	1	1	1	1	1	1	1	1
integrin biosynthetic process	1	1	1	1	0.483675	1	1	1	1	1	1	1	0.399289	1	1	1	1	1	1	1	1	1	1	1	1	1	1	1	1	1	1	1	1	1	1	1	1	1	1	1	1	1	1	1	1	1	1	1	1
allantois development	1	1	1	1	0.523768	1	1	1	1	1	1	1	1	1	1	1	1	1	1	1	1	1	1	1	1	1	1	1	1	1	1	1	1	1	1	1	1	1	1	1	1	1	1	1	1	1	1	1	1
regulation of reactive oxygen species metabolic process	1	1	1	1	0.537909	1	1	1	1	1	1	1	1	1	1	1	1	1	1	1	1	1	0.0780524	1	0.217277	1	1	1	1	1	0.0247175	1	1	1	1	1	1	1	1	1	1	1	1	1	1	1	1	1	1
metanephric mesenchyme development	1	1	1	1	0.591096	1	1	1	1	1	1	1	1	1	1	1	1	1	1	1	1	1	1	1	1	1	1	1	1	1	1	1	1	1	1	1	1	1	1	1	1	1	1	1	1	1	1	1	1
RNA catabolic process	1	1	1	1	0.599322	1	1	1	1	1	1	1	1	1	1	1	1	1	1	1	1	1	1	1	1	1	1	1	1	1	1	1	1	1	1	1	1	1	1	1	0.0142264	1	1	1	1	1	1	1	1.25499e-06
retinoic acid receptor signaling pathway	1	1	1	1	0.646196	1	1	1	1	1	1	1	1	1	1	1	1	1	1	1	1	1	1	1	1	1	1	1	1	1	1	1	1	1	1	1	1	1	1	1	1	1	1	1	1	1	1	1	1
modulation by virus of host morphology or physiology	1	1	1	1	0.647135	1	1	1	1	1	1	1	1	1	1	1	1	1	1	1	1	1	1	1	1	1	1	1	1	1	1	1	1	1	1	1	1	1	1	1	1	1	1	1	1	1	1	1	1
single organism reproductive process	1	1	1	1	0.662913	1	1	1	1	1	1	1	1	1	1	1	1	1	1	1	1	1	1	1	1	1	1	1	1	1	1	1	1	1	1	1	1	1	1	1	1	1	1	1	1	1	1	1	1
regulation of lipid biosynthetic process	1	1	1	1	0.714494	1	1	1	1	1	1	1	1	1	1	1	1	1	1	1	1	1	1	1	1	1	1	1	1	1	1	1	1	1	1	1	1	1	1	1	1	1	1	1	1	1	1	1	1
reproduction	1	1	1	1	0.728939	1	1	1	1	1	1	1	1	1	1	1	1	1	1	1	1	1	1	1	1	1	1	1	1	1	1	1	1	1	1	1	1	1	1	1	1	1	1	1	1	1	1	1	1
regulation of hormone metabolic process	1	1	1	1	0.731034	1	1	1	1	1	1	1	1	1	1	1	1	1	1	1	1	1	1	1	1	1	1	1	1	1	1	1	1	1	1	1	1	1	1	1	1	1	1	1	1	1	1	1	1
positive regulation of hormone metabolic process	1	1	1	1	0.764371	1	1	1	1	1	1	1	1	1	1	1	1	1	1	1	1	1	1	1	1	1	1	1	1	1	1	1	1	1	1	1	1	1	1	1	1	1	1	1	1	1	1	1	1
male sex differentiation	1	1	1	1	0.786265	1	1	1	1	1	1	1	1	1	1	1	1	1	1	1	1	1	1	1	1	1	1	1	1	1	1	1	1	1	1	1	1	1	1	1	1	1	1	1	1	1	1	1	1
regulation of myotube differentiation	1	1	1	1	0.807507	1	1	1	1	1	1	1	1	1	1	1	1	1	1	1	1	1	1	1	1	1	1	1	1	1	1	1	1	1	1	1	1	1	1	1	1	1	1	1	1	1	1	1	1
proteasome-mediated ubiquitin-dependent protein catabolic process	1	1	1	1	0.848012	1	1	1	1	1	1	1	1	1	1	1	1	1	1	1	1	1	1	1	1	1	1	1	1	1	1	1	1	1	1	1	0.0305037	1	1	1	1	1	1	1	1	1	1	1	1
pericardium development	1	1	1	1	0.849415	1	1	1	1	1	1	1	1	1	1	1	1	1	1	1	1	1	1	1	1	1	1	1	1	1	1	1	1	1	1	1	1	1	1	1	1	1	1	1	1	1	1	1	1
regulation of collecting lymphatic vessel constriction	1	1	1	1	0.884614	1	1	1	1	1	1	1	1	1	1	1	1	1	1	1	1	1	1	1	1	1	1	1	1	1	1	1	1	1	1	1	1	1	1	1	1	1	1	1	1	1	1	1	1
negative regulation of transferase activity	1	1	1	1	0.88649	1	1	1	1	1	1	1	1	1	1	1	1	4.13772e-08	1	1	1	1	0.0349117	1	1	0.000628415	1	1	0.0635456	1	1	1	1	1	1	0.346951	0.0994276	1	1	1	1	1	1	1	1	1	1	2.26175e-08	6.67142e-05
regulation of actin cytoskeleton organization	1	1	1	1	0.887923	1	1	1	1	1	1	1	1	1	1	1	1	1	1	1	1	1	1	1	1	1	1	1	1	0.119385	1	1	1	1	0.00595002	1	0.23561	1	1	1	0.00138087	1	1	1	1	1	1	1	1
nucleus organization	1	1	1	1	0.902353	1	1	1	1	1	1	1	1	1	1	1	1	1	1	1	1	1	1	1	1	1	1	1	1	1	1	1	1	1	1	1	1	1	1	1	1	1	1	1	1	1	1	1	1
circadian rhythm	1	1	1	1	0.926673	1	1	1	1	1	1	1	1	0.0502438	1	1	1	1	1	1	1	1	1	1	1	1	1	1	1	1	1	1	1	1	1	1	1	1	1	1	1	1	1	1	1	1	1	1	1
reproductive process	1	1	1	1	0.936563	1	1	1	1	1	1	1	1	1	1	1	1	1	1	1	1	1	1	1	1	1	1	1	1	1	1	1	1	1	1	1	1	1	1	1	1	1	1	1	1	1	1	1	1
bone development	1	1	1	1	1	1	1	1	1	1	1	1	1	1	1	1	1	1	1	1	1	1	0.001362	1	1	1	1	1	1	1	1	1	1	1	1	1	1	1	1	1	0.0031411	1	1	1	1	1	1	1	1
histone H3-S10 phosphorylation	1	1	1	1	1	1	1	1	1	1	1	1	1	1	1	1	1	1	1	1	1	1	1	1	1	1	1	1	1	1	1	1	1	1	1	1	1	1	1	1	1	1	1	1	1	1	1	1	1
endocrine system development	1	1	1	1	1	1	1	1	1	1	1	1	1	1	1	1	1	1	1	1	1	0.141126	1	1	1	1	1	1	1	0.0158551	1	1	1	1	1	1	1	1	1	1	1	1	1	1	1	1	1	1	1
regulation of cellular carbohydrate metabolic process	1	1	1	1	1	1	1	1	1	1	1	1	1	1	1	1	1	1	1	1	1	1	1	1	1	1	1	1	1	1	1	1	1	1	0.30569	1	1	1	1	1	1	1	1	1	1	1	1	1	1
regulation of cell cycle process	1	1	1	1	1	1	1	1	1	1	1	1	1	1	1	1	1	1	1	1	1	1	0.873361	1	1	1	1	1	1	1	1	1	1	1	1	1	1	1	1	1	0.00365297	1	1	1	1	1	0.00183747	1	1
positive regulation of cellular component organization	1	1	1	1	1	1	1	1	1	1	1	1	0.323205	1	1	1	1	1	1	1	1	1	0.0079882	1	1	1	1	1	1	0.0206169	1	1	1	1	3.22076e-05	1	1	0.293722	1	1	0.00727539	0.5585	1	0.226384	1	0.118936	0.212414	1	1
regulation of branching involved in prostate gland morphogenesis	1	1	1	1	1	1	1	1	1	1	1	1	1	1	1	1	1	1	1	1	1	1	1	1	1	1	1	1	1	0.0484261	1	1	1	1	1	1	1	1	1	1	1	1	1	1	1	1	1	1	1
negative regulation of lipid metabolic process	1	1	1	1	1	1	1	1	1	1	1	1	1	1	1	1	1	1	1	1	1	1	1	1	1	1	1	1	1	1	1	1	1	1	1	1	1	1	1	1	1	1	1	1	1	1	1	1	1
negative regulation of peptidyl-tyrosine phosphorylation	1	1	1	1	1	1	1	1	1	1	1	1	1	1	1	1	1	1.94182e-06	1	1	1	1	0.00702365	1	1	1	1	1	1	1	1	1	1	1	1	1	0.0144848	1	1	1	1	1	1	1	1	1	1	1	1
regulation of anatomical structure size	1	1	1	1	1	1	1	1	1	1	1	1	1	1	1	1	1	1	1	1	1	1	1	1	1	1	1	1	0.913577	1	1	1	1	1	1	1	1	0.339412	1	1	1	1	1	1	1	1	1	1	1
regulation of embryonic development	1	1	1	1	1	1	1	1	1	1	1	1	1	1	1	1	1	1	1	1	1	1	1	1	1	1	1	1	1	1	1	1	1	1	1	1	1	1	1	1	1	1	1	1	1	1	1	1	1
positive regulation of lamellipodium morphogenesis	1	1	1	1	1	1	1	1	1	1	1	1	1	1	1	1	1	1	1	1	1	1	1	1	1	1	1	1	1	1	1	1	1	1	1	1	1	1	1	1	1	1	1	1	1	1	1	1	1
Golgi vesicle transport	1	1	1	1	1	1	1	1	1	1	1	1	1	1	1	1	1	1	1	1	1	1	1	1	1	1	1	1	1	1	1	1	1	1	1	1	1	1	1	1	1	1	1	1	1	1	1	1	1
cellular response to leucine	1	1	1	1	1	1	1	1	1	1	1	1	1	1	1	1	1	1	1	1	1	1	1	1	1	1	1	1	1	1	1	1	1	1	1	1	1	1	1	1	1	1	1	1	1	1	1	1	1
multicellular organismal catabolic process	1	1	1	1	1	1	1	1	1	1	1	1	1	1	1	1	1	1	1	1	1	1	1	1	1	1	1	1	1	1	1	1	1	1	1	1	1	1	1	1	1	1	1	1	1	1	1	1	1
negative regulation of lipid biosynthetic process	1	1	1	1	1	1	1	1	1	1	1	1	1	1	1	1	1	1	1	1	1	1	1	1	1	1	1	1	1	1	1	1	1	1	1	1	1	1	1	1	1	1	1	1	1	1	1	1	1
organonitrogen compound metabolic process	1	1	1	1	1	1	1	1	1	1	1	1	1	1	1	1	1	1	1	1	1	1	1	1	1	1.75006e-05	1	1	1	1	1	1	1	1	1	1	1	1	1	1	1	1	1	1	1	1	1	1	1
regulation of stem cell differentiation	1	1	1	1	1	1	1	1	1	1	1	1	1	1	1	1	1	1	1	1	1	1	1	1	1	1	1	1	1	1	1	1	1	1	0.069412	1	1	1	1	1	0.195795	1	1	1	1	1	1	1	1
histone citrullination	1	1	1	1	1	1	1	1	1	1	1	1	1	1	1	1	1	1	1	1	1	1	1	1	1	1	1	1	1	1	1	1	1	1	1	1	1	1	1	1	1	1	1	1	1	1	1	1	1
intestinal epithelial cell differentiation	1	1	1	1	1	1	1	1	1	1	1	1	1	1	1	1	1	1	1	1	1	1	1	1	1	1	1	1	1	1	1	1	1	1	1	1	1	1	1	1	1	1	1	1	1	1	1	1	1
muscle cell differentiation	1	1	1	1	1	1	1	1	1	1	1	1	1	1	1	1	1	1	1	1	1	1	1	1	1	1	1	1	1	1	1	1	1	0.00104412	0.00676176	1	1	1	1	0.156662	1	1	1	1	1	1	1	1	1
skin development	1	1	1	1	1	1	1	1	1	1	1	1	1	1	1	1	1	1	1	1	1	1	0.0233126	1	1	1	1	1	1	1	1	1	1	1	1	1	1	1	1	0.224715	1	1	1	1	1	1	1	1	1
multicellular organismal macromolecule metabolic process	1	1	1	1	1	1	1	1	1	1	1	1	1	1	1	1	1	1	1	1	1	1	1	1	1	1	1	1	1	1	1	1	1	1	1	1	1	1	1	1	1	1	1	1	1	1	1	1	1
regulation of signal transduction by p53 class mediator	1	1	1	1	1	1	1	1	1	1	1	1	1	1	1	1	1	1	1	1	1	1	0.239651	1	1	1	1	1	1	1	1	1	1	1	1	1	1	1	1	1	1	1	1	1	1	1	1	1	1
secretory columnal luminar epithelial cell differentiation involved in prostate glandular acinus development	1	1	1	1	1	1	1	1	1	1	1	1	1	1	1	1	1	1	1	1	1	1	1	1	1	1	1	1	1	1	1	1	1	1	1	1	1	1	1	1	1	1	1	1	1	1	1	1	1
regulation of carbohydrate metabolic process	1	1	1	1	1	1	1	1	1	1	1	1	1	1	1	1	1	1	1	1	1	1	0.0134089	1	1	1	1	1	1	1	1	1	1	1	1	1	0.355857	1	1	1	1	1	1	1	1	1	1	1	1
collagen metabolic process	1	1	1	1	1	1	1	1	1	1	1	1	1	1	1	1	1	1	1	1	1	1	1	1	1	1	1	1	1	1	1	1	1	1	1	1	1	1	1	1	1	1	1	1	1	1	1	1	1
negative regulation of reproductive process	1	1	1	1	1	1	1	1	1	1	1	1	1	1	1	1	1	1	1	1	1	1	1	1	1	1	1	1	1	1	1	1	1	1	1	1	1	1	1	1	1	1	1	1	1	1	1	1	1
proteasomal protein catabolic process	1	1	1	1	1	1	1	1	1	1	1	1	1	1	1	1	1	1	1	1	1	1	1	1	1	1	1	1	1	1	1	1	1	1	1	1	0.0584528	1	1	1	1	1	1	1	1	1	1	1	1
viral life cycle	1	1	1	1	1	1	1	1	1	1	1	1	1	1	1	1	1	1	1	1	1	1	1	1	1	1	1	1	1	1	0.00134763	1	1	1	0.0339497	1	0.00304721	1	1	1	1	1	1	1	1	1	1	1	8.99561e-06
regulation of translation	1	1	1	1	1	1	1	1	1	1	1	1	1	1	1	1	1	1	1	1	1	1	8.84227e-05	1	1	1	1	1	1	1	1	1	1	1	1	1	1	1	1	1	1.07924e-05	1	1	1	1	1	1	1	1
regulation of cytoskeleton organization	1	1	1	1	1	1	1	1	1	1	1	1	1	1	1	1	1	1	1	1	1	1	1	1	1	1	1	1	1	1	1	1	1	1	0.390677	1	1	1	1	1	0.00332018	1	1	1	1	1	1	0.000351389	1
kidney mesenchyme development	1	1	1	1	1	1	1	1	1	1	1	1	1	1	1	1	1	1	1	1	1	1	1	1	1	1	1	1	1	1	1	1	1	1	1	1	1	1	1	1	1	1	1	1	1	1	1	1	1
nephrogenic mesenchyme development	1	1	1	1	1	1	1	1	1	1	1	1	1	1	1	1	1	1	1	1	1	1	1	1	1	1	1	1	1	1	1	1	1	1	1	1	1	1	1	1	1	1	1	1	1	1	1	1	1
positive regulation of transcription from RNA polymerase III promoter	1	1	1	1	1	1	1	1	1	1	1	1	1	1	1	1	1	1	1	1	1	1	1	1	1	1	1	1	1	1	1	1	1	1	1	1	1	1	1	1	1	1	1	1	1	1	1	1	1
blood vessel development	1	1	1	1	1	1	1	1	1	1	1	1	1	1	1	1	1	1	1	1	1	0.0750685	0.000166393	1	0.0438399	1	0.2092	1	1	0.000342466	1	1	1	1.64124e-06	8.75727e-08	1	1	0.134942	1	1	5.19086e-12	1	1	1	1	1	0.00473848	5.91964e-09	1
protein catabolic process	1	1	1	1	1	1	1	1	1	1	1	1	1	1	1	1	1	1	1	1	1	1	1	1	1	1.03866e-11	1	1	1	1	1	1	1	1	1	0.388233	6.24749e-05	1	1	1	1	1	1	1	1	1	1	1	1
regulation of cellular ketone metabolic process	1	1	1	1	1	1	1	1	1	1	1	1	1	1	1	1	1	1	1	1	1	1	1	1	1	1	1	1	1	1	1	1	1	1	1	1	1	1	1	1	1	1	1	1	1	1	1	1	1
regulation of protein tyrosine kinase activity	1	1	1	1	1	1	1	1	1	1	1	1	1	1	1	1	1	0.000220624	1	1	1	1	1	1	1	1	1	1	1	1	1	1	1	1	1	1	0.265415	1	1	1	1	1	1	1	1	1	1	1	1
response to acid chemical	1	1	1	1	1	1	1	1	1	1	1	1	1	1	1	1	1	1	1	1	1	1	1	1	1	1	1	1	1	1	0.164156	1	1	1	1	1	1	1	1	1	1	1	1	1	1	1	1	1	1
vasculature development	1	1	1	1	1	1	1	1	1	1	1	1	1	1	1	1	1	1	1	1	1	0.0609148	0.000148462	1	0.00428546	1	0.551326	1	1	0.000311471	1	1	1	1.86834e-07	1.04601e-07	1	1	0.239735	1	1	1.49024e-12	1	1	1	1	1	0.00101462	1.90461e-09	1
positive regulation of interleukin-10 biosynthetic process	1	1	1	1	1	1	1	1	1	1	1	1	1	1	1	1	1	1	1	1	1	1	1	1	1	1	1	1	1	1	1	1	1	1	1	1	1	1	1	1	1	1	1	1	1	1	1	1	1
negative regulation of histone deacetylation	1	1	1	1	1	1	1	1	1	1	1	1	1	1	1	1	1	1	1	1	1	1	0.0410399	1	1	1	1	1	1	1	1	1	1	1	1	1	1	1	1	1	1	1	1	1	1	1	1	1	1
regulation of vasculature development	1	1	1	1	1	1	1	1	1	1	1	1	1	1	1	1	1	1	1	1	1	1	1	1	1	1	1	1	1	1	1	1	1	0.171878	1.07354e-07	1	1	1	1	1	1.31188e-06	1	1	1	1	1	1	2.87916e-09	1
muscle structure development	1	1	1	1	1	1	1	1	1	1	1	1	1	1	1	1	1	1	1	1	1	1	0.000350561	1	1	1	1	1	1	0.00303019	1	1	1	1.92111e-08	0.0006766	1	1	1	1	0.0123394	0.164392	0.655835	1	1	1	1	1	1	1
regulation of phosphatidylcholine biosynthetic process	1	1	1	1	1	1	1	1	1	1	1	1	1	1	1	1	1	1	1	1	1	1	1	1	1	1	1	1	1	1	1	1	1	1	1	1	1	1	1	1	1	1	1	1	1	1	1	1	1
cardiovascular system development	1	1	1	1	1	1	1	1	1	1	1	1	1	1	1	1	1	1	1	1	1	0.163938	0.000134945	1	0.0058277	1	0.775024	1	1	0.000199523	1	1	1	1.05228e-06	7.30599e-08	1	1	0.623899	1	1	1.00977e-11	1	1	1	1	1	0.00211365	1.03385e-09	1
negative regulation of tumor necrosis factor production	1	1	1	1	1	1	1	1	0.0312837	1	1	1	1	1	1	1	1	6.60557e-05	1	1	1	1	1	1	1	1	1	1	1	1	1	1	1	1	1	1	1	1	1	1	1	1	1	1	1	1	1	1	1
macromolecular complex assembly	1	1	1	1	1	1	1	1	1	1	1	1	1	1	1	1	1	1	1	1	1	1	0.0201142	1	1	1	1	1	1	1	1	1	1	1	0.00703571	1	0.0739465	1	1	1	1	1	1	1	1	1	1	1	1
negative regulation of epithelial to mesenchymal transition	1	1	1	1	1	1	1	1	1	1	1	1	1	1	1	1	1	1	1	1	1	1	1	1	1	1	1	1	1	1	1	1	1	1	1	1	1	1	1	1	1	1	1	1	1	1	1	1	1
regulation of cellular protein localization	1	1	1	1	1	1	1	1	1	1	1	1	1	1	1	1	1	1	1	1	1	1	1	1	1	0.0012506	1	1	1	1	1	1	1	0.215158	0.0114234	1	1	1	1	1	0.262729	1	1	1	1	1	1	1	4.05033e-06
collagen catabolic process	1	1	1	1	1	1	1	1	1	1	1	1	1	1	1	1	1	1	1	1	1	1	1	1	1	1	1	1	1	1	1	1	1	1	1	1	1	1	1	1	1	1	1	1	1	1	1	1	1
cardiac myofibril assembly	1	1	1	1	1	1	1	1	1	1	1	1	1	1	1	1	1	1	1	1	1	1	1	1	1	1	1	1	1	1	1	1	1	1	1	1	1	1	1	1	1	1	1	1	1	1	1	1	1
positive regulation of keratinocyte differentiation	1	1	1	1	1	1	1	1	1	1	1	1	1	1	1	1	1	1	1	1	1	1	0.0707945	1	1	1	1	1	1	1	1	1	1	1	1	1	1	1	1	1	1	1	1	1	1	1	1	1	1
organic anion transport	1	1	1	1	1	1	1	1	1	1	1	1	1	1	1	1	1	1	1	1	1	0.638028	1	1	1	1	1	1	1	1	0.0452754	1	1	1	1	1	1	1	1	1	1	1	1	1	1	1	1	1	1
regulation of lamellipodium assembly	1	1	1	1	1	1	1	1	1	1	1	1	1	1	1	1	1	1	1	1	1	1	1	1	1	1	1	1	1	1	0.527229	1	1	1	0.0847631	1	1	1	1	1	1	1	1	1	1	1	1	1	1
vesicle organization	1	1	1	1	1	1	1	1	1	1	1	1	1	1	1	1	1	1	1	1	1	1	1	1	1	1	1	1	1	1	1	1	1	1	1	1	1	1	1	1	1	1	1	1	1	1	1	1	1
mesenchyme development	1	1	1	1	1	1	1	1	1	1	1	1	1	1	1	1	1	1	1	1	1	1	1	1	1	1	1	1	1	0.0498452	1	1	1	0.00557257	1	1	1	1	1	1	0.000625897	1	1	1	1	1	1	0.00038243	1
chromatin silencing	1	1	1	1	1	1	1	1	1	1	1	1	1	1	1	1	1	1	1	1	1	1	0.989036	1	1	1	1	1	1	1	1	1	1	1	1	1	1	1	1	1	1	1	1	1	1	1	1	1	1
regulation of binding	1	1	1	1	1	1	1	1	1	1	1	1	1	1	1	1	1	1	1	1	1	1	0.0363726	1	1	1	1	1	1	1	1	1	1	0.000810334	8.78934e-05	1	1	1	1	1	0.000483241	1	1	1	1	1	1	1	1
negative regulation of tumor necrosis factor superfamily cytokine production	1	1	1	1	1	1	1	1	0.0368715	1	1	1	1	1	1	1	1	8.49387e-05	1	1	1	1	1	1	1	1	1	1	1	1	1	1	1	1	1	1	1	1	1	1	1	1	1	1	1	1	1	1	1
organ growth	1	1	1	1	1	1	1	1	1	1	1	1	1	1	1	1	1	1	1	1	1	1	1	1	1	1	1	1	1	1	1	1	1	1	1	1	1	1	1	1	1	1	1	1	1	1	1	1	1
mesenchyme morphogenesis	1	1	1	1	1	1	1	1	1	1	1	1	1	1	1	1	1	1	1	1	1	1	0.198789	1	1	1	1	1	1	1	1	1	1	1	1	1	1	1	1	1	1	1	1	1	1	1	1	1	1
modification by symbiont of host morphology or physiology	1	1	1	1	1	1	1	1	1	1	1	1	1	1	1	1	1	1	1	1	1	1	1	1	1	1	1	1	1	1	1	1	1	1	1	1	1	1	1	1	1	1	1	1	1	1	1	1	1
peptidyl-serine modification	1	1	1	1	1	1	1	1	1	1	1	1	1	1	1	1	1	1	1	1	1	1	1	1	1	1	1	1	1	1	1	1	1	1	1	1	1	1	1	1	1	1	1	1	1	1	1	1	1
membrane budding	1	1	1	1	1	1	1	1	1	1	1	1	1	1	1	1	1	1	1	1	1	1	1	1	1	1	1	1	1	1	1	1	1	1	1	1	1	1	1	1	1	1	1	1	1	1	1	1	1
histone modification	1	1	1	1	1	1	1	1	1	1	1	1	1	1	1	1	1	1	1	1	1	1	1	1	1	1	1	1	1	1	1	1	1	1	1	1	0.533524	1	1	1	1	1	1	1	1	1	1	1	1
striated muscle tissue development	1	1	1	1	1	1	1	1	1	1	1	1	1	1	1	1	1	1	1	1	1	1	1	1	1	1	1	1	1	1	1	1	1	0.00233654	0.0223514	1	1	1	1	1	1	0.00190908	1	1	1	1	1	1	1
regulation of reactive oxygen species biosynthetic process	1	1	1	1	1	1	1	1	1	1	1	1	1	1	1	1	1	1	1	1	1	1	0.0650132	1	1	1	1	1	1	1	0.000583214	1	1	1	1	1	0.139518	1	1	1	1	1	1	1	1	1	1	1	1
interaction with host	1	1	1	1	1	1	1	1	1	1	1	1	1	1	1	1	1	1	1	1	1	1	1	1	1	1	1	1	1	1	0.748684	1	1	1	1	1	0.0155165	0.348767	1	1	1	1	1	1	1	1	1	1	1
histone-serine phosphorylation	1	1	1	1	1	1	1	1	1	1	1	1	1	1	1	1	1	1	1	1	1	1	1	1	1	1	1	1	1	1	1	1	1	1	1	1	1	1	1	1	1	1	1	1	1	1	1	1	1
multivesicular body assembly	1	1	1	1	1	1	1	1	1	1	1	1	1	1	1	1	1	1	1	1	1	1	1	1	1	1	1	1	1	1	1	1	1	1	1	1	1	1	1	1	1	1	1	1	1	1	1	1	1
regulation of phospholipid metabolic process	1	1	1	1	1	1	1	1	1	1	1	1	1	1	1	1	1	1	1	1	1	1	0.650343	1	1	1	1	1	1	1	1	1	1	1	1	1	1	1	1	1	1	1	1	1	1	1	1	1	1
anion transport	1	1	1	1	1	1	1	1	1	1	1	1	1	1	1	1	1	1	1	1	1	0.0835571	1	1	1	1	1	1	1	1	0.129307	1	1	1	1	1	1	1	1	1	1	1	1	1	1	1	1	1	1
Golgi vesicle budding	1	1	1	1	1	1	1	1	1	1	1	1	1	1	1	1	1	1	1	1	1	1	1	1	1	1	1	1	1	1	1	1	1	1	1	1	1	1	1	1	1	1	1	1	1	1	1	1	1
organic acid transport	1	1	1	1	1	1	1	1	1	1	1	1	1	1	1	1	1	1	1	1	1	1	1	1	1	1	1	1	1	1	1	1	1	1	1	1	1	1	1	1	1	1	1	1	1	1	1	1	1
organic hydroxy compound transport	1	1	1	1	1	1	1	1	1	1	1	1	1	1	1	1	1	1	1	1	1	1	1	1	1	1	1	1	1	1	1	1	1	1	1	1	1	1	1	1	1	1	1	1	1	1	1	1	1
positive regulation of oligodendrocyte differentiation	1	1	1	1	1	1	1	1	1	1	1	1	1	1	1	1	1	1	1	1	1	1	1	1	1	1	1	1	1	1	1	1	1	1	1	1	1	1	1	1	1	1	1	1	1	1	1	1	1
nephrogenic mesenchyme morphogenesis	1	1	1	1	1	1	1	1	1	1	1	1	1	1	1	1	1	1	1	1	1	1	1	1	1	1	1	1	1	1	1	1	1	1	1	1	1	1	1	1	1	1	1	1	1	1	1	1	1
rhythmic process	1	1	1	1	1	1	1	1	1	1	1	1	1	1	1	1	1	1	1	1	1	0.595949	1	1	1	1	1	1	0.47658	1	1	1	1	1	1	1	1	1	1	1	1	1	1	1	1	1	1	1	1
release of cytochrome c from mitochondria	1	1	1	1	1	1	1	1	1	1	1	1	1	1	1	1	1	1	1	1	1	1	1	1	1	1	1	1	1	1	1	1	1	1	1	1	1	1	1	1	1	1	1	1	1	1	1	1	1
virion assembly	1	1	1	1	1	1	1	1	1	1	1	1	1	1	1	1	1	1	1	1	1	1	1	1	1	1	1	1	1	1	1	1	1	1	0.346427	1	1	1	1	1	1	1	1	1	1	1	1	1	1
cardiac muscle tissue development	1	1	1	1	1	1	1	1	1	1	1	1	1	1	1	1	1	1	1	1	1	1	1	1	1	1	1	1	1	1	1	1	1	0.809299	0.315781	1	1	1	1	1	1	0.0756632	1	1	1	1	1	1	1
multivesicular body organization	1	1	1	1	1	1	1	1	1	1	1	1	1	1	1	1	1	1	1	1	1	1	1	1	1	1	1	1	1	1	1	1	1	1	1	1	1	1	1	1	1	1	1	1	1	1	1	1	1
regulation of actin filament-based process	1	1	1	1	1	1	1	1	1	1	1	1	1	1	1	1	1	1	1	1	1	1	1	1	1	1	1	1	1	0.113874	1	1	1	1	0.191634	1	0.32315	1	1	1	0.000339033	1	1	1	1	1	1	0.000381434	1
maternal placenta development	1	1	1	1	1	1	1	1	1	1	1	1	1	1	1	1	1	1	1	1	1	1	1	1	1	1	1	1	1	1	1	1	1	1	1	1	1	1	1	1	1	1	1	1	1	1	1	1	1
regulation of histone phosphorylation	1	1	1	1	1	1	1	1	1	1	1	1	1	1	1	1	1	1	1	1	1	1	1	1	1	1	1	1	1	1	1	1	1	1	1	1	1	1	1	1	1	1	1	1	1	1	1	1	1
protein homooligomerization	1	1	1	1	1	1	1	1	1	1	1	1	1	1	1	1	1	1	1	1	1	1	1	1	1	1	1	1	1	1	1	1	1	1	1	1	1	1	1	1	1	1	1	1	1	1	1	1	1
nuclear envelope organization	1	1	1	1	1	1	1	1	1	1	1	1	1	1	1	1	1	1	1	1	1	1	1	1	1	1	1	1	1	1	1	1	1	1	1	1	1	1	1	1	1	1	1	1	1	1	1	1	1
negative regulation of gene expression, epigenetic	1	1	1	1	1	1	1	1	0.113138	1	1	1	1	1	1	1	1	1	1	1	1	1	1	1	1	1	1	1	1	1	1	1	1	1	1	1	1	1	1	1	1	1	1	1	1	1	1	1	1
positive regulation of tongue muscle cell differentiation	1	1	1	1	1	1	1	1	1	1	1	1	1	1	1	1	1	1	1	1	1	1	1	1	1	1	1	1	1	1	1	1	1	1	1	1	1	1	1	1	1	1	1	1	1	1	1	1	1
cellular response to cadmium ion	1	1	1	1	1	1	1	1	1	1	1	1	1	1	1	1	1	1	1	1	1	1	1	1	1	1	1	1	1	1	0.00396304	1	1	1	1	1	1	1	1	1	1	1	1	1	1	1	1	1	1
positive regulation of fat cell differentiation	1	1	1	1	1	1	1	1	1	1	1	1	1	1	1	1	1	1	1	1	1	1	1	1	1	1	1	1	1	1	1	1	1	1	1	1	1	1	1	1	1	1	1	1	1	1	1	1	1
cerebellar granule cell precursor proliferation	1	1	1	1	1	1	1	0.00250001	1	1	1	1	1	0.194072	1	1	1	1	1	1	1	1	1	1	1	1	1	1	1	1	1	1	1	1	1	1	1	1	1	1	1	1	1	1	1	1	1	1	1
bone morphogenesis	1	1	1	1	1	1	1	1	1	1	1	1	1	1	1	1	1	1	1	1	1	1	1	1	1	1	1	1	1	1	1	1	1	1	1	1	1	1	1	1	2.67686e-05	1	1	1	1	1	1	1	1
positive regulation of endothelial cell proliferation	1	1	1	1	1	1	1	1	1	1	1	1	1	1	1	1	1	1	1	1	1	1	1	1	1	1	1	1	1	1	1	1	1	1	1	1	1	1	1	1	1	1	1	1	1	1	1	1	1
positive regulation of hyaluranon cable assembly	1	1	1	1	1	1	1	1	1	1	1	1	1	1	1	1	1	1	1	1	1	1	1	1	1	1	1	1	1	1	1	1	1	1	1	1	1	1	1	1	1	1	1	1	1	1	1	1	1
negative regulation of kinase activity	1	1	1	1	1	1	1	1	1	1	1	1	1	1	1	1	1	1.4477e-08	1	1	1	1	0.00576685	1	1	1	1	1	0.0151912	1	1	1	1	1	1	1	1	1	1	1	1	1	1	1	1	1	1	5.23147e-06	1
follicular dendritic cell differentiation	1	1	1	1	1	1	1	1	1	1	1	1	1	1	1	1	1	1	1	1	1	1	1	1	1	1	1	1	1	1	1	1	1	1	1	1	1	1	1	1	1	1	1	1	1	1	1	1	1
regulation of epidermis development	1	1	1	1	1	1	1	1	1	1	1	1	1	1	1	1	1	1	1	1	1	1	1	1	1	1	1	1	1	0.0702035	1	1	1	1	1	1	1	1	1	1	1	1	1	1	1	1	1	1	1
regulation of receptor activity	1	1	1	1	1	1	1	1	1	1	1	1	1	1	1	1	1	1	1	1	1	1	1	1	1	1	1	1	1	1	1	1	1	1	1	1	1	1	1	1	1	1	1	1	1	1	1	1	1
positive regulation of cytoskeleton organization	1	1	1	1	1	1	1	1	0.00102324	1	1	1	1	1	1	1	1	0.00522115	1	1	1	1	1	1	1	1	1	1	1	0.286293	1	1	1	1	1	1	0.0101089	1	1	1	0.00583984	1	1	1	1	1	1	1	1
cell proliferation in hindbrain	1	1	1	1	1	1	1	0.00296036	1	1	1	1	1	0.22333	1	1	1	1	1	1	1	1	1	1	1	1	1	1	1	1	1	1	1	1	1	1	1	1	1	1	1	1	1	1	1	1	1	1	1
triglyceride acyl-chain remodeling	1	1	1	1	1	1	1	1	1	1	1	1	1	1	1	1	1	1	1	1	1	1	1	1	1	1	1	1	1	1	1	1	1	1	1	1	1	1	1	1	1	1	1	1	1	1	1	1	1
peptidyl-amino acid modification	1	1	1	1	1	1	1	1	1	1	1	1	1	1	1	1	1	1	1	1	1	1	1	1	1	1	1	1	1	1	1	1	1	1	1	1	1	1	1	1	1	1	1	1	1	1	1	1	1
regulation of superoxide metabolic process	1	1	1	1	1	1	1	1	1	1	1	1	1	1	1	1	1	8.98156e-06	1	1	1	1	1	1	1	1	1	1	1	1	0.159622	1	1	1	1	1	1	1	1	1	1	1	1	1	1	1	1	1	1
response to retinoic acid	1	1	1	1	1	1	1	1	1	1	1	1	1	1	1	1	1	1	1	1	1	1	1	1	1	1	1	1	1	1	1	1	1	1	1	1	1	1	1	1	1	1	1	1	1	1	1	1	1
receptor guanylyl cyclase signaling pathway	1	1	1	1	1	1	1	1	1	1	1	1	1	1	1	1	1	1	1	1	1	1	1	1	1	1	1	1	1	1	1	1	1	1	1	1	1	1	1	1	1	1	1	1	1	1	1	1	1
heterocycle catabolic process	1	1	1	1	1	1	1	1	1	1	1	1	1	1	1	1	1	1	1	1	1	1	1	1	1	4.43356e-06	1	1	1	1	1	1	1	1	1	1	1	1	1	1	0.0131515	1	1	1	1	1	1	1	1
response to extracellular stimulus	1	1	1	1	1	1	1	1	1	1	1	1	1	1	1	1	1	1	1	1	1	1	0.0458807	1	1	1	1	1	1	1	1	1	1	1	1	1	1	1	1	1	1	1	1	1	1	1	1	1	1
negative regulation of cell cycle process	1	1	1	1	1	1	1	1	1	1	1	1	1	1	1	1	1	1	1	1	1	1	1	1	1	1	1	1	1	1	1	1	1	1	1	1	1	1	1	1	0.00593953	1	1	1	1	1	1	0.131651	1
establishment of monopolar cell polarity	1	1	1	1	1	1	1	1	1	1	1	1	1	1	1	1	1	1	1	1	1	1	1	1	1	1	1	1	1	1	1	1	1	1	1	1	1	1	1	1	1	1	1	1	1	1	1	1	1
regulation of DNA binding	1	1	1	1	1	1	1	1	1	1	1	1	1	1	1	1	1	1	1	1	1	1	1	1	1	1	1	1	1	1	1	1	1	1	1	1	1	1	1	1	1	1	1	1	1	1	1	1	1
cellular nitrogen compound catabolic process	1	1	1	1	1	1	1	1	1	1	1	1	1	1	1	1	1	1	1	1	1	1	1	1	1	2.62447e-05	1	1	1	1	1	1	1	1	1	1	1	1	1	1	0.0146817	1	1	1	1	1	1	1	1
tongue development	1	1	1	1	1	1	1	1	1	1	1	1	1	1	1	1	1	1	1	1	1	1	1	1	1	1	1	1	1	1	1	1	1	1	1	1	1	1	1	1	1	1	1	1	1	1	0.127702	1	1
histone H3-K36 demethylation	1	1	1	1	1	1	1	1	1	1	1	1	1	1	1	1	1	1	1	1	1	1	1	1	1	1	1	1	1	1	1	1	1	1	1	1	1	1	1	1	1	1	1	1	1	1	1	1	1
regulation of negative chemotaxis	1	1	1	1	1	1	1	1	1	1	1	1	1	1	1	1	1	1	1	1	1	1	1	1	1	1	1	1	1	1	1	1	1	1	1	1	1	1	1	1	1	1	1	1	1	1	1	1	1
tRNA demethylation	1	1	1	1	1	1	1	1	1	1	1	1	1	1	1	1	1	1	1	1	1	1	1	1	1	1	1	1	1	1	1	1	1	1	1	1	1	1	1	1	1	1	1	1	1	1	1	1	1
sphinganine biosynthetic process	1	1	1	1	1	1	1	1	1	1	1	1	1	1	1	1	1	1	1	1	1	1	1	1	1	1	1	1	1	1	1	1	1	1	1	1	1	1	1	1	1	1	1	1	1	1	1	1	1
positive regulation of vascular permeability	1	1	1	1	1	1	1	1	1	1	1	1	1	1	1	1	1	2.04115e-06	1	1	1	1	1	1	1	1	1	1	1	1	1	1	1	1	1	1	1	1	1	1	1	1	1	1	1	1	1	1	1
rhombomere development	1	1	1	1	1	1	1	1	1	1	1	1	1	1	1	1	1	1	1	1	1	0.0330453	1	1	1	1	1	1	1	1	1	1	1	1	1	1	1	1	1	1	1	1	1	1	1	1	1	1	1
sphinganine metabolic process	1	1	1	1	1	1	1	1	1	1	1	1	1	1	1	1	1	1	1	1	1	1	1	1	1	1	1	1	1	1	1	1	1	1	1	1	1	1	1	1	1	1	1	1	1	1	1	1	1
regulation of cell morphogenesis	1	1	1	1	1	1	1	0.184965	1	1	1	1	1	1	1	1	1	1	1	0.193152	1	1	1	1	1	1	0.501475	1	9.19501e-07	1	1	1	1	0.805643	0.000556023	1	1	1	1	1	1	7.29311e-06	1	1	1	1	1	0.0270931	1
protein heterotrimerization	1	1	1	1	1	1	1	1	1	1	1	1	1	1	1	1	1	1	1	1	1	1	1	1	1	1	1	1	1	1	1	1	1	1	1	1	1	1	1	1	1	1	1	1	1	1	1	1	1
neuron recognition	1	1	1	1	1	1	1	0.321295	1	0.000296479	1	0.000859314	1	1	0.0105203	1	1	1	1	1	1	1	1	1	1	1	1	1	1	1	1	1	1	1	1	1	1	1	1	1	1	1	1	1	1	1	1	1	1
regulation of respiratory gaseous exchange by neurological system process	1	1	1	1	1	1	1	1	1	1	1	1	1	0.0431675	1	1	1	1	1	1	1	1	1	1	1	1	1	1	1	1	1	1	1	0.968367	1	1	1	1	1	1	1	1	1	1	1	1	1	1	1
apoptotic cell clearance	1	1	1	1	1	1	1	1	1	1	1	1	1	1	1	1	1	1	1	1	0.208984	1	0.682429	1	1	1	1	1	1	1	1	1	1	1	1	1	1	1	1	1	1	1	1	1	1	1	1	1	1
vesicle fusion	1	1	1	1	1	1	1	1	1	1	1	1	1	1	1	1	1	0.00143575	1	1	1	1	1	1	1	1	1	1	0.40322	1	1	1	1	1	1	1	1	1	1	1	1	1	1	1	1	1	1	1	1
organelle membrane fusion	1	1	1	1	1	1	1	1	1	1	1	1	1	1	1	1	1	0.00192075	1	1	1	1	1	1	1	1	1	1	0.577998	1	1	1	1	1	1	1	1	1	1	1	1	1	1	1	1	1	1	1	1
Golgi vesicle fusion to target membrane	1	1	1	1	1	1	1	1	1	1	1	1	1	1	1	1	1	0.00169038	1	1	1	1	1	1	1	1	1	1	1	1	1	1	1	1	1	1	1	1	1	1	1	1	1	1	1	1	1	1	1
renal vesicle formation	1	1	1	1	1	1	1	1	1	1	1	1	1	1	1	1	1	1	1	1	1	1	1	1	1	1	1	1	1	1	1	1	1	1	1	1	1	1	1	1	1	1	1	1	1	1	1	1	1
regulation of respiratory system process	1	1	1	1	1	1	1	1	1	1	1	1	1	0.0585165	1	1	1	1	1	1	1	1	1	1	1	1	1	1	1	1	1	1	1	1	1	1	1	1	1	1	1	1	1	1	1	1	1	1	1
demethylation	1	1	1	1	1	1	1	1	1	1	1	1	1	1	1	1	1	1	1	1	1	1	1	1	1	1	1	1	1	1	1	1	1	1	1	1	1	1	1	1	1	1	1	1	1	1	1	1	1
oxidative single-stranded DNA demethylation	1	1	1	1	1	1	1	1	1	1	1	1	1	1	1	1	1	1	1	1	1	1	1	1	1	1	1	1	1	1	1	1	1	1	1	1	1	1	1	1	1	1	1	1	1	1	1	1	1
regulation of respiratory gaseous exchange	1	1	1	1	1	1	1	1	1	1	1	1	1	0.0325638	1	1	1	1	1	1	1	1	1	1	1	1	1	1	1	1	1	1	1	1	1	1	1	1	1	1	1	1	1	1	1	1	1	1	1
regulation of adenylate cyclase activity	1	1	1	1	1	1	1	1	1	1	1	1	1	1	1	1	1	1	1	1	1	1	1	1	1	1	1	1	1	1	1	1	1	1	1	1	1	1	1	1	1	1	1	1	1	1	1	1	1
NADH oxidation	1	1	1	1	1	1	1	1	1	1	1	1	1	1	1	1	1	1	1	1	1	1	1	1	1	1	1	1	1	1	1	1	1	1	1	1	1	1	1	1	1	1	1	1	1	1	1	1	1
protein autoprocessing	1	1	1	1	1	1	1	1	1	1	1	1	1	1	1	1	1	1	1	1	1	1	1	1	1	1	1	1	1	1	1	1	1	1	1	1	1	1	1	1	1	1	1	1	1	1	1	1	1
oxidative RNA demethylation	1	1	1	1	1	1	1	1	1	1	1	1	1	1	1	1	1	1	1	1	1	1	1	1	1	1	1	1	1	1	1	1	1	1	1	1	1	1	1	1	1	1	1	1	1	1	1	1	1
oxidative DNA demethylation	1	1	1	1	1	1	1	1	1	1	1	1	1	1	1	1	1	1	1	1	1	1	1	1	1	1	1	1	1	1	1	1	1	1	1	1	1	1	1	1	1	1	1	1	1	1	1	1	1
endothelial cell migration	1	1	1	1	1	1	1	1	1	1	1	1	1	1	1	1	1	1	1	1	1	1	1	1	1	1	1	1	1	1	1	1	1	1	1	1	1	1	1	1	1	1	1	1	1	1	1	1	1
cornified envelope assembly	1	1	1	1	1	1	1	1	1	1	1	1	1	1	1	1	1	1	1	1	1	1	1	1	1	1	1	1	1	1	1	1	1	1	1	1	1	1	1	1	1	1	1	1	1	1	1	1	1
glossopharyngeal nerve development	1	1	1	1	1	1	1	1	1	1	1	1	0.0507214	0.44824	1	1	1	1	1	1	1	1	1	1	1	1	1	1	0.321991	1	1	1	1	1	1	1	1	1	1	1	1	1	1	0.00160384	1	1	1	1	1
positive regulation of adenylate cyclase activity	1	1	1	1	1	1	1	1	1	1	1	1	1	1	1	1	1	1	1	1	1	1	1	1	1	1	1	1	1	1	1	1	1	1	1	1	1	1	1	1	1	1	1	1	1	1	1	1	1
histone lysine demethylation	1	1	1	1	1	1	1	1	1	1	1	1	1	1	1	1	1	1	1	1	1	1	1	1	1	1	1	1	1	1	1	1	1	1	1	1	1	1	1	1	1	1	1	1	1	1	1	1	1
vagus nerve development	1	1	1	1	1	1	1	1	1	1	1	1	0.01147	1	1	1	1	1	1	1	1	1	1	1	1	1	0.0147197	1	0.386114	1	1	1	1	1	1	1	1	1	1	1	1	1	1	0.726297	1	1	1	1	1
sphingoid biosynthetic process	1	1	1	1	1	1	1	1	1	1	1	1	1	1	1	1	1	1	1	1	1	1	1	1	1	1	1	1	1	1	1	1	1	1	1	1	1	1	1	1	1	1	1	1	1	1	1	1	1
cell recognition	1	1	1	1	1	1	1	0.058751	1	8.12801e-07	1	0.000559323	1	1	0.0348507	1	1	1	1	1	1	1	1	1	1	1	1	1	1	1	1	1	1	1	1	1	1	1	1	1	1	1	1	0.866317	1	1	1	1	1
negative regulation of histone H3-K9 methylation	1	1	1	1	1	1	1	1	1	1	1	1	1	1	1	1	1	1	1	1	1	1	1	1	1	1	1	1	1	1	1	1	1	1	1	1	1	1	1	1	1	1	1	1	1	1	1	1	1
tRNA wobble cytosine modification	1	1	1	1	1	1	1	1	1	1	1	1	1	1	1	1	1	1	1	1	1	1	1	1	1	1	1	1	1	1	1	1	1	1	1	1	1	1	1	1	1	1	1	1	1	1	1	1	1
positive regulation of lipophagy	1	1	1	1	1	1	1	1	1	1	1	1	1	1	1	1	1	1	1	1	1	1	1	1	1	1	1	1	1	1	1	1	1	1	1	1	1	1	1	1	1	1	1	1	1	1	1	1	1
sphingosine biosynthetic process	1	1	1	1	1	1	1	1	1	1	1	1	1	1	1	1	1	1	1	1	1	1	1	1	1	1	1	1	1	1	1	1	1	1	1	1	1	1	1	1	1	1	1	1	1	1	1	1	1
regulation of synaptic plasticity	1	1	1	1	1	1	1	1	1	1	1	1	1	1	1	1	1	1	1	1	1	1	1	1	1	1	1	1	1	1	1	1	1	1	1	1	1	1	1	1	1	1	1	1	1	1	1	1	1
histone H3-T3 phosphorylation	1	1	1	1	1	1	1	1	1	1	1	1	1	1	1	1	1	1	1	1	1	1	1	1	1	1	1	1	1	1	1	1	1	1	1	1	1	1	1	1	1	1	1	1	1	1	1	1	1
pancreas morphogenesis	1	1	1	1	1	1	1	1	1	1	1	1	1	1	1	1	1	1	1	1	1	1	1	1	1	1	1	1	1	1	1	1	1	1	1	1	1	1	1	1	1	1	1	1	1	1	1	1	1
regulation of lyase activity	1	1	1	1	1	1	1	1	1	1	1	1	1	1	1	1	1	1	1	1	1	1	1	1	1	1	1	1	1	1	1	1	1	1	1	0.300028	1	1	1	1	1	1	1	1	1	1	1	1	1
positive regulation of long-term synaptic potentiation	1	1	1	1	1	1	1	1	1	1	1	1	1	1	1	1	1	1	1	1	1	1	1	1	1	1	1	1	1	1	1	1	1	1	1	1	1	1	1	1	1	1	1	1	1	1	1	1	1
corticotropin secretion	1	1	1	1	1	1	1	1	0.100202	1	1	1	1	1	1	1	1	2.03502e-12	1	1	1	1	1	1	1	1	1	1	1	1	1	1	1	1	1	1	1	1	1	1	1	1	1	1	1	1	1	1	1
ephrin receptor signaling pathway	1	1	1	1	1	1	1	1	1	1	1	1	1	1	1	1	1	1	1	1	1	1	1	1	1	1	1	1	1	0.81811	1	1	1	1	1	1	1	1	1	1	1	1	1	1	1	1	1	1	1
regulation of ventricular cardiac muscle cell membrane repolarization	1	1	1	1	1	1	1	1	1	1	1	1	1	1	1	1	1	3.37153e-06	1	1	1	1	1	1	1	1	1	1	1	1	1	1	1	1	1	1	1	1	1	1	1	1	1	1	1	1	1	1	1
membrane fusion	1	1	1	1	1	1	1	1	1	1	1	1	1	1	1	1	1	1	1	1	1	1	1	1	1	1	1	1	1	1	1	1	1	1	1	1	1	1	1	1	1	1	1	1	1	1	1	1	1
diol biosynthetic process	1	1	1	1	1	1	1	1	1	1	1	1	1	1	1	1	1	1	1	1	1	1	1	1	1	1	1	1	1	1	1	1	1	1	1	1	1	1	1	1	1	1	1	1	1	1	1	1	1
peptide hormone secretion	1	1	1	1	1	1	1	1	1	1	1	1	1	1	1	1	1	1.10585e-14	1	1	1	1	1	1	1	1	1	1	1	1	1	1	1	1	1	1	1	1	1	1	1	1	1	1	1	1	1	1	1
chemorepulsion of branchiomotor axon	1	1	1	1	1	1	1	1	1	1	1	1	0.0810817	1	1	1	1	1	1	1	1	1	1	1	1	1	1	1	1	1	1	1	1	1	1	1	1	1	1	1	1	1	1	1	1	1	1	1	1
peptide secretion	1	1	1	1	1	1	1	1	1	1	1	1	1	1	1	1	1	1.25263e-14	1	1	1	1	1	1	1	1	1	1	1	1	1	1	1	1	1	1	1	1	1	1	1	1	1	1	1	1	1	1	1
histone demethylation	1	1	1	1	1	1	1	1	1	1	1	1	1	1	1	1	1	1	1	1	1	1	1	1	1	1	1	1	1	1	1	1	1	1	1	1	1	1	1	1	1	1	1	1	1	1	1	1	1
organelle fusion	1	1	1	1	1	1	1	1	1	1	1	1	1	1	1	1	1	1	1	1	1	1	1	1	1	1	1	1	1	1	1	1	1	1	1	1	1	1	1	1	1	1	1	1	1	1	1	1	1
anatomical structure arrangement	1	1	1	1	1	1	1	1	1	1	1	1	1	0.157713	1	1	1	1	1	1	1	1	1	1	1	1	1	1	1	1	1	1	1	1	1	1	1	1	1	1	1	1	1	1	1	1	1	1	1
single-organism membrane fusion	1	1	1	1	1	1	1	1	1	1	1	1	1	1	1	1	1	0.000148601	1	1	1	1	1	1	1	1	1	1	1	1	1	1	1	1	1	1	1	1	1	1	1	1	1	1	1	1	1	1	1
receptor catabolic process	1	1	1	1	1	1	1	1	1	1	1	1	1	1	1	1	1	1	1	1	1	1	1	1	1	1	1	1	1	1	1	1	1	1	1	1	1	1	1	1	1	1	1	1	1	1	1	1	1
protein demethylation	1	1	1	1	1	1	1	1	1	1	1	1	1	1	1	1	1	1	1	1	1	1	1	1	1	1	1	1	1	1	1	1	1	1	1	1	1	1	1	1	1	1	1	1	1	1	1	1	1
vesicle docking	1	1	1	1	1	1	1	1	1	1	1	1	1	1	1	1	1	1	1	0.000866927	1	1	1	1	1	1	1	0.164672	1	1	1	1	1	1	1	1	1	1	1	1	1	1	1	1	1	1	1	1	1
negative regulation of secretion of lysosomal enzymes	1	1	1	1	1	1	1	1	1	1	1	1	1	1	1	1	1	1	1	1	1	1	1	1	1	1	1	1	1	1	1	1	1	1	1	1	1	1	1	1	1	1	1	1	1	1	1	1	1
negative regulation of histone H3-K9 trimethylation	1	1	1	1	1	1	1	1	1	1	1	1	1	1	1	1	1	1	1	1	1	1	1	1	1	1	1	1	1	1	1	1	1	1	1	1	1	1	1	1	1	1	1	1	1	1	1	1	1
glossopharyngeal nerve morphogenesis	1	1	1	1	1	1	1	1	1	1	1	1	0.129546	0.337325	1	1	1	1	1	1	1	0.245063	1	1	1	1	1	1	1	1	1	1	1	1	1	1	1	1	1	1	1	1	1	0.00373568	1	1	1	1	1
regulation of cell morphogenesis involved in differentiation	1	1	1	1	1	1	1	1	1	1	1	1	1	0.20157	1	1	1	1	1	0.247923	1	1	1	1	1	1	0.00976898	1	5.08027e-09	1	1	1	1	1	1	1	1	0.469514	1	1	1	6.94819e-05	1	1	1	1	1	1	1
vagus nerve morphogenesis	1	1	1	1	1	1	1	1	1	1	1	1	0.0251355	1	1	1	1	1	1	1	1	1	1	1	1	1	1	1	1	1	1	1	1	1	1	1	1	1	1	1	1	1	1	1	1	1	1	1	1
sphingomyelin biosynthetic process	1	1	1	1	1	1	1	1	1	1	1	1	1	1	1	1	1	1	1	1	1	1	1	1	1	1	1	1	1	1	1	1	1	1	1	1	1	1	1	1	1	1	1	1	1	1	1	1	1
regulation of long-term synaptic potentiation	1	1	1	1	1	1	1	1	1	1	1	1	1	1	1	1	1	1	1	1	1	1	1	1	1	1	1	1	1	1	1	1	1	1	1	1	1	1	1	1	1	1	1	1	1	1	1	1	1
epithelial cell migration	1	1	1	1	1	1	1	1	1	1	1	1	1	1	1	1	1	1	1	1	1	1	1	1	1	1	1	1	1	1	1	1	1	1	1	1	1	1	1	1	1	1	1	1	1	1	1	1	1
ureteric bud invasion	1	1	1	1	1	1	1	1	1	1	1	1	1	1	1	1	1	1	1	1	1	1	1	1	1	1	1	1	1	1	1	1	1	1	1	1	1	1	1	1	1	1	1	1	1	1	1	1	1
regulation of corticosterone secretion	1	1	1	1	1	1	1	1	1	1	1	1	1	1	1	1	1	2.7567e-06	1	1	1	1	1	1	1	1	1	1	1	1	1	1	1	1	1	1	1	1	1	1	1	1	1	1	1	1	1	1	1
protein O-linked glycosylation	1	1	1	1	1	1	1	1	1	1	1	1	1	1	1	1	1	1	1	1	1	1	1	1	1	1	1	1	1	1	1	1	1	1	1	1	1	1	1	1	1	1	1	1	1	1	1	1	1
regulation of secretion of lysosomal enzymes	1	1	1	1	1	1	1	1	1	1	1	1	1	1	1	1	1	1	1	1	1	1	1	1	1	1	1	1	1	1	1	1	1	1	1	1	1	1	1	1	1	1	1	1	1	1	1	1	1
regulation of mitochondrial translation	1	1	1	1	1	1	1	1	1	1	1	1	1	1	1	1	1	1	1	1	1	1	1	1	1	1	1	1	1	1	1	1	1	1	1	1	1	1	1	1	1	1	1	1	1	1	1	1	1
metanephric renal vesicle formation	1	1	1	1	1	1	1	1	1	1	1	1	1	1	1	1	1	1	1	1	1	1	1	1	1	1	1	1	1	1	1	1	1	1	1	1	1	1	1	1	1	1	1	1	1	1	1	1	1
rhombomere 5 development	1	1	1	1	1	1	1	1	1	1	1	1	1	1	1	1	1	1	1	1	1	1	1	1	1	1	1	1	1	1	1	1	1	1	1	1	1	1	1	1	1	1	1	1	1	1	1	1	1
embryonic brain development	1	1	1	1	1	1	1	1	1	1	1	1	1	1	1	1	1	1	1	1	1	1	1	1	1	1	1	1	1	0.499642	1	1	1	1	1	1	1	1	1	1	1	1	1	1	1	1	1	1	1
axonal fasciculation	1	1	1	1	1	1	1	1	1	0.350799	1	1	1	1	1	1	1	1	1	1	1	1	1	1	1	1	1	1	1	1	1	1	1	1	1	1	1	1	1	1	1	1	1	1	1	1	1	1	1
O-glycan processing	1	1	1	1	1	1	1	1	1	1	1	1	1	1	1	1	1	1	1	1	1	1	1	1	1	1	1	1	1	1	1	1	1	1	1	1	1	1	1	1	1	1	1	1	1	1	1	1	1
'de novo' IMP biosynthetic process	1	1	1	1	1	1	1	1	1	1	1	1	1	1	1	1	1	1	1	1	1	1	1	1	1	1	1	1	1	1	1	1	1	1	1	1	1	1	1	1	1	1	1	1	1	1	1	1	1
orbitofrontal cortex development	1	1	1	1	1	1	1	1	1	1	1	1	1	1	1	1	1	1	1	1	1	1	1	1	1	1	1	1	1	1	1	1	1	1	1	1	1	1	1	1	1	1	1	1	1	1	1	1	1
'de novo' AMP biosynthetic process	1	1	1	1	1	1	1	1	1	1	1	1	1	1	1	1	1	1	1	1	1	1	1	1	1	1	1	1	1	1	1	1	1	1	1	1	1	1	1	1	1	1	1	1	1	1	1	1	1
regulation of response to reactive oxygen species	1	1	1	1	1	1	1	1	1	1	1	1	1	1	1	1	1	1	1	1	1	1	1	1	1	1	1	1	1	1	1	1	1	1	1	1	1	1	1	1	1	1	1	1	1	1	1	1	1
regulation of cyclase activity	1	1	1	1	1	1	1	1	1	1	1	1	1	1	1	1	1	1	1	1	1	1	1	1	1	1	1	1	1	1	1	1	1	1	1	0.618617	1	1	1	1	1	1	1	1	1	1	1	1	1
negative regulation of GTPase activity	1	1	1	1	1	1	1	1	1	1	1	1	1	1	1	1	1	4.45034e-05	1	1	1	1	1	1	1	1	1	1	1	1	1	1	1	1	1	1	1	1	1	1	1	1	1	1	1	1	1	1	1
regulation of translational elongation	1	1	1	1	1	1	1	1	1	1	1	1	1	1	1	1	1	1	1	1	1	1	1	1	1	1	1	1	1	1	1	1	1	1	1	1	1	1	1	1	1	1	1	1	1	1	1	1	1
second-messenger-mediated signaling	1	1	1	1	1	1	1	1	1	1	1	1	1	1	1	1	1	1	1	1	1	1	1	1	1	1	1	1	1	1	1	1	1	1	1	1	1	1	1	1	1	1	1	1	1	1	1	1	1
luteinizing hormone signaling pathway	1	1	1	1	1	1	1	1	1	1	1	1	1	1	1	1	1	1	1	1	1	1	1	1	1	1	1	1	1	1	1	1	1	1	1	1	1	1	1	1	1	1	1	1	1	1	1	1	1
positive regulation of cyclase activity	1	1	1	1	1	1	1	1	1	1	1	1	1	1	1	1	1	1	1	1	1	1	1	1	1	1	1	1	1	1	1	1	1	1	1	0.500118	1	1	1	1	1	1	1	1	1	1	1	1	1
RNA repair	1	1	1	1	1	1	1	1	1	1	1	1	1	1	1	1	1	1	1	1	1	1	1	1	1	1	1	1	1	1	1	1	1	1	1	1	1	1	1	1	1	1	1	1	1	1	1	1	1
regulation of cardiac muscle cell membrane repolarization	1	1	1	1	1	1	1	1	1	1	1	1	1	1	1	1	1	4.38698e-05	1	1	1	1	1	1	1	1	1	1	1	1	1	1	1	1	1	1	1	1	1	1	1	1	1	1	1	1	1	1	1
sphingoid metabolic process	1	1	1	1	1	1	1	1	1	1	1	1	1	1	1	1	1	1	1	1	1	1	1	1	1	1	1	1	1	1	1	1	1	1	1	1	1	1	1	1	1	1	1	1	1	1	1	1	1
inactivation of MAPK activity involved in osmosensory signaling pathway	1	1	1	1	1	1	1	1	1	1	1	1	1	1	1	1	1	1	1	1	1	1	1	1	1	1	1	1	1	1	1	1	1	1	1	1	1	1	1	1	1	1	1	1	1	1	1	1	1
cranial nerve morphogenesis	1	1	1	1	1	1	1	1	1	1	1	1	1	0.0721735	1	1	1	1	1	1	1	1	1	1	1	1	0.415969	1	1	1	1	1	1	1	1	1	1	1	1	1	1	0.00475947	1	0.175693	1	1	1	1	1
positive regulation of histone ubiquitination	1	1	1	1	1	1	1	1	1	1	1	1	1	1	1	1	1	1	1	1	1	1	1	1	1	1	1	1	1	1	1	1	1	1	1	1	1	1	1	1	1	1	1	1	1	1	1	1	1
apoptotic process involved in luteolysis	1	1	1	1	1	1	1	1	1	1	1	1	1	1	1	1	1	1	1	1	1	1	1	1	1	1	1	1	1	1	1	1	1	1	1	1	1	1	1	1	1	1	1	1	1	1	1	1	1
cranial nerve structural organization	1	1	1	1	1	1	1	1	1	1	1	1	1	0.0227535	1	1	1	1	1	1	1	1	1	1	1	1	1	1	1	1	1	1	1	1	1	1	1	1	1	1	1	1	1	1	1	1	1	1	1
epithelium migration	1	1	1	1	1	1	1	1	1	1	1	1	1	1	1	1	1	1	1	1	1	1	1	1	1	1	1	1	1	1	1	1	1	1	1	1	1	1	1	1	1	1	1	1	1	1	1	1	1
reflex	1	1	1	1	1	1	1	1	1	1	1	1	1	1	1	1	1	1	1	1	1	1	1	1	1	1	1	1	1	1	1	1	1	1	1	1	1	1	1	1	1	1	1	1	1	1	1	1	1
regulation of oxidative stress-induced cell death	1	1	1	1	1	1	1	1	1	1	1	1	1	1	1	1	1	1	1	1	1	1	1	1	1	1	1	1	1	1	1	1	1	1	1	1	1	1	1	1	1	1	1	1	1	1	1	1	1
Golgi to endosome transport	1	1	1	1	1	1	1	1	1	1	1	1	1	1	1	1	1	1	1	1	1	1	1	1	1	1	1	1	1	1	1	1	1	1	1	1	1	1	1	1	1	1	1	1	1	1	1	1	1
luteolysis	1	1	1	1	1	1	1	1	1	1	1	1	1	1	1	1	1	1	1	1	1	1	1	1	1	1	1	1	1	1	1	1	1	1	1	1	1	1	1	1	1	1	1	1	1	1	1	1	1
positive regulation of cell-cell adhesion mediated by integrin	1	1	1	1	1	1	1	1	1	1	1	1	0.189063	1	1	1	1	1	1	1	1	1	1	1	1	1	1	1	1	1	1	1	1	1	1	1	1	1	1	1	1	1	1	1	1	1	1	1	1
sphingosine metabolic process	1	1	1	1	1	1	1	1	1	1	1	1	1	1	1	1	1	1	1	1	1	1	1	1	1	1	1	1	1	1	1	1	1	1	1	1	1	1	1	1	1	1	1	1	1	1	1	1	1
regulation of peptidyl-serine phosphorylation of STAT protein	1	1	1	1	1	1	1	1	1	1	1	1	1	1	1	1	1	1	1	1	1	1	1	1	1	1	1	1	1	1	1	1	1	1	1	1	1	1	1	1	1	1	1	1	1	1	1	1	1
rhombomere 2 development	1	1	1	1	1	1	1	1	1	1	1	1	1	1	1	1	1	1	1	1	1	1	1	1	1	1	1	1	1	1	1	1	1	1	1	1	1	1	1	1	1	1	1	1	1	1	1	1	1
membrane raft polarization	1	1	1	1	1	1	1	1	1	1	1	1	1	1	1	1	1	1	1	1	1	1	1	1	1	1	1	1	1	1	1	1	1	1	1	1	1	1	1	1	1	1	1	1	1	1	1	1	1
oxidative demethylation	1	1	1	1	1	1	1	1	1	1	1	1	1	1	1	1	1	1	1	1	1	1	1	1	1	1	1	1	1	1	1	1	1	1	1	1	1	1	1	1	1	1	1	1	1	1	1	1	1
endoderm development	1	1	1	1	1	1	1	1	1	1	1	1	1	1	1	1	1	1	1	1	1	1	1	1	1	1	1	1	1	1	1	1	1	1	1	1	1	1	1	1	1	1	1	1	1	1	1	1	1
regulation of NIK/NF-kappaB signaling	1	1	1	1	1	1	1	1	1	1	1	1	1	1	1	1	1	1	1	1	1	1	1	1	1	1	1	1	1	1	1	1	1	1	0.0973312	1	1	1	1	1	1	1	1	1	1	1	1	1	1
islet amyloid polypeptide processing	1	1	1	1	1	1	1	1	1	1	1	1	1	1	1	1	1	1	1	1	1	1	1	1	1	1	1	1	1	1	1	1	1	1	1	1	1	1	1	1	1	1	1	1	1	1	1	1	1
enkephalin processing	1	1	1	1	1	1	1	1	1	1	1	1	1	1	1	1	1	1	1	1	1	1	1	1	1	1	1	1	1	1	1	1	1	1	1	1	1	1	1	1	1	1	1	1	1	1	1	1	1
positive regulation of lyase activity	1	1	1	1	1	1	1	1	1	1	1	1	1	1	1	1	1	1	1	1	1	1	1	1	1	1	1	1	1	1	1	1	1	1	1	0.489799	1	1	1	1	1	1	1	1	1	1	1	1	1
calcium-mediated signaling	1	1	1	1	1	1	1	1	1	1	1	1	1	1	1	1	1	1	1	1	1	1	1	1	1	1	1	1	1	1	1	1	1	1	1	1	1	1	1	1	1	1	1	1	1	1	1	1	1
Golgi disassembly	1	1	1	1	1	1	1	1	1	1	1	1	1	1	1	1	1	1	1	1	1	1	1	1	1	1	1	1	1	1	1	1	1	1	1	1	1	1	1	1	1	1	1	1	1	1	1	1	1
aflatoxin B1 metabolic process	1	1	1	1	1	1	1	1	1	1	1	1	1	1	1	1	1	1	1	1	1	1	1	1	1	1	1	1	1	1	1	1	1	1	1	1	1	1	1	1	1	1	1	1	1	1	1	1	1
peptide transport	1	1	1	1	1	1	1	1	1	1	1	1	1	1	1	1	1	1.6378e-15	1	1	1	1	1	1	1	1	1	1	1	1	1	1	1	1	1	1	1	1	1	1	1	1	1	1	1	1	1	1	1
cellular response to indole-3-methanol	1	1	1	1	1	1	1	1	1	1	1	1	1	1	1	1	1	1	1	1	1	1	1	1	1	1	1	1	1	1	1	1	1	1	1	1	1	1	1	1	1	1	1	1	1	1	1	1	1
DNA dealkylation involved in DNA repair	1	1	1	1	1	1	1	1	1	1	1	1	1	1	1	1	1	1	1	0.999726	1	1	1	1	1	1	1	1	1	1	1	1	1	1	1	1	1	1	1	1	1	1	1	1	1	1	1	1	1
NADH metabolic process	1	1	1	1	1	1	1	1	1	1	1	1	1	1	1	1	1	1	1	1	1	1	1	1	1	1	1	1	1	1	1	1	1	1	1	1	1	1	1	1	1	1	1	1	1	1	1	1	1
regulation of glucocorticoid secretion	1	1	1	1	1	1	1	1	1	1	1	1	1	1	1	1	1	0.00137723	1	1	1	1	1	1	1	1	1	1	1	1	1	1	1	1	1	1	1	1	1	1	1	1	1	1	1	1	1	1	1
response to amino acid	1	1	1	1	1	1	1	1	1	1	1	1	1	1	1	1	1	1	1	1	1	1	1	1	1	1	1	1	1	1	1	1	1	1	1	1	1	1	1	1	1	1	1	1	1	1	1	1	1
positive regulation of voltage-gated calcium channel activity	1	1	1	1	1	1	1	1	1	1	1	1	1	1	1	1	1	1	1	1	1	1	1	1	1	1	1	1	1	1	1	1	1	1	1	1	1	1	1	1	1	1	1	1	1	1	1	1	1
Roundabout signaling pathway	1	1	1	1	1	1	1	1	1	1	1	1	1	1	1	1	1	1	1	1	1	1	1	1	1	1	1	1	1	1	1	1	1	1	1	1	1	1	1	1	1	1	1	1	1	1	1	1	1
semaphorin-plexin signaling pathway involved in neuron projection guidance	1	1	1	1	1	1	1	1	1	1	1	1	1	1	1	1	1	1	1	1	1	1	1	1	1	1	1	1	1	1	1	1	1	1	1	1	1	1	1	1	1	1	1	1	1	1	1	1	1
positive regulation of NIK/NF-kappaB signaling	1	1	1	1	1	1	1	1	1	1	1	1	1	1	1	1	1	1	1	1	1	1	1	1	1	1	1	1	1	1	1	1	1	1	1	1	1	1	1	1	1	1	1	1	1	1	1	1	1
positive regulation of neuron projection development	1	1	1	1	1	1	1	1	1	1	1	1	1	1	1	1	1	1	1	1	1	1	1	1	1	1	0.671221	1	1	1	1	1	1	1	1	1	1	1	1	1	1	0.712	1	1	1	0.00163531	1	1	1
positive regulation of cAMP biosynthetic process	1	1	1	1	1	1	1	1	1	1	1	1	1	1	1	1	1	1	1	1	1	1	1	1	1	1	1	1	1	1	1	1	1	1	1	1	1	1	1	1	1	1	1	1	1	1	1	1	1
cellular response to amino acid stimulus	1	1	1	1	1	1	1	1	1	1	1	1	1	1	1	1	1	1	1	1	1	1	1	1	1	1	1	1	1	1	0.0517594	1	1	1	1	1	1	1	1	1	1	1	1	1	1	1	1	0.278426	1
positive regulation of axonogenesis	1	1	1	1	1	1	1	1	1	1	1	1	1	1	1	1	1	1	1	1	1	1	1	1	1	1	1	1	1	1	1	1	1	1	1	1	1	1	1	1	1	1	1	1	1	1	1	1	1
insulin secretion	1	1	1	1	1	1	1	1	1	1	1	1	1	1	0.485593	1	1	4.15879e-10	1	1	1	1	1	1	1	1	1	1	1	1	1	1	1	1	1	1	1	1	1	1	1	1	1	1	1	1	1	1	1
regulation of cellular response to oxidative stress	1	1	1	1	1	1	1	1	1	1	1	1	1	1	1	1	1	1	1	1	1	1	1	1	1	1	1	1	1	1	1	1	1	1	1	1	1	1	1	1	1	1	1	1	1	1	1	1	1
regulation of response to oxidative stress	1	1	1	1	1	1	1	1	1	1	1	1	1	1	1	1	1	1	1	1	1	1	1	1	1	1	1	1	1	1	1	1	1	1	1	1	1	1	1	1	1	1	1	1	1	1	1	1	1
calcium ion transmembrane transport via high voltage-gated calcium channel	1	1	1	1	1	1	1	1	1	1	1	1	1	1	1	1	1	1	1	1	1	1	1	1	1	1	1	1	1	1	1	1	1	1	1	1	1	1	1	1	1	1	1	1	1	1	1	1	1
cellular response to redox state	1	1	1	1	1	1	1	1	1	1	1	1	1	1	1	1	1	0.000695444	1	1	1	1	1	1	1	1	1	1	1	1	1	1	1	1	1	1	1	1	1	1	1	1	1	1	1	1	1	1	1
regulation of synapse organization	1	1	1	1	1	1	1	1	1	1	1	1	1	1	1	1	1	1	1	1	1	1	1	1	1	1	1	1	1	1	1	1	1	1	1	1	1	1	1	1	1	1	1	1	1	1	1	1	1
negative regulation of hydrogen peroxide-induced cell death	1	1	1	1	1	1	1	1	1	1	1	1	1	1	1	1	1	1	1	1	1	1	1	1	1	1	1	1	1	1	1	1	1	1	1	1	1	1	1	1	1	1	1	1	1	1	1	1	1
regulation of histone H3-K9 trimethylation	1	1	1	1	1	1	1	1	1	1	1	1	1	1	1	1	1	1	1	1	1	1	1	1	1	1	1	1	1	1	1	1	1	1	1	1	1	1	1	1	1	1	1	1	1	1	1	1	1
positive regulation of sarcomere organization	1	1	1	1	1	1	1	1	1	1	1	1	1	1	1	1	1	1	1	1	1	1	1	1	1	1	1	1	1	1	1	1	1	1	1	1	1	1	1	1	1	1	1	1	1	1	1	1	1
chondroitin sulfate catabolic process	1	1	1	1	1	1	1	1	1	1	1	1	1	1	1	1	1	1	1	1	1	1	1	1	1	1	1	1	1	1	1	1	1	1	1	1	1	1	1	1	1	1	1	1	1	1	1	1	1
negative regulation of potassium ion export across plasma membrane	1	1	1	1	1	1	1	1	1	1	1	1	1	1	1	1	1	1	1	1	1	1	1	1	1	1	1	1	1	1	1	1	1	1	1	1	1	1	1	1	1	1	1	1	1	1	1	1	1
negative regulation of membrane repolarization during ventricular cardiac muscle cell action potential	1	1	1	1	1	1	1	1	1	1	1	1	1	1	1	1	1	1	1	1	1	1	1	1	1	1	1	1	1	1	1	1	1	1	1	1	1	1	1	1	1	1	1	1	1	1	1	1	1
motor neuron axon guidance	1	1	1	1	1	1	1	1	1	1	0.139941	1	1	1	1	1	1	4.31889e-05	1	1	1	1	1	1	1	1	6.37314e-05	1	1	1	1	1	1	1	1	1	1	1	1	1	1	0.397676	1	1	1	1	1	1	1
diol metabolic process	1	1	1	1	1	1	1	1	1	1	1	1	1	1	1	1	1	1	1	1	1	1	1	1	1	1	1	1	1	1	1	1	1	1	1	1	1	1	1	1	1	1	1	1	1	1	1	1	1
retinal ganglion cell axon guidance	1	1	1	1	1	1	1	1	1	1	1	1	1	1	1	1	1	1	1	1	1	1	1	1	1	1	1	1	1	1	1	1	1	1	1	1	1	1	1	1	1	1	1	1	1	1	1	1	1
sphingomyelin metabolic process	1	1	1	1	1	1	1	1	1	1	1	1	1	1	1	1	1	1	1	1	0.771884	1	1	1	1	1	1	1	1	1	1	1	1	1	1	1	1	1	1	1	1	1	1	1	1	1	1	1	1
regulation of hydrogen peroxide-induced cell death	1	1	1	1	1	1	1	1	1	1	1	1	1	1	1	1	1	1	1	1	1	1	1	1	1	1	1	1	1	1	1	1	1	1	1	1	1	1	1	1	1	1	1	1	1	1	1	1	1
regulation of cell size	1	1	1	1	1	1	1	0.0225209	1	1	1	1	0.0486212	1	1	1	1	0.000130512	1	0.0542887	1	1	1	1	1	1	0.00217069	1	1.61157e-06	1	1	1	1	1	1	1	1	1	1	1	1	0.812806	1	1	1	1	1	1	1
protein localization to cilium	1	1	1	1	1	1	1	1	1	1	1	1	1	1	1	1	1	1	1	1	1	1	1	1	1	1	1	1	1	1	1	1	1	1	1	1	1	1	1	1	1	1	1	1	1	1	1	1	1
regulation of corticosteroid hormone secretion	1	1	1	1	1	1	1	1	1	1	1	1	1	1	1	1	1	1	1	1	1	1	1	1	1	1	1	1	1	1	1	1	1	1	1	1	1	1	1	1	1	1	1	1	1	1	1	1	1
adherens junction assembly	1	1	1	1	1	1	1	1	1	1	1	1	1	1	1	1	1	1	1	1	1	1	1	1	1	1	1	1	1	1	1	1	1	1	1	1	1	1	1	1	1	1	1	1	1	1	1	0.000227903	1
calcium ion import across plasma membrane	1	1	1	1	1	1	1	1	1	1	1	1	1	1	1	1	1	1	1	1	1	1	1	1	1	1	1	1	1	1	1	1	1	1	1	1	1	1	1	1	1	1	1	1	1	1	1	1	1
negative regulation of Rac protein signal transduction	1	1	1	1	1	1	1	1	1	1	1	1	1	1	1	1	1	1	1	1	1	1	1	1	1	1	1	1	1	1	1	1	1	1	1	1	1	1	1	1	1	1	1	1	1	1	1	1	1
postganglionic parasympathetic fiber development	1	1	1	1	1	1	1	1	1	1	1	1	1	1	1	1	1	1	1	1	1	1	1	1	1	1	1	1	1	1	1	1	1	1	1	1	1	1	1	1	1	1	1	1	1	1	1	1	1
glycerophosphate shuttle	1	1	1	1	1	1	1	1	1	1	1	1	1	1	1	1	1	1	1	1	1	1	1	1	1	1	1	1	1	1	1	1	1	1	1	1	1	1	1	1	1	1	1	1	1	1	1	1	1
positive regulation of cAMP metabolic process	1	1	1	1	1	1	1	1	1	1	1	1	1	1	1	1	1	1	1	1	1	1	1	1	1	1	1	1	1	1	1	1	1	1	1	1	1	1	1	1	1	1	1	1	1	1	1	1	1
regulation of hydrogen peroxide-mediated programmed cell death	1	1	1	1	1	1	1	1	1	1	1	1	1	1	1	1	1	1	1	1	1	1	1	1	1	1	1	1	1	1	1	1	1	1	1	1	1	1	1	1	1	1	1	1	1	1	1	1	1
positive regulation of glial cell migration	1	1	1	1	1	1	1	1	1	1	1	1	1	1	1	1	1	1	1	1	1	1	1	1	1	1	1	1	1	1	1	1	1	1	1	1	1	1	1	1	1	1	1	1	1	1	1	1	1
histone H3-K9 demethylation	1	1	1	1	1	1	1	1	1	1	1	1	1	1	1	1	1	1	1	1	1	1	1	1	1	1	1	1	1	1	1	1	1	1	1	1	1	1	1	1	1	1	1	1	1	1	1	1	1
olfactory bulb interneuron development	1	1	1	1	1	1	1	1	1	1	1	1	1	1	1	1	1	1	1	1	1	1	1	1	1	1	1	1	1	1	1	1	1	1	1	1	1	1	1	1	1	1	1	1	1	1	1	1	1
tissue migration	1	1	1	1	1	1	1	1	1	1	1	1	1	1	1	1	1	1	1	1	1	1	1	1	1	1	1	1	1	1	1	1	1	1	1	1	1	1	1	1	1	1	1	1	1	1	1	1	1
regulation of synapse structure or activity	1	1	1	1	1	1	1	1	1	1	1	1	1	1	1	1	1	1	1	1	1	1	1	1	1	1	1	1	1	1	1	1	1	1	1	1	1	1	1	1	1	1	1	1	1	1	1	1	1
membrane raft localization	1	1	1	1	1	1	1	1	1	1	1	1	1	1	1	1	1	1	1	1	1	1	1	1	1	1	1	1	1	1	1	1	1	1	1	1	1	1	1	1	1	1	1	1	1	1	1	1	1
amide transport	1	1	1	1	1	1	1	1	1	1	1	1	1	1	1	1	1	1.01339e-12	1	1	1	1	1	1	1	1	1	1	1	1	1	1	1	1	1	1	1	1	1	1	1	1	1	1	1	1	1	1	1
lens fiber cell development	1	1	1	1	1	1	1	1	1	1	1	1	1	1	1	1	1	1	1	1	1	1	1	1	1	1	1	1	1	1	1	1	1	1	1	1	1	1	1	1	1	1	1	1	1	1	1	1	1
regulation of steroid hormone secretion	1	1	1	1	1	1	1	1	1	1	1	1	1	1	1	1	1	1	1	1	1	1	1	1	1	1	1	1	1	1	1	1	1	1	1	1	1	1	1	1	1	1	1	1	1	1	1	1	1
facial nucleus development	1	1	1	1	1	1	1	1	1	1	1	1	1	1	1	1	1	1	1	1	1	1	1	1	1	1	1	1	1	1	1	1	1	1	1	1	1	1	1	1	1	1	1	1	1	1	1	1	1
aorta smooth muscle tissue morphogenesis	1	1	1	1	1	1	1	1	1	1	1	1	1	1	1	1	1	1	1	1	1	1	1	1	1	1	1	1	1	1	1	1	1	1	1	1	1	1	1	1	1	1	1	1	1	1	1	1	1
negative regulation of cation channel activity	1	1	1	1	1	1	1	1	1	1	1	1	1	1	1	1	1	1	1	1	1	1	1	1	1	1	1	1	1	1	1	1	1	1	1	1	1	1	1	1	1	1	1	1	1	1	1	1	1
cytosolic calcium ion transport	1	1	1	1	1	1	1	1	1	1	1	1	1	1	1	1	1	1	1	1	1	1	1	1	1	1	1	1	1	1	1	1	1	1	1	1	1	1	1	1	1	1	1	1	1	1	1	1	1
positive regulation of cell morphogenesis involved in differentiation	1	1	1	1	1	1	1	1	1	1	1	1	1	0.11836	1	1	1	1	1	1	1	1	1	1	1	1	0.683039	1	0.00608489	1	1	1	1	1	1	1	1	1	1	1	1	0.319959	1	1	1	1	1	1	1
negative regulation of hydrogen peroxide-mediated programmed cell death	1	1	1	1	1	1	1	1	1	1	1	1	1	1	1	1	1	1	1	1	1	1	1	1	1	1	1	1	1	1	1	1	1	1	1	1	1	1	1	1	1	1	1	1	1	1	1	1	1
D-serine transport	1	1	1	1	1	1	1	1	1	1	1	1	1	1	1	1	1	1	1	1	1	1	1	1	1	1	1	1	1	1	1	1	1	1	1	1	1	1	1	1	1	1	1	1	1	1	1	1	1
signal release	1	1	1	1	1	1	1	9.54991e-05	1	0.666887	1	1	1	1	1	1	1	5.28777e-13	1	1	1	1	1	1	1	1	1	1	1	1	1	1	1	1	1	1	1	1	1	1	1	1	1	1	1	1	1	1	1
nerve maturation	1	1	1	1	1	1	1	1	1	1	1	1	1	1	1	1	1	1	1	1	1	1	1	1	1	1	1	1	1	1	1	1	1	1	1	1	1	1	1	1	1	1	1	1	1	1	1	1	1
mitochondrial respiratory chain complex I assembly	1	1	1	1	1	1	1	1	1	1	1	1	1	1	1	1	1	1	1	1	1	1	1	1	1	1	1	1	1	1	1	1	1	1	1	1	1	1	1	1	1	1	1	1	1	1	1	1	1
negative regulation of oxidative stress-induced cell death	1	1	1	1	1	1	1	1	1	1	1	1	1	1	1	1	1	1	1	1	1	1	1	1	1	1	1	1	1	1	1	1	1	1	1	1	1	1	1	1	1	1	1	1	1	1	1	1	1
rhombomere 4 development	1	1	1	1	1	1	1	1	1	1	1	1	1	1	1	1	1	1	1	1	1	1	1	1	1	1	1	1	1	1	1	1	1	1	1	1	1	1	1	1	1	1	1	1	1	1	1	1	1
rhythmic synaptic transmission	1	1	1	1	1	1	1	1	1	1	1	1	1	1	1	1	1	1	1	1	1	1	1	1	1	1	1	1	1	1	1	1	1	1	1	1	1	1	1	1	1	1	1	1	1	1	1	1	1
interleukin-5-mediated signaling pathway	1	1	1	1	1	1	1	1	1	1	1	1	1	1	1	1	1	1	1	1	1	1	1	1	1	1	1	1	1	1	1	1	1	1	1	1	1	1	1	1	1	1	1	1	1	1	1	1	1
regulation of endocrine process	1	1	1	1	1	1	1	1	1	1	1	1	1	1	1	1	1	1	1	1	1	1	1	1	1	1	1	1	1	1	1	1	1	1	1	1	1	1	1	1	1	1	1	1	1	1	1	1	1
regulation of cAMP biosynthetic process	1	1	1	1	1	1	1	1	1	1	1	1	1	1	1	1	1	1	1	1	1	1	1	1	1	1	1	1	1	1	1	1	1	1	1	1	1	1	1	1	1	1	1	1	1	1	1	1	1
renal vesicle morphogenesis	1	1	1	1	1	1	1	1	1	1	1	1	1	1	1	1	1	8.60124e-17	1	1	1	1	1	1	1	1	1	1	1	1	1	1	1	1	1	1	1	1	1	1	1	1	1	1	1	1	1	1	1
regulation of centromeric sister chromatid cohesion	1	1	1	1	1	1	1	1	1	1	1	1	1	1	1	1	1	1	1	1	1	1	1	1	1	1	1	1	1	1	1	1	1	1	1	1	1	1	1	1	1	1	1	1	1	1	1	1	1
cellular response to forskolin	1	1	1	1	1	1	1	1	1	1	1	1	1	1	1	1	1	1	1	1	1	1	1	1	1	1	1	1	1	1	1	1	1	1	1	1	1	1	1	1	1	1	1	1	1	1	1	1	1
regulation of translation by machinery localization	1	1	1	1	1	1	1	1	1	1	1	1	1	1	1	1	1	1	1	1	1	1	1	1	1	1	1	1	1	1	1	1	1	1	1	1	1	1	1	1	1	1	1	1	1	1	1	1	1
negative regulation of bile acid biosynthetic process	1	1	1	1	1	1	1	1	1	1	1	1	1	1	1	1	1	1	1	1	1	1	1	1	1	1	1	1	1	1	1	1	1	1	1	1	1	1	1	1	1	1	1	1	1	1	1	1	1
regulation of membrane repolarization during action potential	1	1	1	1	1	1	1	1	1	1	1	1	1	1	1	1	1	1	1	1	1	1	1	1	1	1	1	1	1	1	1	1	1	1	1	1	1	1	1	1	1	1	1	0.335556	1	1	1	1	1
smooth muscle hyperplasia	1	1	1	1	1	1	1	1	1	1	1	1	1	1	1	1	1	1	1	1	1	1	1	1	1	1	1	1	1	1	1	1	1	1	1	1	1	1	1	1	1	1	1	1	1	1	1	1	1
response to dexamethasone	1	1	1	1	1	1	1	1	1	1	1	1	1	1	1	1	1	1	1	1	1	1	1	1	1	1	1	1	1	1	1	1	1	1	1	1	1	1	1	1	1	1	1	1	1	1	1	1	1
phagosome-lysosome fusion involved in apoptotic cell clearance	1	1	1	1	1	1	1	1	1	1	1	1	1	1	1	1	1	1	1	1	1	1	1	1	1	1	1	1	1	1	1	1	1	1	1	1	1	1	1	1	1	1	1	1	1	1	1	1	1
positive regulation of histone H4-K20 methylation	1	1	1	1	1	1	1	1	1	1	1	1	1	1	1	1	1	1	1	1	1	1	1	1	1	1	1	1	1	1	1	1	1	1	1	1	1	1	1	1	1	1	1	1	1	1	1	1	1
protein kinase C-activating G-protein coupled receptor signaling pathway	1	1	1	1	1	1	1	1	1	1	1	1	1	1	1	1	1	1	1	1	1	1	1	1	1	1	1	1	1	1	1	1	1	1	1	1	1	1	1	1	1	1	1	1	1	1	1	1	1
activation of adenylate cyclase activity	1	1	1	1	1	1	1	1	1	1	1	1	1	1	1	1	1	1	1	1	1	1	1	1	1	1	1	1	1	1	1	1	1	1	1	1	1	1	1	1	1	1	1	1	1	1	1	1	1
pyridoxine biosynthetic process	1	1	1	1	1	1	1	1	1	1	1	1	1	1	1	1	1	1	1	1	1	1	1	1	1	1	1	1	1	1	1	1	1	1	1	1	1	1	1	1	1	1	1	1	1	1	1	1	1
histone lysine methylation	1	1	1	1	1	1	1	1	1	1	1	1	1	1	1	1	1	1	0.673606	1	1	1	1	1	1	1	1	1	1	1	1	1	1	1	1	1	1	1	1	1	1	1	1	1	1	1	1	1	1
neurotransmitter secretion	1	1	1	1	1	1	1	0.00449827	1	1	1	1	1	1	1	1	1	3.11332e-13	1	1	1	1	1	1	1	1	1	1	1	1	1	1	1	1	1	1	1	1	1	1	1	1	1	1	1	1	1	1	1
insulin secretion involved in cellular response to glucose stimulus	1	1	1	1	1	1	1	1	1	1	1	1	1	1	0.00449942	1	1	3.80152e-21	1	1	1	1	1	1	1	1	1	1	1	1	1	1	1	1	1	1	1	1	1	1	1	1	1	1	1	1	1	1	1
osteoclast differentiation	1	1	1	1	1	1	1	1	1	1	1	1	1	1	1	1	1	1	1	1	1	1	1	1	1	1	1	1	1	1	1	1	1	1	1	1	1	1	1	1	1	1	1	1	1	1	1	1	1
modulation of synaptic transmission	1	1	1	1	1	1	1	1	1	1	1	1	1	1	1	1	1	1	1	1	1	1	1	1	1	1	1	1	1	1	1	1	1	1	1	1	1	1	1	1	1	1	1	1	1	0.335566	1	1	1
neurofibrillary tangle assembly	1	1	1	1	1	1	1	1	1	1	1	1	1	1	1	1	1	8.25971e-07	1	1	1	1	1	1	1	1	1	1	1	1	1	1	1	1	1	1	1	1	1	1	1	1	1	1	1	1	1	1	1
positive regulation of diacylglycerol kinase activity	1	1	1	1	1	1	1	1	1	1	1	1	1	1	1	1	1	8.25971e-07	1	1	1	1	1	1	1	1	1	1	1	1	1	1	1	1	1	1	1	1	1	1	1	1	1	1	1	1	1	1	1
response to histamine	1	1	1	1	1	1	1	1	1	1	1	1	1	1	1	1	1	1	1	1	1	1	1	1	1	1	1	1	1	1	1	1	1	1	1	1	1	1	1	1	1	1	1	1	1	1	1	1	1
regulation of sarcomere organization	1	1	1	1	1	1	1	1	1	1	1	1	1	1	1	1	1	1	1	1	1	1	1	1	1	1	1	1	1	0.214643	1	1	1	1	1	1	1	1	1	1	1	1	1	1	1	1	1	1	1
IMP biosynthetic process	1	1	1	1	1	1	1	1	1	1	1	1	1	1	1	1	1	1	1	1	1	1	1	1	1	1	1	1	1	1	1	1	1	1	1	1	1	1	1	1	1	1	1	1	1	1	1	1	1
regulation of peptidyl-serine phosphorylation	1	1	1	1	1	1	1	1	1	1	1	1	1	1	1	1	1	1	1	1	1	1	1	1	1	1	1	1	1	1	1	1	1	1	1	1	1	1	1	1	1	1	1	1	1	1	1	1	3.3238e-05
negative regulation of response to oxidative stress	1	1	1	1	1	1	1	1	1	1	1	1	1	1	1	1	1	1	1	1	1	1	1	1	1	1	1	1	1	1	1	1	1	1	1	1	1	1	1	1	1	1	1	1	1	1	1	1	1
hepatocyte cell migration	1	1	1	1	1	1	1	1	1	1	1	1	1	1	1	1	1	1	1	1	1	1	1	1	1	1	1	1	1	1	1	1	1	1	1	1	1	1	1	1	1	1	1	1	1	1	1	1	1
otic placode formation	1	1	1	1	1	1	1	1	1	1	1	1	1	1	1	1	1	1	1	1	1	1	1	1	1	1	1	1	1	1	1	1	1	1	1	1	1	1	1	1	1	1	1	1	1	1	1	1	1
positive regulation of forebrain neuron differentiation	1	1	1	1	1	1	1	1	1	1	1	1	1	1	1	1	1	1	1	1	1	1	1	1	1	1	1	1	1	1	1	1	1	1	1	1	1	1	1	1	1	1	1	1	1	1	1	1	1
acinar cell differentiation	1	1	1	1	1	1	1	1	1	1	1	1	1	1	1	1	1	1	1	1	1	1	1	1	1	1	1	1	1	1	1	1	1	1	1	1	1	1	1	1	1	1	1	1	1	1	1	1	1
branching involved in pancreas morphogenesis	1	1	1	1	1	1	1	1	1	1	1	1	1	1	1	1	1	1	1	1	1	1	1	1	1	1	1	1	1	1	1	1	1	1	1	1	1	1	1	1	1	1	1	1	1	1	1	1	1
cholesterol biosynthetic process via lathosterol	1	1	1	1	1	1	1	1	1	1	1	1	1	1	1	1	1	1	1	1	1	1	1	1	1	1	1	1	1	1	1	1	1	1	1	1	1	1	1	1	1	1	1	1	1	1	1	1	1
cholesterol biosynthetic process via desmosterol	1	1	1	1	1	1	1	1	1	1	1	1	1	1	1	1	1	1	1	1	1	1	1	1	1	1	1	1	1	1	1	1	1	1	1	1	1	1	1	1	1	1	1	1	1	1	1	1	1
peptidyl-lysine monomethylation	1	1	1	1	1	1	1	1	1	1	1	1	1	1	1	1	1	1	1	1	1	1	1	1	1	1	1	1	1	1	1	1	1	1	1	1	1	1	1	1	1	1	1	1	1	1	1	1	1
active induction of host immune response by virus	1	1	1	1	1	1	1	1	1	1	1	1	1	1	1	1	1	1	1	1	1	1	1	1	1	1	1	1	1	1	1	1	1	1	1	1	1	1	1	1	1	1	1	1	1	1	1	1	1
endoderm formation	1	1	1	1	1	1	1	1	1	1	1	1	1	1	1	1	1	0.00221763	1	1	1	1	1	1	1	1	1	1	1	1	1	1	1	1	1	1	1	1	1	1	1	1	1	1	1	1	1	1	1
positive regulation of adenylate cyclase activity involved in G-protein coupled receptor signaling pathway	1	1	1	1	1	1	1	1	1	1	1	1	1	1	1	1	1	0.00289126	1	1	1	1	1	1	1	1	1	1	1	1	1	1	1	1	1	1	1	1	1	1	1	1	1	1	1	0.328713	1	1	1
endodermal cell differentiation	1	1	1	1	1	1	1	1	1	1	1	1	1	1	1	1	1	1	1	1	1	1	1	1	1	1	1	1	1	1	1	1	1	1	1	1	1	1	1	1	1	1	1	1	1	1	1	1	1
response to fungicide	1	1	1	1	1	1	1	1	1	1	1	1	1	1	1	1	1	1	1	1	1	1	1	1	1	1	1	1	1	1	1	1	1	1	1	1	1	1	1	1	1	1	1	1	1	1	1	1	1
locomotory behavior	1	1	1	1	1	1	1	1	1	1	0.0994812	1	1	1	1	1	1	1	1	1	1	0.498359	1	1	0.676235	1	0.174351	1	0.0841147	1	1	1	1	1	1	1	1	1	1	1	1	1	1	0.0805211	1	1	1	1	1
microtubule anchoring	1	1	1	1	1	1	1	1	1	1	1	1	1	1	1	1	1	1	1	1	1	1	1	1	1	1	1	1	1	1	1	1	1	1	1	1	1	1	1	1	1	1	1	1	1	1	1	1	1
glial cell-derived neurotrophic factor receptor signaling pathway	1	1	1	1	1	1	1	1	1	1	1	1	1	1	1	1	1	1	1	1	1	1	1	1	1	1	1	1	0.0107322	1	1	1	1	1	1	1	1	1	1	1	1	1	1	1	1	1	1	1	1
negative regulation of ATF6-mediated unfolded protein response	1	1	1	1	1	1	1	1	1	1	1	1	1	1	1	1	1	1	1	1	1	1	1	1	1	1	1	1	1	1	1	1	1	1	1	1	1	1	1	1	1	1	1	1	1	1	1	1	1
DNA methylation involved in embryo development	1	1	1	1	1	1	1	1	1	1	1	1	1	1	1	1	1	1	1	1	1	1	1	1	1	1	1	1	1	1	1	1	1	1	0.24697	1	1	1	1	1	1	1	1	1	1	1	1	1	1
positive regulation of bone resorption	1	1	1	1	1	1	1	1	1	1	1	1	1	1	1	1	1	1	1	1	1	1	1	1	1	1	1	1	1	1	2.97493e-05	1	1	1	1	1	1	1	1	1	1	1	1	1	1	1	1	1	1
entry into host cell	1	1	1	1	1	1	1	1	1	1	1	1	1	1	1	1	1	1	1	1	1	1	1	1	1	1	1	1	1	1	0.154393	1	1	1	1	1	1	1	1	1	1	1	1	1	1	1	1	1	1
positive regulation of histone H3-K79 methylation	1	1	1	1	1	1	1	1	1	1	1	1	1	1	1	1	1	1	1	1	1	1	1	1	1	1	1	1	1	1	1	1	1	1	1	1	1	1	1	1	1	1	1	1	1	1	1	1	1
negative regulation of Ras protein signal transduction	1	1	1	1	1	1	1	1	1	1	1	1	1	1	1	1	1	1	1	1	1	1	1	1	1	1	1	1	1	1	1	1	1	1	1	1	1	1	1	1	1	1	1	1	1	1	1	1	1
regulation of dendritic spine morphogenesis	1	1	1	1	1	1	1	1	1	1	1	1	1	1	1	1	1	1	1	1	1	1	1	1	1	1	1	1	1	1	1	1	1	1	1	1	1	1	1	1	1	1	1	1	1	1	1	1	1
reduced folate transmembrane transport	1	1	1	1	1	1	1	1	1	1	1	1	1	1	1	1	1	1	1	1	1	1	1	1	1	1	1	1	1	1	1	1	1	1	1	1	1	1	1	1	1	1	1	1	1	1	1	1	1
negative regulation of voltage-gated calcium channel activity	1	1	1	1	1	1	1	1	1	1	1	1	1	1	1	1	1	6.9611e-08	1	1	1	1	1	1	1	1	1	1	1	1	1	1	1	1	1	1	1	1	1	1	1	1	1	1	1	1	1	1	1
DNA methylation or demethylation	1	1	1	1	1	1	1	1	1	1	1	1	1	1	1	1	1	1	1	1	1	1	1	1	1	1	1	1	1	1	1	1	1	1	1	1	1	1	1	1	1	1	1	1	1	1	1	1	1
regulation of triglyceride biosynthetic process	1	1	1	1	1	1	1	1	1	1	1	1	1	1	1	1	1	1	1	1	1	1	1	1	1	1	1	1	1	1	1	1	1	1	1	1	1	1	1	1	1	1	1	1	1	1	1	1	1
hormone secretion	1	1	1	1	1	1	1	1	1	1	1	1	1	1	0.615576	1	1	1.65678e-10	1	1	1	1	1	1	1	1	1	1	1	1	1	1	1	1	1	1	1	1	1	1	1	1	1	1	1	1	1	1	1
regulation of hormone levels	1	1	1	1	1	1	1	1	1	1	1	1	1	1	1	1	1	1	1	1	0.545558	1	1	1	1	1	1	1	1	1	0.121469	1	1	1	1	1	1	1	1	1	1	1	1	1	1	1	1	1	1
peptidyl-lysine dimethylation	1	1	1	1	1	1	1	1	1	1	1	1	1	1	1	1	1	1	1	1	1	1	1	1	1	1	1	1	1	1	1	1	1	1	1	1	1	1	1	1	1	1	1	1	1	1	1	1	1
adhesion of symbiont to host	1	1	1	1	1	1	1	1	1	1	1	1	1	1	1	1	1	1	1	1	0.153529	1	1	1	1	1	1	1	1	1	1	1	1	1	1	1	1	1	1	1	1	1	1	1	1	1	1	1	1
negative regulation of protein autophosphorylation	1	1	1	1	1	1	1	1	1	1	1	1	1	1	1	1	1	1	1	1	1	1	1	1	1	1	1	1	1	1	1	1	1	1	1	1	1	1	1	1	1	1	1	1	1	1	1	1	1
regulation of voltage-gated calcium channel activity	1	1	1	1	1	1	1	1	1	1	1	1	1	1	1	1	1	1	1	1	1	1	1	1	1	1	1	1	1	1	1	1	1	1	1	1	1	1	1	1	1	1	1	1	1	1	1	1	1
rhombomere 6 development	1	1	1	1	1	1	1	1	1	1	1	1	1	1	1	1	1	1	1	1	1	1	1	1	1	1	1	1	1	1	1	1	1	1	1	1	1	1	1	1	1	1	1	1	1	1	1	1	1
Golgi inheritance	1	1	1	1	1	1	1	1	1	1	1	1	1	1	1	1	1	1	1	1	1	1	1	1	1	1	1	1	1	1	1	1	1	1	1	1	1	1	1	1	1	1	1	1	1	1	1	1	1
phagocytosis, recognition	1	1	1	1	1	1	1	1	1	1	1	1	1	1	1	1	1	1	1	1	1	1	1	1	1	1	1	1	1	1	1	1	1	1	1	1	1	1	1	1	1	1	1	1	1	1	1	1	1
entry of bacterium into host cell	1	1	1	1	1	1	1	1	1	1	1	1	1	1	1	1	1	1	1	1	1	1	1	1	1	1	1	1	1	1	1	1	1	1	1	1	1	1	1	1	1	1	1	1	1	1	1	1	1
negative regulation of negative chemotaxis	1	1	1	1	1	1	1	1	1	1	1	1	1	1	1	1	1	1	1	1	1	1	1	1	1	1	1	1	1	1	1	1	1	1	1	1	1	1	1	1	1	1	1	1	1	1	1	1	1
proteoglycan metabolic process	1	1	1	1	1	1	1	1	1	1	1	1	1	1	1	1	1	1	1	1	1	1	1	1	1	1	1	1	1	1	1	1	1	1	1	1	1	1	1	1	1	1	1	1	1	1	1	1	1
peptidyl-lysine methylation	1	1	1	1	1	1	1	1	1	1	1	1	1	1	1	1	1	1	1	1	1	1	1	1	1	1	1	1	1	1	1	1	1	1	1	1	1	1	1	1	1	1	1	1	1	1	1	1	1
sulfur compound catabolic process	1	1	1	1	1	1	1	1	1	1	1	1	1	1	1	1	1	1	1	1	1	1	1	1	1	1	1	1	1	1	1	1	1	1	1	1	1	1	1	1	1	1	1	1	1	1	1	1	1
DNA demethylation	1	1	1	1	1	1	1	1	1	1	1	1	1	1	1	1	1	1	1	1	1	1	1	1	1	1	1	1	1	1	1	1	1	1	1	1	1	1	1	1	1	1	1	1	1	1	1	1	1
directional locomotion	1	1	1	1	1	1	1	1	1	1	1	1	1	1	1	1	1	1	1	1	1	1	1	1	1	1	1	1	1	1	1	1	1	1	1	1	1	1	1	1	1	1	1	1	1	1	1	1	1
mitotic nuclear envelope reassembly	1	1	1	1	1	1	1	1	1	1	1	1	1	1	1	1	1	1	1	1	1	1	1	1	1	1	1	1	1	1	1	1	1	1	1	1	1	1	1	1	1	1	1	1	1	1	1	1	1
positive regulation of cation channel activity	1	1	1	1	1	1	1	1	1	1	1	1	1	1	1	1	1	1	1	1	1	1	1	1	1	1	1	1	1	1	1	1	1	1	1	1	1	1	1	1	1	1	1	1	1	1	1	1	1
mitotic nuclear envelope disassembly	1	1	1	1	1	1	1	1	1	1	1	1	1	1	1	1	1	1	1	1	1	1	1	1	1	1	1	1	1	1	1	1	1	1	1	1	1	1	1	1	1	1	1	1	1	1	1	1	1
thyroid hormone generation	1	1	1	1	1	1	1	1	1	1	1	1	1	1	1	1	1	1	1	1	1	1	1	1	1	1	1	1	1	1	1	1	1	1	1	1	1	1	1	1	1	1	1	1	1	1	1	1	1
cell junction assembly	1	1	1	1	1	1	1	1	1	1	1	1	1	1	1	1	1	1	1	1	1	1	1	1	1	1	1	1	1	1	1	1	1	1	0.0025565	1	1	1	1	1	0.0105701	1	1	1	1	1	1	0.117544	1
presynapse to nucleus signaling pathway	1	1	1	1	1	1	1	1	1	1	1	1	1	1	1	1	1	1	1	1	1	1	1	1	1	1	1	1	1	1	1	1	1	1	1	1	1	1	1	1	1	1	1	1	1	1	1	1	1
response to sodium phosphate	1	1	1	1	1	1	1	1	1	1	1	1	1	1	1	1	1	1	1	1	1	1	1	1	1	1	1	1	1	1	1	1	1	1	1	1	1	1	1	1	1	1	1	1	1	1	1	1	1
negative regulation of dopamine secretion	1	1	1	1	1	1	1	1	1	1	1	1	1	1	1	1	1	1	1	1	1	1	1	1	1	1	1	1	1	1	1	1	1	1	1	1	1	1	1	1	1	1	1	1	1	1	1	1	1
epidermal growth factor receptor signaling pathway	1	1	1	1	1	1	1	1	1	1	1	1	1	1	1	1	1	1	1	1	1	1	1	1	1	1	1	1	1	1	0.18276	1	1	1	1	1	1	1	1	1	1	1	1	1	1	1	1	1	1
protein trimerization	1	1	1	1	1	1	1	1	0.00307127	1	1	1	1	1	1	1	1	7.72039e-05	1	1	1	1	1	1	1	1	1	1	1	1	1	1	1	1	1	1	1	1	1	1	1	1	1	1	1	1	1	1	1
presynaptic process involved in chemical synaptic transmission	1	1	1	1	1	1	1	0.0236352	1	1	1	1	1	1	1	1	1	5.69189e-18	1	1	1	1	1	1	1	1	1	1	1	1	1	1	1	1	1	1	1	1	1	1	1	1	1	1	1	1	1	1	1
positive regulation of peptidyl-serine phosphorylation of STAT protein	1	1	1	1	1	1	1	1	1	1	1	1	1	1	1	1	1	1	1	1	1	1	1	1	1	1	1	1	1	1	1	1	1	1	1	1	1	1	1	1	1	1	1	1	1	1	1	1	1
mammary gland fat development	1	1	1	1	1	1	1	1	1	1	1	1	1	1	1	1	1	1	1	1	1	1	1	1	1	1	1	1	1	1	1	1	1	1	1	1	1	1	1	1	1	1	1	1	1	1	1	1	1
positive regulation of microglial cell migration	1	1	1	1	1	1	1	1	1	1	1	1	1	1	1	1	1	1	1	1	1	1	1	1	1	1	1	1	1	1	1	1	1	1	1	1	1	1	1	1	1	1	1	1	1	1	1	1	1
positive regulation of macrophage colony-stimulating factor signaling pathway	1	1	1	1	1	1	1	1	1	1	1	1	1	1	1	1	1	1	1	1	1	1	1	1	1	1	1	1	1	1	1	1	1	1	1	1	1	1	1	1	1	1	1	1	1	1	1	1	1
pilomotor reflex	1	1	1	1	1	1	1	1	1	1	1	1	1	1	1	1	1	1	1	1	1	1	1	1	1	1	1	1	1	1	1	1	1	1	1	1	1	1	1	1	1	1	1	1	1	1	1	1	1
organelle inheritance	1	1	1	1	1	1	1	1	1	1	1	1	1	1	1	1	1	1	1	1	1	1	1	1	1	1	1	1	1	1	1	1	1	1	1	1	1	1	1	1	1	1	1	1	1	1	1	1	1
fusion of virus membrane with host plasma membrane	1	1	1	1	1	1	1	1	1	1	1	1	1	1	1	1	1	1	1	1	1	1	1	1	1	1	1	1	1	1	1	1	1	1	1	1	1	0.160363	1	1	1	1	1	1	1	1	1	1	1
methionine metabolic process	1	1	1	1	1	1	1	1	1	1	1	1	1	1	1	1	1	1	1	1	1	1	1	1	1	1	1	1	1	1	1	1	1	1	1	1	1	1	1	1	1	1	1	1	1	1	1	1	1
macromolecule methylation	1	1	1	1	1	1	1	1	1	1	1	1	1	1	1	1	1	1	1	1	1	1	1	1	1	1	1	1	1	1	1	1	1	1	1	1	0.44247	1	1	1	1	1	1	1	1	1	1	1	1
glial cell fate determination	1	1	1	1	1	1	1	1	1	1	1	1	1	1	1	1	1	1	1	1	1	1	1	1	1	1	1	1	1	1	1	1	1	1	1	1	1	1	1	1	1	1	1	1	1	1	1	1	1
regulation of euchromatin binding	1	1	1	1	1	1	1	1	1	1	1	1	1	1	1	1	1	1	1	1	1	1	1	1	1	1	1	1	1	1	1	1	1	1	1	1	1	1	1	1	1	1	1	1	1	1	1	1	1
positive regulation of chromatin-mediated maintenance of transcription	1	1	1	1	1	1	1	1	1	1	1	1	1	1	1	1	1	1	1	1	1	1	1	1	1	1	1	1	1	1	1	1	1	1	1	1	1	1	1	1	1	1	1	1	1	1	1	1	1
canonical Wnt signaling pathway involved in positive regulation of cardiac outflow tract cell proliferation	1	1	1	1	1	1	1	1	1	1	1	1	1	1	1	1	1	1	1	1	1	1	1	1	1	1	1	1	1	1	1	1	1	1	1	1	1	1	1	1	1	1	1	1	1	1	1	1	1
calmodulin dependent kinase signaling pathway	1	1	1	1	1	1	1	1	1	1	1	1	1	1	1	1	1	1	1	1	1	1	1	1	1	1	1	1	1	1	1	1	1	1	1	1	1	1	1	1	1	1	1	1	1	1	1	1	1
renal system process	1	1	1	1	1	1	1	1	1	1	1	1	1	1	1	1	1	0.00262511	1	1	1	1	1	1	1	1	1	1	1	1	1	1	1	1	1	1	1	1	1	1	1	1	1	1	1	1	1	1	1
induction of negative chemotaxis	1	1	1	1	1	1	1	1	1	1	1	1	1	1	1	1	1	1	1	1	1	1	1	1	1	1	1	1	1	1	1	1	1	1	1	1	1	1	1	1	1	1	1	1	1	1	1	1	1
corticospinal neuron axon guidance through spinal cord	1	1	1	1	1	1	1	1	1	1	1	1	1	1	1	1	1	1	1	1	1	1	1	1	1	1	1	1	1	1	1	1	1	1	1	1	1	1	1	1	1	1	1	1	1	1	1	1	1
N-terminal protein amino acid modification	1	1	1	1	1	1	1	1	1	1	1	1	1	1	1	1	1	1	1	1	1	1	1	1	1	1	1	1	1	1	1	1	1	1	1	1	1	1	1	1	1	1	1	1	1	1	1	1	1
optic placode formation involved in camera-type eye formation	1	1	1	1	1	1	1	1	1	1	1	1	1	1	1	1	1	1	1	1	1	1	1	1	1	1	1	1	1	1	1	1	1	1	1	1	1	1	1	1	1	1	1	1	1	1	1	1	1
cellular response to arsenic-containing substance	1	1	1	1	1	1	1	1	1	1	1	1	1	1	1	1	1	1	1	1	1	1	1	1	1	1	1	1	1	1	1	1	1	1	1	1	1	1	1	1	1	1	1	1	1	1	1	1	1
establishment or maintenance of cell polarity regulating cell shape	1	1	1	1	1	1	1	1	1	1	1	1	1	1	1	1	1	1	1	1	1	1	1	1	1	1	1	1	1	1	1	1	1	1	1	1	1	1	1	1	1	1	1	1	1	1	1	1	1
dorsal spinal cord development	1	1	1	1	1	1	1	5.48277e-06	1	1	0.0645668	1	1	0.981274	1	1	1	1.3145e-11	1	0.026124	1	1	1	1	1	1	1	1	1	3.69529e-06	1	1	1	1	1	1	1	1	1	1	1	1	1	1	1	1	1	1	1
negative regulation of potassium ion export	1	1	1	1	1	1	1	1	1	1	1	1	1	1	1	1	1	1	1	1	1	1	1	1	1	1	1	1	1	1	1	1	1	1	1	1	1	1	1	1	1	1	1	1	1	1	1	1	1
cellular calcium ion homeostasis	1	1	1	1	1	1	1	1	1	1	1	1	1	1	1	1	1	1	1	1	1	1	1	1	1	1	1	1	1	1	1	1	1	1	1	1	1	0.784346	1	1	1	1	1	1	1	1	1	1	7.72916e-06
peptide antigen assembly with MHC class II protein complex	1	1	1	1	1	1	1	1	0.449154	1	1	1	1	1	1	1	1	1	1	1	1	1	1	1	1	1	1	1	1	1	1	1	1	1	1	1	1	1	1	1	1	1	1	1	1	1	1	1	1
regulation of cAMP metabolic process	1	1	1	1	1	1	1	1	1	1	1	1	1	1	1	1	1	1	1	1	1	1	1	1	1	1	1	1	1	1	1	1	1	1	1	1	1	1	1	1	1	1	1	1	1	1	1	1	1
positive regulation of histone H2B ubiquitination	1	1	1	1	1	1	1	1	1	1	1	1	1	1	1	1	1	1	1	1	1	1	1	1	1	1	1	1	1	1	1	1	1	1	1	1	1	1	1	1	1	1	1	1	1	1	1	1	1
negative chemotaxis	1	1	1	1	1	1	1	1	1	1	1	1	1	1	1	1	1	1	1	1	1	1	1	1	1	1	1	1	1	1	1	1	1	1	1	1	1	1	1	1	1	1	1	1	1	1	1	1	1
negative regulation of neutrophil chemotaxis	1	1	1	1	1	1	1	1	1	1	1	1	1	1	1	1	1	1	1	1	1	1	1	1	1	1	1	1	1	1	1	1	1	1	1	1	1	1	1	1	1	1	1	1	1	1	1	1	1
early endosome to late endosome transport	1	1	1	1	1	1	1	1	1	1	1	1	1	1	1	1	1	1	1	1	1	1	1	1	1	1	1	1	1	1	1	1	1	1	1	1	1	1	1	1	1	1	1	1	1	1	1	1	1
corticospinal neuron axon guidance	1	1	1	1	1	1	1	1	1	1	1	1	1	1	1	1	1	1	1	1	1	1	1	1	1	1	1	1	1	1	1	1	1	1	1	1	1	1	1	1	1	1	1	1	1	1	1	1	1
vestibular reflex	1	1	1	1	1	1	1	1	1	1	1	1	1	1	1	1	1	1	1	1	1	1	1	1	1	1	1	1	1	1	1	1	1	1	1	1	1	1	1	1	1	1	1	1	1	1	1	1	1
positive regulation of transcription elongation from RNA polymerase II promoter	1	1	1	1	1	1	1	1	1	1	1	1	1	1	1	1	1	1	1	1	1	1	1	1	1	1	1	1	1	1	1	1	1	1	1	1	1	1	1	1	1	1	1	1	1	1	1	1	1
calcium ion transport into cytosol	1	1	1	1	1	1	1	1	1	1	1	1	1	1	1	1	1	1	1	1	1	1	1	1	1	1	1	1	1	1	1	1	1	1	1	1	1	1	1	1	1	1	1	1	1	1	1	1	1
ceramide biosynthetic process	1	1	1	1	1	1	1	1	1	1	1	1	1	1	1	1	1	1	1	1	1	1	1	1	1	1	1	1	1	1	1	1	1	1	1	1	1	1	1	1	1	1	1	1	1	1	1	1	1
peptide hormone processing	1	1	1	1	1	1	1	1	1	1	1	1	1	1	1	1	1	1	1	1	1	1	1	1	1	1	1	1	1	1	1	1	1	1	1	1	1	1	1	1	1	1	1	1	1	1	1	1	1
regulation of ATF6-mediated unfolded protein response	1	1	1	1	1	1	1	1	1	1	1	1	1	1	1	1	1	1	1	1	1	1	1	1	1	1	1	1	1	1	1	1	1	1	1	1	1	1	1	1	1	1	1	1	1	1	1	1	1
midbrain-hindbrain boundary development	1	1	1	1	1	1	1	1	1	1	1	1	1	1	1	1	1	1	1	1	1	1	1	1	1	1	1	1	1	1	1	1	1	1	1	1	1	1	1	1	1	1	1	1	1	1	1	1	1
interferon-beta production	1	1	1	1	1	1	1	1	1	1	1	1	1	1	1	1	1	1	1	1	1	1	1	1	1	1	1	1	1	1	1	1	1	1	1	1	1	1	1	1	1	1	1	1	1	1	1	1	1
recognition of apoptotic cell	1	1	1	1	1	1	1	1	1	1	1	1	1	1	1	1	1	1	1	1	1	1	1	1	1	1	1	1	1	1	1	1	1	1	1	1	1	1	1	1	1	1	1	1	1	1	1	1	1
peptide antigen assembly with MHC protein complex	1	1	1	1	1	1	1	1	0.493287	1	1	1	1	1	1	1	1	1	1	1	1	1	1	1	1	1	1	1	1	1	1	1	1	1	1	1	1	1	1	1	1	1	1	1	1	1	1	1	1
positive regulation of DNA demethylation	1	1	1	1	1	1	1	1	1	1	1	1	1	1	1	1	1	1	1	1	1	1	1	1	1	1	1	1	1	1	1	1	1	1	1	1	1	1	1	1	1	1	1	1	1	1	1	1	1
aspartyl-tRNA aminoacylation	1	1	1	1	1	1	1	1	1	1	1	1	1	1	1	1	1	1	1	1	1	1	1	1	1	1	1	1	1	1	1	1	1	1	1	1	1	1	1	1	1	1	1	1	1	1	1	1	1
negative regulation of establishment of protein localization to mitochondrion	1	1	1	1	1	1	1	1	1	1	1	1	1	1	1	1	1	1	1	1	1	1	1	1	1	1	1	1	1	1	1	1	1	1	1	1	1	1	1	1	1	1	1	1	1	1	1	1	1
dense core granule maturation	1	1	1	1	1	1	1	0.71784	1	1	1	1	1	1	1	1	1	1	1	1	1	1	1	1	1	1	1	1	1	1	1	1	1	1	1	1	1	1	1	1	1	1	1	1	1	1	1	1	1
mitochondrial calcium ion homeostasis	1	1	1	1	1	1	1	1	1	1	1	1	1	1	1	1	1	1	1	1	1	1	1	1	1	1	1	1	1	1	1	1	1	1	1	1	1	1	1	1	1	1	1	1	1	1	1	1	1
chemorepulsion of axon	1	1	1	1	1	1	1	1	1	1	1	1	1	1	1	1	1	1	1	1	1	1	1	1	1	1	1	1	0.47625	1	1	1	1	1	1	1	1	1	1	1	1	1	1	1	1	1	1	1	1
endothelial cell fate commitment	1	1	1	1	1	1	1	1	1	1	1	1	1	1	1	1	1	1	1	1	1	1	1	1	1	1	1	1	1	1	1	1	1	1	1	1	1	1	1	1	1	1	1	1	1	1	1	1	1
sympathetic nervous system development	1	1	1	1	1	1	1	1	1	1	1	1	1	1	1	1	1	1	1	1	1	1	1	1	1	1	1	1	1	1	1	1	1	1	1	1	1	1	1	1	1	1	1	1	1	1	1	1	1
vitamin B6 metabolic process	1	1	1	1	1	1	1	1	1	1	1	1	1	1	1	1	1	1	1	1	1	1	1	1	1	1	1	1	1	1	1	1	1	1	1	1	1	1	1	1	1	1	1	1	1	1	1	1	1
tangential migration from the subventricular zone to the olfactory bulb	1	1	1	1	1	1	1	1	1	1	1	1	1	1	1	1	1	1	1	1	1	1	1	1	1	1	1	1	1	1	1	1	1	1	1	1	1	1	1	1	1	1	1	1	1	1	1	1	1
regulation of chemokine-mediated signaling pathway	1	1	1	1	1	1	1	1	1	1	1	1	1	1	1	1	1	1	1	1	1	1	1	1	1	1	1	1	1	1	1	1	1	1	1	1	1	1	1	1	1	1	1	1	1	1	1	1	1
negative regulation of cytoplasmic translation	1	1	1	1	1	1	1	1	1	1	1	1	1	1	1	1	1	1	1	1	1	1	1	1	1	1	1	1	1	1	1	1	1	1	1	1	1	1	1	1	1	1	1	1	1	1	1	1	1
optic placode formation	1	1	1	1	1	1	1	1	1	1	1	1	1	1	1	1	1	1	1	1	1	1	1	1	1	1	1	1	1	1	1	1	1	1	1	1	1	1	1	1	1	1	1	1	1	1	1	1	1
olfactory placode formation	1	1	1	1	1	1	1	1	1	1	1	1	1	1	1	1	1	1	1	1	1	1	1	1	1	1	1	1	1	1	1	1	1	1	1	1	1	1	1	1	1	1	1	1	1	1	1	1	1
aflatoxin metabolic process	1	1	1	1	1	1	1	1	1	1	1	1	1	1	1	1	1	1	1	1	1	1	1	1	1	1	1	1	1	1	1	1	1	1	1	1	1	1	1	1	1	1	1	1	1	1	1	1	1
negative regulation of smooth muscle cell chemotaxis	1	1	1	1	1	1	1	1	1	1	1	1	1	1	1	1	1	1	1	1	1	1	1	1	1	1	1	1	1	1	1	1	1	1	1	1	1	1	1	1	1	1	1	1	1	1	1	1	1
inner ear receptor cell development	1	1	1	1	1	1	1	1	1	1	1	1	1	1	1	1	1	1	1	1	1	1	1	1	1	1	1	1	1	1	1	1	1	1	1	1	1	1	1	1	1	1	1	1	1	1	1	1	1
chemorepulsion involved in postnatal olfactory bulb interneuron migration	1	1	1	1	1	1	1	1	1	1	1	1	1	1	1	1	1	1	1	1	1	1	1	1	1	1	1	1	1	1	1	1	1	1	1	1	1	1	1	1	1	1	1	1	1	1	1	1	1
regulation of histone ubiquitination	1	1	1	1	1	1	1	1	1	1	1	1	1	1	1	1	1	1	1	1	1	1	1	1	1	1	1	1	1	1	1	1	1	1	1	1	1	1	1	1	1	1	1	1	1	1	1	1	1
negative regulation of lamellipodium assembly	1	1	1	1	1	1	1	1	1	1	1	1	1	1	1	1	1	1	1	1	1	1	1	1	1	1	1	1	1	1	1	1	1	1	1	1	1	1	1	1	1	1	1	1	1	1	1	1	1
nuclear envelope disassembly	1	1	1	1	1	1	1	1	1	1	1	1	1	1	1	1	1	1	1	1	1	1	1	1	1	1	1	1	1	1	1	1	1	1	1	1	1	1	1	1	1	1	1	1	1	1	1	1	1
synaptic vesicle fusion to presynaptic active zone membrane	1	1	1	1	1	1	1	1	1	1	1	1	1	1	1	1	1	1	1	1	1	1	1	1	1	1	1	1	1	1	1	1	1	1	1	1	1	1	1	1	1	1	1	1	1	1	1	1	1
abducens nerve formation	1	1	1	1	1	1	1	1	1	1	1	1	1	1	1	1	1	1	1	1	1	1	1	1	1	1	1	1	1	1	1	1	1	1	1	1	1	1	1	1	1	1	1	1	1	1	1	1	1
negative regulation of action potential	1	1	1	1	1	1	1	1	1	1	1	1	1	1	1	1	1	1	1	1	1	1	1	1	1	1	1	1	1	1	1	1	1	1	1	1	1	1	1	1	1	1	1	1	1	1	1	1	1
translational attenuation	1	1	1	1	1	1	1	1	1	1	1	1	1	1	1	1	1	1	1	1	1	1	1	1	1	1	1	1	1	1	1	1	1	1	1	1	1	1	1	1	1	1	1	1	1	1	1	1	1
glycoprotein metabolic process	1	1	1	1	1	1	1	1	1	1	1	1	1	1	1	1	1	1	1	1	1	1	1	1	1	1	1	1	1	1	1	1	1	1	1	1	1	1	1	1	1	1	1	1	1	1	1	1	1
regulation of cell-cell adhesion mediated by integrin	1	1	1	1	1	1	1	1	1	1	1	1	1	1	1	1	1	1	1	1	1	1	1	1	1	1	1	1	1	1	1	1	1	1	1	1	1	1	1	1	1	1	1	1	1	1	1	1	1
cell-substrate junction assembly	1	1	1	1	1	1	1	1	1	1	1	1	1	1	1	1	1	1	1	1	1	1	1	1	1	1	1	1	1	1	1	1	1	1	1	1	1	1	1	1	0.123725	1	1	1	1	1	1	6.98224e-05	1
drug transport across blood-nerve barrier	1	1	1	1	1	1	1	1	1	1	1	1	1	1	1	1	1	1	1	1	1	1	1	1	1	1	1	1	1	1	1	1	1	1	1	1	1	1	1	1	1	1	1	1	1	1	1	1	1
cellular response to butyrate	1	1	1	1	1	1	1	1	1	1	1	1	1	1	1	1	1	1	1	1	1	1	1	1	1	1	1	1	1	1	1	1	1	1	1	1	1	1	1	1	1	1	1	1	1	1	1	1	1
rRNA methylation	1	1	1	1	1	1	1	1	1	1	0.137584	1	1	1	1	1	1	1.36371e-12	1	1	1	1	1	1	1	1	1	1	1	1	1	1	1	1	1	1	1	1	1	1	1	1	1	1	1	1	1	1	1
endosome organization	1	1	1	1	1	1	1	1	1	1	1	1	1	1	1	1	1	1	1	1	1	1	1	1	1	1	1	1	1	1	1	1	1	1	1	1	1	1	1	1	1	1	1	1	1	1	1	1	1
positive regulation of cyclic nucleotide biosynthetic process	1	1	1	1	1	1	1	1	1	1	1	1	1	1	1	1	1	1	1	1	1	1	1	1	1	1	1	1	1	1	1	1	1	1	1	1	1	1	1	1	1	1	1	1	1	1	1	1	1
protein targeting to nuclear inner membrane	1	1	1	1	1	1	1	1	1	1	1	1	1	1	1	1	1	1	1	1	1	1	1	1	1	1	1	1	1	1	1	1	1	1	1	1	1	1	1	1	1	1	1	1	1	1	1	1	1
positive regulation of calcium ion transmembrane transporter activity	1	1	1	1	1	1	1	1	1	1	1	1	1	1	1	1	1	1	1	1	1	1	1	1	1	1	1	1	1	1	1	1	1	1	1	1	1	1	1	1	1	1	1	1	1	1	1	1	1
negative regulation of synapse assembly	1	1	1	1	1	1	1	1	1	1	1	1	1	1	1	1	1	1	1	1	1	1	1	1	1	1	1	1	1	1	1	1	1	1	1	1	1	1	1	1	1	1	1	1	1	1	1	1	1
chromosome passenger complex localization to kinetochore	1	1	1	1	1	1	1	1	1	1	1	1	1	1	1	1	1	1	1	1	1	1	1	1	1	1	1	1	1	1	1	1	1	1	1	1	1	1	1	1	1	1	1	1	1	1	1	1	1
startle response	1	1	1	1	1	1	1	1	1	1	1	1	1	1	1	1	1	1	1	1	1	1	1	1	1	1	1	1	1	1	1	1	1	1	1	1	1	1	1	1	1	1	1	1	1	1	1	1	1
negative regulation of excitatory postsynaptic potential	1	1	1	1	1	1	1	1	1	1	1	1	1	1	1	1	1	1	1	1	1	1	1	1	1	1	1	1	1	1	1	1	1	1	1	1	1	1	1	1	1	1	1	1	1	1	1	1	1
auditory receptor cell development	1	1	1	1	1	1	1	1	1	1	1	1	1	1	1	1	1	1	1	1	1	1	1	1	1	1	1	1	1	1	1	1	1	1	1	1	1	1	1	1	1	1	1	1	1	1	1	1	1
positive regulation of triglyceride biosynthetic process	1	1	1	1	1	1	1	1	1	1	1	1	1	1	1	1	1	1	1	1	1	1	1	1	1	1	1	1	1	1	1	1	1	1	1	1	1	1	1	1	1	1	1	1	1	1	1	1	1
epidermal growth factor receptor signaling pathway via I-kappaB kinase/NF-kappaB cascade	1	1	1	1	1	1	1	1	1	1	1	1	1	1	1	1	1	1	1	1	1	1	1	1	1	1	1	1	1	1	1	1	1	1	1	1	1	1	1	1	1	1	1	1	1	1	1	1	1
hepatocyte differentiation	1	1	1	1	1	1	1	1	1	1	1	1	1	1	1	1	1	1	1	1	1	1	1	1	1	1	1	1	1	1	1	1	1	1	1	1	1	1	1	1	1	1	1	1	1	1	1	1	1
Golgi calcium ion homeostasis	1	1	1	1	1	1	1	1	1	1	1	1	1	1	1	1	1	1	1	1	1	1	1	1	1	1	1	1	1	1	1	1	1	1	1	1	1	1	1	1	1	1	1	1	1	1	1	1	1
maintenance of cell polarity	1	1	1	1	1	1	1	1	1	1	1	1	1	1	1	1	1	1	1	1	1	1	1	1	1	1	1	1	1	1	1	1	1	1	1	1	1	1	1	1	1	1	1	1	1	1	1	1	1
canonical Wnt signaling pathway involved in negative regulation of apoptotic process	1	1	1	1	1	1	1	1	1	1	1	1	1	1	1	1	1	1	1	1	1	1	1	1	1	1	1	1	1	1	1	1	1	1	1	1	1	1	1	1	1	1	1	1	1	1	1	1	1
L-serine biosynthetic process	1	1	1	1	1	1	1	1	1	1	1	1	1	1	1	1	1	1	1	1	1	1	1	1	1	1	1	1	1	1	1	1	1	1	1	1	1	1	1	1	1	1	1	1	1	1	1	1	1
lens fiber cell morphogenesis	1	1	1	1	1	1	1	1	1	1	1	1	1	1	1	1	1	1	0.250479	1	1	1	1	1	1	1	1	1	1	1	1	1	1	1	1	1	1	1	1	1	1	1	1	1	1	1	1	1	1
lamellipodium organization	1	1	1	1	1	1	1	1	1	1	1	1	1	1	1	1	1	1	1	1	1	1	1	1	1	1	1	1	1	1	1	1	1	1	1	1	1	1	1	1	1	1	1	1	1	1	1	1	1
methotrexate transport	1	1	1	1	1	1	1	1	1	1	1	1	1	1	1	1	1	1	1	1	1	1	1	1	1	1	1	1	1	1	1	1	1	1	1	1	1	1	1	1	1	1	1	1	1	1	1	1	1
positive regulation of cytosolic calcium ion concentration	1	1	1	1	1	1	1	1	1	1	1	1	1	1	1	1	1	1	1	1	1	1	1	1	1	1	1	1	1	1	1	1	1	1	1	1	1	0.314126	1	1	1	1	1	1	1	1	1	1	1
smooth muscle adaptation	1	1	1	1	1	1	1	1	1	1	1	1	1	1	1	1	1	1	1	1	1	1	1	1	1	1	1	1	1	1	1	1	1	1	1	1	1	1	1	1	1	1	1	1	1	1	1	1	1
cellular divalent inorganic cation homeostasis	1	1	1	1	1	1	1	1	1	1	1	1	1	1	1	1	1	1	1	1	1	1	1	1	1	1	1	1	1	1	1	1	1	1	1	1	1	1	1	1	1	1	1	1	1	1	1	1	1.59704e-07
regulation of cell shape	1	1	1	1	1	1	1	1	1	1	1	1	1	1	1	1	1	1	1	1	1	1	1	1	1	2.19387e-05	1	1	1	1	1	1	1	1	1.70707e-05	1	0.147545	1	1	1	0.0426332	1	1	1	1	1	1	1	1
cell communication by chemical coupling	1	1	1	1	1	1	1	1	1	1	1	1	1	1	1	1	1	1	1	1	1	1	1	1	1	1	1	1	1	1	1	1	1	1	1	1	1	1	1	1	1	1	1	1	1	1	1	1	1
adenylate cyclase-inhibiting dopamine receptor signaling pathway	1	1	1	1	1	1	1	1	1	1	1	1	1	1	1	1	1	1	1	1	1	1	1	1	1	1	1	1	1	1	1	1	1	1	1	1	1	1	1	1	1	1	1	1	1	1	1	1	1
calcium ion import	1	1	1	1	1	1	1	1	1	1	1	1	1	1	1	1	1	1	1	1	1	1	1	1	1	1	1	1	1	1	1	1	1	1	1	1	1	1	1	1	1	1	1	1	1	1	1	1	1
regulation of histone H3-K9 methylation	1	1	1	1	1	1	1	1	1	1	1	1	1	1	1	1	1	1	1	1	1	1	1	1	1	1	1	1	1	1	1	1	1	1	1	1	1	1	1	1	1	1	1	1	1	1	1	1	1
protein heterooligomerization	1	1	1	1	1	1	1	1	1	1	1	1	1	1	1	1	1	1	1	1	1	1	1	1	1	1	1	1	1	1	1	1	1	0.429593	1	1	1	1	1	1	1	1	1	1	1	1	1	1	1
rRNA base methylation	1	1	1	1	1	1	1	1	1	1	1	1	1	1	1	1	1	1	1	1	1	1	1	1	1	1	1	1	1	1	1	1	1	1	1	1	1	1	1	1	1	1	1	1	1	1	1	1	1
brain segmentation	1	1	1	1	1	1	1	1	1	1	1	1	1	1	1	1	1	1	1	1	1	1	1	1	1	1	1	1	1	1	1	1	1	1	1	1	1	1	1	1	1	1	1	1	1	1	1	1	1
C-terminal protein lipidation	1	1	1	1	1	1	1	1	1	0.562598	1	0.031316	1	1	1	1	1	1	1	1	1	1	1	1	1	1	1	1	1	1	1	1	1	1	1	1	1	1	1	1	1	1	1	0.212846	1	1	1	1	1
vesicle-mediated transport between endosomal compartments	1	1	1	1	1	1	1	1	1	1	1	1	1	1	1	1	1	1	1	1	1	1	1	1	1	1	1	1	1	1	1	1	1	1	1	1	1	1	1	1	1	1	1	1	1	1	1	1	1
neuron projection extension	1	1	1	1	1	1	1	1	1	1	1	1	1	1	1	1	1	1	1	1	1	1	1	1	1	1	1	1	1	1	1	1	1	0.306667	1	1	1	1	1	1	1	1	1	1	1	1	1	1	1
canonical Wnt signaling pathway involved in heart development	1	1	1	1	1	1	1	1	1	1	1	1	1	1	1	1	1	1	1	1	1	1	1	1	1	1	1	1	1	1	1	1	1	1	1	1	1	1	1	1	1	1	1	1	1	1	1	1	1
interphase microtubule nucleation by interphase microtubule organizing center	1	1	1	1	1	1	1	1	1	1	1	1	1	1	1	1	1	1	1	1	1	1	1	1	1	1	1	1	1	1	1	1	1	1	1	1	1	1	1	1	1	1	1	1	1	1	1	1	1
DNA dealkylation	1	1	1	1	1	1	1	1	1	1	1	1	1	1	1	1	1	1	1	1	1	1	1	1	1	1	1	1	1	1	1	1	1	1	1	1	1	1	1	1	1	1	1	1	1	1	1	1	1
lens fiber cell differentiation	1	1	1	1	1	1	1	1	1	1	1	1	1	1	1	1	1	1	1	1	1	1	1	1	1	1	1	1	1	1	1	1	1	1	1	1	1	1	1	1	1	1	1	1	1	1	1	1	1
tRNA modification	1	1	1	1	1	1	1	1	1	1	1	1	1	1	1	1	1	1	1	1	1	1	1	1	1	1	1	1	1	1	1	1	1	1	1	1	1	1	1	1	1	1	1	1	1	1	1	1	1
positive regulation of determination of dorsal identity	1	1	1	1	1	1	1	1	1	1	1	1	1	1	1	1	1	1	1	1	1	1	1	1	1	1	1	1	1	1	1	1	1	1	1	1	1	1	1	1	1	1	1	1	1	1	1	1	1
chondroitin sulfate metabolic process	1	1	1	1	1	1	1	1	1	1	1	1	1	1	1	1	1	1	1	1	1	1	1	1	0.102113	1	1	1	1	1	1	1	1	1	1	1	1	1	1	1	1	1	1	1	1	1	1	1	1
neuronal-glial interaction involved in cerebral cortex radial glia guided migration	1	1	1	1	1	1	1	1	1	1	1	1	1	1	1	1	1	1	1	1	1	1	1	1	1	1	1	0.19796	1	1	1	1	0.0432263	1	1	1	1	1	1	1	1	1	1	1	1	1	1	1	1
negative regulation of cytoplasmic translational elongation	1	1	1	1	1	1	1	1	1	1	1	1	1	1	1	1	1	1	1	1	1	1	1	1	1	1	1	1	1	1	1	1	1	1	1	1	1	1	1	1	1	1	1	1	1	1	1	1	1
protein localization to synapse	1	1	1	1	1	1	1	1	1	1	1	1	1	1	1	1	1	0.00367333	1	1	1	1	1	1	1	1	1	1	1	1	1	1	1	1	1	1	1	1	1	1	1	1	1	1	1	1	1	1	1
JUN phosphorylation	1	1	1	1	1	1	1	1	1	1	1	1	1	1	1	1	1	1	1	1	1	1	1	1	1	1	1	1	1	1	1	1	1	1	1	1	1	1	1	1	1	1	1	1	1	1	1	1	1
regulation of cyclic nucleotide biosynthetic process	1	1	1	1	1	1	1	1	1	1	1	1	1	1	1	1	1	1	1	1	1	1	1	1	1	1	1	1	1	1	1	1	1	1	1	1	1	1	1	1	1	1	1	1	1	1	1	1	1
anterograde axonal transport of mitochondrion	1	1	1	1	1	1	1	1	1	1	1	1	1	1	1	1	1	1	1	1	1	1	1	1	1	1	1	1	1	1	1	1	1	1	1	1	1	1	1	1	1	1	1	1	1	1	1	1	1
smooth muscle cell migration	1	1	1	1	1	1	0.0770217	1	1	1	1	1	1	1	1	1	1	1	1	1	1	1	1	1	1	1	1	1	1	1	1	1	1	1	1	1	1	1	1	1	1	1	1	1	1	1	1	1	1
positive regulation of proteolysis	1	1	1	1	1	1	0.347545	1	1	1	1	1	1	1	1	1	1	1	1	1	1	1	1	1	1	9.44927e-07	1	1	1	1	1	1	1	1	1	1	3.04342e-07	1	1	1	0.000306458	1	1	1	1	1	1	1	1
regulation of neuronal synaptic plasticity	1	1	1	1	1	1	1	1	1	1	1	1	1	1	1	1	1	1	1	1	1	1	1	1	1	1	1	1	1	1	1	1	1	1	1	1	1	1	1	1	1	1	1	1	1	1	1	1	1
smooth muscle cell-matrix adhesion	1	1	1	1	1	1	1	1	1	1	1	1	1	1	1	1	1	1.17335e-08	1	1	1	1	1	1	1	1	1	1	1	1	1	1	1	1	1	1	1	1	1	1	1	1	1	1	1	1	1	1	1
stimulatory C-type lectin receptor signaling pathway	1	1	1	1	1	1	1	1	1	1	1	1	1	1	1	1	1	0.000422816	1	1	1	1	1	1	1	1.42201e-06	1	1	1	1	1	1	1	1	1	1	0.284859	1	1	1	1	1	1	1	1	1	1	1	1
proteolysis involved in cellular protein catabolic process	1	1	1	1	1	1	1	1	1	1	1	1	1	1	1	1	1	1	1	1	1	1	1	1	1	8.22355e-09	1	1	1	1	1	1	1	1	1	1	0.00656796	1	1	1	1	1	1	1	1	1	1	1	1
single-organism cellular localization	1	1	1	1	1	1	1	1	1	1	1	1	1	1	1	1	1	1	1	1	1	1	1	1	1	1	1	1	1	1	1	1	1	1	1	1	1	1	1	1	1	1	1	1	1	1	1	1	1
[truncated: 9,600 more rows]
[truncated: 126 more columns]
