# Supplementary material for: Chromatin accessibility during human first-trimester neurodevelopment
Source: Nature. 2024 May 1;647(8088):179–86. doi: 10.1038/s41586-024-07234-1 (PMC12589128; doi:10.1038/s41586-024-07234-1)
Supplement: Supplementary file 6 — Gene regulatory network predictions. Correlations between TF pairs are shown with targets on x axis and regulators on y axis. [file 41586_2024_7234_MOESM6_ESM.xlsx]

## Sheet: avg_preds
	abca12	abca8	abca9	ac002407.3	ac004603.4	ac005703.2	ac008069.1	ac009158.1	ac009477.6	ac009506.2	ac009965.2	ac018682.7	ac021218.2	ac034110.1	ac068138.1	ac073333.8	ac074391.1.2	ac079612.1	ac091969.1	ac093381.2	ac093639.1	ac093690.1	ac093843.1	ac097724.3	acsm1	adam21	add1.1	af064858.8	agtr1.1	akap14	al133243.4	amica1.1	angptl1	anks1a	ap000280.66	ap000472.2	ap000884.4	ap003068.22	apbb2.1	apobec3f	arid1a	asph	atf6	atp13a4	atp8b5p.1	atxn10.1	atxn7	b3gnt2.1	bancr
pparg.1	0.0112034	0.00694324	0.0119889	0.00535628	0.00714895	0.00946335	0.00543536	0.0066569	0.0056851	0.00428573	0.00697883	0.00565816	0.00584444	0.00860202	0.00654482	0.0083738	0.0054722	0.00548671	0.0102901	0.00883637	0.00561464	0.00428996	0.00415215	0.00609837	0.00543695	0.00904249	0.00762381	0.00554594	0.00672889	0.00814773	0.00561507	0.00424953	0.00571831	0.0331361	0.00996323	0.00871745	0.0124293	0.0085585	0.00943786	0.00472892	0.0340557	0.00553707	0.0210506	0.0057987	0.00922426	0.00846958	0.0273275	0.00786863	0.0042634
ehf.1	0.0139766	0.00718308	0.0105357	0.00703883	0.00738843	0.012073	0.00597364	0.00573708	0.0057019	0.00517356	0.00710284	0.00567921	0.00643027	0.0108032	0.00670713	0.010468	0.00603839	0.00720565	0.0131657	0.00772585	0.00565896	0.00458082	0.00482133	0.00777577	0.00598978	0.0114107	0.00957752	0.00503935	0.00668203	0.00695308	0.00567824	0.00448732	0.00639715	0.0479877	0.0129774	0.0110293	0.016439	0.0106848	0.00847672	0.00506321	0.0470113	0.00665965	0.0287978	0.0071921	0.0114934	0.0106115	0.0311512	0.00838701	0.00449805
foxp2.4	0.0350921	0.00508781	0.0174761	0.0222128	0.00527508	0.012036	0.0175583	0.00817572	0.00426576	0.00544954	0.00513792	0.00424385	0.124287	0.0206213	0.00485624	0.021826	0.0180635	0.0229512	0.020688	0.011901	0.00423348	0.0563489	0.0158102	0.00546863	0.0176514	0.0200776	0.034872	0.00521642	0.00499457	0.0109807	0.0042326	0.0232416	0.0204913	0.102691	0.0211958	0.0127014	0.0212138	0.0227999	0.0131396	0.0744662	0.226788	0.0048467	0.0994128	0.00511656	0.0255014	0.0215022	0.702791	0.0058353	0.0235335
hnf4g.1	0.0261573	0.00503533	0.00964249	0.00655456	0.00517237	0.010592	0.0150047	0.00547719	0.00432014	0.0109483	0.0050767	0.00429847	0.0602401	0.0171274	0.00483374	0.0184448	0.0153055	0.00683726	0.0165885	0.00715378	0.00428527	0.0256028	0.00941105	0.0055412	0.015085	0.0166033	0.0198874	0.00719269	0.00493527	0.00658834	0.00428676	0.0323242	0.0170231	0.054473	0.0167758	0.0111087	0.0164038	0.0191139	0.00761632	0.0341092	0.117843	0.00499037	0.0618454	0.00523973	0.0205969	0.0178991	0.523114	0.00561432	0.0325539
sp110	0.0122179	0.00651384	0.00889031	0.00621941	0.00661098	0.0104439	0.00561123	0.00528283	0.00534536	0.00475227	0.00635595	0.00533399	0.00578274	0.00959078	0.00608161	0.00933097	0.00567355	0.00637614	0.0113938	0.00675643	0.00531611	0.0043098	0.00442175	0.00695535	0.00562867	0.0099893	0.00802464	0.00467907	0.00611174	0.00617432	0.00534401	0.00424065	0.00594708	0.0352726	0.0112271	0.00967916	0.0137333	0.00951692	0.00740636	0.0047272	0.0359302	0.00607466	0.0229961	0.00649635	0.0102364	0.00943771	0.0246265	0.00719651	0.00424957
apbb2.1	0.0227562	0.00751776	0.0183138	0.0173017	0.00784612	0.0167999	0.0070662	0.00869105	0.00541553	0.0072094	0.00765898	0.00535836	0.0166541	0.0137064	0.00695226	0.0129678	0.0072206	0.0174304	0.0190009	0.0126039	0.00533722	0.0084186	0.0133124	0.00795219	0.00709491	0.0150247	0.0265234	0.00667378	0.00697131	0.0115343	0.00534646	0.00519411	0.00792975	0.142737	0.0188487	0.0145389	0.0291881	0.0134117	0.0190517	0.0103232	0.150106	0.00641028	0.0720947	0.00707875	0.0154059	0.013263	0.165287	0.00936138	0.00521996
tfdp2.1	0.0354446	0.0107647	0.0241193	0.0204643	0.0113154	0.0250988	0.00906224	0.011501	0.00733375	0.00930914	0.0109667	0.00723367	0.0228535	0.0183433	0.00971803	0.0169044	0.00923924	0.020348	0.027586	0.016406	0.00720306	0.0107106	0.0165551	0.0103789	0.00911363	0.0205664	0.0332134	0.00904403	0.00989512	0.0151955	0.00721665	0.00671879	0.0102402	0.246758	0.0278904	0.0209231	0.0494288	0.0175414	0.018408	0.0136369	0.245947	0.00831741	0.122673	0.009268	0.0211777	0.017503	0.223228	0.0141523	0.00676167
trip6	0.015665	0.00769179	0.0113709	0.007614	0.00798361	0.0133144	0.00625071	0.00606786	0.00596258	0.00542562	0.00756038	0.0059367	0.00688204	0.0118502	0.0071253	0.0114564	0.00632458	0.00778918	0.014662	0.00833051	0.00589232	0.00474842	0.00512587	0.008184	0.00625991	0.0125603	0.0104332	0.00523832	0.00704562	0.00751469	0.00592886	0.00462127	0.00673225	0.0573551	0.0145226	0.0121323	0.0186077	0.0116961	0.00911574	0.0052925	0.0572516	0.00695656	0.0341219	0.00754758	0.0127215	0.0116325	0.037554	0.00903829	0.00463586
scmh1.2	0.0188867	0.00503262	0.0127057	0.00733254	0.00524923	0.014584	0.00456397	0.00710936	0.00408275	0.00913399	0.00496608	0.00404539	0.0137648	0.0123657	0.00467655	0.0116444	0.00459648	0.00758524	0.0160152	0.00939386	0.00403914	0.00802449	0.0111435	0.00487409	0.00456271	0.0132307	0.022694	0.00621923	0.00469275	0.00885309	0.00405189	0.00759729	0.00482194	0.0976659	0.0163702	0.0128894	0.0229335	0.0119849	0.010086	0.00944803	0.101543	0.00429186	0.0510219	0.00457535	0.0135282	0.0119184	0.0739637	0.00575657	0.0076325
grhl2.1	0.00781299	0.0130742	0.0242315	0.0160222	0.0135175	0.00788165	0.0134872	0.0128633	0.0105341	0.0122708	0.0135993	0.0104188	0.0553181	0.00726065	0.0126743	0.00719514	0.0138472	0.016207	0.00741423	0.0177689	0.0103077	0.0300987	0.018012	0.0129955	0.0135505	0.00751335	0.0370952	0.0117487	0.0127884	0.0163546	0.0102779	0.0237699	0.0141169	0.0120829	0.0078242	0.00768469	0.00889666	0.00723079	0.0191786	0.0374035	0.0111112	0.0115212	0.00927202	0.0122357	0.00741105	0.0072545	0.312333	0.0153304	0.0239072
hif3a.1	0.0519633	0.0140054	0.0320376	0.026423	0.0147594	0.0362815	0.0111716	0.0142563	0.00882519	0.0116023	0.0142158	0.00866941	0.032502	0.0249457	0.0125322	0.0227892	0.0113927	0.0265606	0.0403294	0.0214372	0.00862485	0.0134534	0.0217616	0.0131466	0.0112202	0.0285319	0.043255	0.0113746	0.012668	0.0196421	0.0086056	0.00790052	0.0129582	0.35714	0.0405584	0.0290566	0.0752525	0.0237934	0.0243	0.0179131	0.350018	0.0101138	0.185988	0.0114951	0.0298552	0.0236547	0.330405	0.019234	0.00795551
nfib	0.0320653	0.0219919	0.030965	0.0241206	0.0229964	0.0248411	0.0103055	0.0160052	0.0154542	0.012211	0.0234075	0.0153875	0.0318564	0.0139886	0.0208433	0.0124123	0.0105326	0.0244432	0.0247059	0.0225788	0.0154219	0.012893	0.0223768	0.0203386	0.010328	0.0163535	0.0507845	0.0129857	0.0222819	0.0213955	0.0152503	0.00749611	0.0113597	0.34257	0.0229479	0.0182754	0.0552004	0.013082	0.0242247	0.0169962	0.269647	0.0160247	0.11989	0.0179041	0.0166628	0.0128768	0.239886	0.0280599	0.00752831
znf423.1	0.00784685	0.0134981	0.0254525	0.0165926	0.0139257	0.00797235	0.0137125	0.0132287	0.010815	0.0126475	0.0139889	0.0106903	0.0571532	0.00730185	0.0130712	0.00722619	0.0140783	0.0167742	0.00746534	0.0184036	0.0105916	0.0308205	0.0186741	0.0132816	0.0137792	0.00754943	0.0389872	0.012151	0.0131592	0.0170046	0.0105612	0.0241114	0.0143489	0.0125743	0.00788466	0.00774895	0.00903768	0.00726117	0.0199272	0.0384973	0.0113132	0.0117521	0.00935938	0.012507	0.00744901	0.00729049	0.32324	0.015866	0.0242416
mef2c	0.0125842	0.0166026	0.0395231	0.0218854	0.017524	0.0351664	0.00783288	0.0172534	0.0123608	0.0162963	0.0171888	0.0122254	0.0136683	0.00998842	0.0157748	0.00862896	0.00794714	0.0223534	0.0193822	0.0262157	0.0121096	0.00956247	0.0243109	0.0172141	0.00783727	0.0121777	0.0603761	0.015254	0.0158675	0.0234186	0.0120753	0.00888124	0.00803236	0.167602	0.0170845	0.0259161	0.048629	0.00870095	0.0288484	0.0109343	0.0477407	0.0143114	0.0277458	0.0156655	0.00956322	0.00911386	0.046973	0.0203515	0.00890035
meox1	0.00843505	0.0146899	0.0307485	0.0182601	0.0152498	0.0101949	0.0102203	0.0146765	0.0114334	0.013602	0.0151815	0.0113015	0.0390215	0.00770408	0.0139818	0.00756063	0.0104869	0.0185295	0.00847037	0.0212479	0.0111861	0.0213534	0.0207646	0.0142522	0.0102402	0.00811335	0.048086	0.0132726	0.014119	0.019284	0.0111673	0.0171637	0.0105188	0.0206219	0.00885312	0.00924248	0.0121651	0.00760042	0.0232554	0.0266792	0.0146484	0.012335	0.0109991	0.013253	0.00785123	0.00765283	0.207361	0.017509	0.0172283
foxp1.2	0.0356851	0.00519453	0.0185591	0.0229477	0.00539155	0.0115688	0.018562	0.00842303	0.00431617	0.00551454	0.00523412	0.00428986	0.131744	0.0206813	0.00495569	0.022219	0.0190885	0.0235205	0.0202572	0.0125052	0.0042781	0.0599135	0.0162368	0.00550443	0.0186931	0.0200046	0.0352363	0.00530894	0.00505644	0.011492	0.00427732	0.0248119	0.0218594	0.100478	0.0209217	0.0122731	0.0208503	0.0232611	0.0138675	0.0786217	0.234601	0.00487869	0.103078	0.00516461	0.0260186	0.0217296	0.719446	0.00597269	0.0251694
creb5.2	0.0544788	0.0197878	0.0377406	0.0285859	0.0208348	0.0413503	0.0127464	0.0188215	0.0127902	0.0145233	0.0205787	0.0125293	0.0378648	0.0241797	0.0180553	0.0209906	0.0130582	0.0291684	0.0440614	0.0268409	0.0125248	0.016212	0.0274796	0.0165976	0.0127526	0.0288962	0.0605502	0.0156531	0.0189884	0.025266	0.0124871	0.00965551	0.0144118	0.436846	0.0428463	0.03143	0.0900916	0.022228	0.0291536	0.0212914	0.378409	0.0126496	0.202626	0.0141863	0.0286973	0.0220344	0.318205	0.0255232	0.00970904
trim29	0.0120896	0.00636779	0.00865724	0.00613819	0.00646113	0.0103533	0.00557027	0.0051736	0.00525159	0.00470777	0.0062573	0.00523768	0.00571082	0.00952767	0.00598807	0.00928895	0.00563385	0.0062939	0.0113167	0.00657378	0.00521654	0.0042651	0.00434534	0.00683442	0.00558019	0.00993632	0.00788317	0.00461359	0.00600796	0.0060388	0.00524046	0.00420517	0.00590662	0.0342704	0.0111053	0.00961492	0.0135776	0.00946942	0.00720357	0.00466705	0.0348999	0.00598297	0.0225534	0.00640625	0.010154	0.00939953	0.0236659	0.00706914	0.00421306
spi1	0.0250054	0.0049046	0.00915772	0.0062276	0.00503391	0.0104429	0.0142842	0.00530728	0.00424601	0.0104202	0.0049429	0.00422426	0.0544138	0.0165991	0.00470904	0.017787	0.0145395	0.00648393	0.0161695	0.00683416	0.00421118	0.023785	0.00893178	0.00537515	0.0143729	0.0161182	0.0183553	0.00695169	0.00480434	0.00630175	0.00421332	0.0303345	0.016123	0.0505235	0.0162923	0.0109659	0.0159128	0.0183968	0.00725745	0.0313726	0.110109	0.00486693	0.0582093	0.00510349	0.0198098	0.0173075	0.489542	0.00544778	0.030512
bmpr1b.2	0.0500361	0.0183877	0.0376936	0.0278399	0.019227	0.0373648	0.0118066	0.0187154	0.0121395	0.0140204	0.019217	0.0119433	0.0369682	0.0213078	0.0167549	0.0186846	0.0120942	0.0285308	0.0388843	0.0272112	0.0119026	0.0153373	0.0264234	0.0156218	0.0118434	0.0251707	0.0598397	0.0148699	0.0180689	0.025179	0.0118987	0.00885751	0.0132718	0.431516	0.0366559	0.0282696	0.0810929	0.0197402	0.0292036	0.0201465	0.36128	0.0122498	0.18378	0.0137007	0.0258125	0.0197394	0.31642	0.023671	0.00889635
bcor.1	0.00858998	0.0184471	0.0462971	0.0248037	0.0192431	0.00976605	0.0150827	0.0187907	0.0139317	0.0172224	0.0191994	0.0137143	0.0846803	0.00782908	0.0176033	0.0077299	0.0155754	0.0256702	0.00842967	0.0298533	0.0135615	0.0408814	0.0275237	0.0173883	0.0151777	0.00822586	0.0736413	0.0163262	0.0179059	0.0265171	0.0135231	0.0301109	0.0158837	0.0200153	0.00888591	0.00906872	0.0114809	0.00777299	0.0326899	0.0529658	0.0153759	0.0147912	0.0112987	0.0160241	0.00803314	0.0078151	0.524408	0.0225693	0.0302924
stat4	0.0342188	0.0196959	0.0537498	0.0268026	0.0209347	0.109814	0.00727739	0.0207673	0.0138273	0.0187208	0.0202911	0.0136914	0.01019	0.0233637	0.0185706	0.0156014	0.00735674	0.0277166	0.0666288	0.0338858	0.0135376	0.00772694	0.0296323	0.0198672	0.00727384	0.0335804	0.082686	0.0179029	0.0186177	0.0301061	0.0134196	0.00766782	0.00749782	0.182773	0.0542214	0.0854129	0.134124	0.0159277	0.0381036	0.00853083	0.131711	0.0156712	0.0872028	0.0176155	0.0201515	0.0182381	0.0429693	0.0246378	0.00769794
tbx4.1	0.0484649	0.00578519	0.0239897	0.0302233	0.00605087	0.0147967	0.0219974	0.00985163	0.00465225	0.00620287	0.00581211	0.00461559	0.161731	0.0258998	0.005457	0.0272291	0.0227429	0.0311099	0.0265785	0.0153833	0.00460799	0.0737754	0.0205932	0.00612674	0.0221926	0.025376	0.043816	0.00594846	0.00559957	0.0140763	0.00460797	0.0301309	0.026357	0.17334	0.027377	0.0155925	0.0290081	0.0286616	0.0173254	0.0990638	0.350094	0.00528115	0.153649	0.00562971	0.0330003	0.026953	0.790543	0.00690451	0.0305722
utf1	0.00781484	0.0137013	0.0259145	0.0169021	0.0141726	0.00789165	0.0144956	0.0132632	0.0109789	0.0129675	0.01433	0.0108649	0.060766	0.0072629	0.0132981	0.00720095	0.0148429	0.0171334	0.00741811	0.0187481	0.0107542	0.0325264	0.0191727	0.0136449	0.0145557	0.00751558	0.0411965	0.0122963	0.0134653	0.0172121	0.0107046	0.0257735	0.0152532	0.0124537	0.00783631	0.00768453	0.00896655	0.00723971	0.0201323	0.0406826	0.0112563	0.0120502	0.0093376	0.0128238	0.0074209	0.00726124	0.352096	0.0162211	0.0259381
pou5f1	0.0269227	0.0131161	0.0265918	0.0112982	0.0138518	0.0201837	0.00756872	0.0141743	0.00909803	0.00713967	0.0134719	0.00899436	0.0203944	0.0156531	0.0119477	0.0145913	0.00772043	0.0116939	0.0225777	0.0200042	0.00890112	0.0104088	0.00967832	0.0081962	0.00757483	0.0174077	0.0200509	0.0111107	0.0122852	0.0191421	0.00892604	0.00586225	0.00845102	0.173938	0.0226564	0.0171196	0.0359101	0.0151663	0.0218774	0.0126635	0.18399	0.00674076	0.0910306	0.00746124	0.0177305	0.0149963	0.125886	0.0166698	0.00589186
pax6.4	0.0510225	0.0145263	0.0322611	0.02569	0.0150419	0.0345646	0.010931	0.0151509	0.00934552	0.0119354	0.0148218	0.00920028	0.0321686	0.0239172	0.0129607	0.0217801	0.0112188	0.0259974	0.0387017	0.0221429	0.00918233	0.013344	0.021679	0.0131369	0.0110195	0.027592	0.0438553	0.01185	0.0134638	0.0205093	0.00916131	0.00767235	0.012498	0.341313	0.0381256	0.027865	0.0715552	0.0228759	0.0247461	0.0177502	0.330476	0.0101578	0.173802	0.0113506	0.028739	0.0227026	0.331537	0.0192429	0.00770838
tcf4.1	0.0587008	0.0265249	0.0546996	0.0345737	0.0266202	0.0612112	0.0174928	0.0577251	0.019231	0.0223672	0.0277778	0.0192072	0.0361967	0.0288468	0.0256104	0.0243876	0.0180379	0.0355773	0.0531649	0.041019	0.0189783	0.0174983	0.0315664	0.0240796	0.00985811	0.0348635	0.0626681	0.0227647	0.0262139	0.0393742	0.0187426	0.00962433	0.0198431	0.524103	0.0545828	0.0436751	0.120392	0.0257202	0.0449101	0.0214563	0.407559	0.0199827	0.21069	0.0220286	0.0328138	0.0260102	0.189221	0.0325459	0.00968969
irx4	0.00814304	0.0160054	0.0353539	0.0209419	0.0166222	0.00874799	0.0142802	0.0159885	0.0123612	0.0150949	0.0166952	0.0122285	0.0696741	0.00752957	0.0153773	0.00744509	0.0146751	0.0211922	0.00784542	0.0238174	0.0120947	0.0353048	0.0231746	0.0153166	0.0143522	0.00781774	0.0564006	0.0141411	0.0155297	0.0214838	0.0120469	0.026471	0.0149902	0.0156598	0.00828607	0.00829564	0.0100939	0.00748767	0.0260559	0.045113	0.0128969	0.0133236	0.0102099	0.0142917	0.00769095	0.00751704	0.433018	0.0192585	0.026629
nrl	0.0351734	0.00511373	0.0174933	0.021941	0.00530081	0.0120387	0.0177606	0.00808532	0.00427583	0.00544982	0.00515258	0.00425061	0.124047	0.0205618	0.00487324	0.0218243	0.0182457	0.0225833	0.0205602	0.0118235	0.00423737	0.0562349	0.0155812	0.00548012	0.017849	0.0200218	0.0338235	0.00519776	0.00498354	0.0109449	0.00423865	0.0233639	0.0207797	0.101035	0.021081	0.01273	0.0215145	0.0227964	0.0131028	0.0741651	0.228789	0.00485568	0.09952	0.00513144	0.0255012	0.0214518	0.700497	0.00586196	0.0236699
cdx2	0.0385501	0.0052498	0.0187392	0.0233924	0.00542698	0.0130368	0.0184948	0.00847899	0.00435423	0.00556463	0.00528208	0.00432882	0.130661	0.0219895	0.00499721	0.0231096	0.0190305	0.0240883	0.0222943	0.0125145	0.00431716	0.0594468	0.0163011	0.0056166	0.0186345	0.0215436	0.0355539	0.00530528	0.00509253	0.0115163	0.00431506	0.0243052	0.0217948	0.118942	0.0228853	0.0136946	0.0238704	0.0241609	0.0140014	0.0785522	0.256637	0.00495519	0.111288	0.00524535	0.0272108	0.0228004	0.722371	0.00603876	0.0246199
foxl1	0.00774984	0.0130295	0.0240058	0.0157753	0.013434	0.00775469	0.0140919	0.0127259	0.0105083	0.0122743	0.0135208	0.0104021	0.0578311	0.00722619	0.012618	0.00716774	0.014418	0.0160225	0.00735799	0.0175154	0.0103068	0.0316153	0.0179341	0.0129887	0.0141682	0.00747059	0.0368277	0.0118081	0.0127276	0.0162178	0.0102698	0.0252487	0.0148446	0.011802	0.00776098	0.00759882	0.00873891	0.00720524	0.0189212	0.0391722	0.0109077	0.0115335	0.00914646	0.0122434	0.00737579	0.00722795	0.328089	0.0152755	0.0253768
lmo3	0.0101713	0.0201226	0.0561509	0.0281852	0.0212199	0.0195003	0.010514	0.0206225	0.0147264	0.0187822	0.0210082	0.0145301	0.0439851	0.00872366	0.0190167	0.00816927	0.0107977	0.0291614	0.0123715	0.0342093	0.0143567	0.0218778	0.0311211	0.0189753	0.010532	0.00979517	0.0900323	0.0177963	0.0193891	0.0302479	0.0143257	0.0172353	0.0108622	0.0519108	0.0120563	0.0152499	0.0258333	0.00823919	0.0384229	0.0281547	0.0278226	0.0157606	0.0175489	0.0173583	0.00877437	0.00841413	0.286216	0.0250556	0.0172594
nhlh2	0.0214595	0.0134045	0.0625364	0.0140687	0.0143578	0.00908964	0.0173501	0.0204044	0.00897906	0.00894763	0.0141491	0.00886374	0.105472	0.014724	0.0125011	0.0161303	0.017788	0.0149659	0.0139114	0.0397777	0.00871376	0.0353101	0.00842786	0.0103178	0.0175136	0.0137911	0.0270842	0.0129363	0.0130211	0.034787	0.00868291	0.0252814	0.0193917	0.0376187	0.0133328	0.00914619	0.0139306	0.0166912	0.0442589	0.0504393	0.0808495	0.00814167	0.046393	0.00891265	0.0176321	0.0155234	0.810285	0.0182026	0.0255393
tp73.2	0.0350209	0.00506171	0.0171337	0.0218025	0.00524289	0.0123324	0.0173281	0.0079969	0.00424861	0.00539199	0.00511524	0.00422633	0.12158	0.0205311	0.00483711	0.0215977	0.0178005	0.022513	0.0207699	0.0116302	0.0042171	0.054686	0.0155458	0.00544566	0.0174227	0.0201061	0.034093	0.00516351	0.004965	0.010792	0.0042129	0.0226981	0.0202569	0.105359	0.0212898	0.0128959	0.0218614	0.0225986	0.0129123	0.0721269	0.229117	0.00483318	0.100588	0.00509842	0.0252492	0.0213044	0.698471	0.00580343	0.0230163
tgif1	0.00771202	0.0129526	0.0232506	0.015642	0.0133353	0.00767873	0.0141732	0.012552	0.010469	0.0120533	0.0134257	0.0103506	0.0565143	0.00718423	0.0125489	0.00713388	0.0144848	0.0158196	0.00730798	0.0172624	0.010246	0.031187	0.017509	0.0128138	0.0142478	0.00742211	0.0351856	0.0115535	0.0126643	0.0159398	0.0102202	0.0246265	0.0149151	0.011513	0.00770095	0.00753643	0.00862666	0.00716847	0.0185875	0.0384213	0.0107521	0.011416	0.00906749	0.0121065	0.00733186	0.0071929	0.31297	0.015131	0.0247653
tnf	0.0319994	0.00495265	0.0154804	0.0193617	0.00511377	0.0116698	0.0164651	0.0076893	0.00421293	0.00527927	0.00498913	0.00418956	0.109639	0.0192077	0.00473172	0.0203506	0.0168894	0.0199872	0.0193117	0.0108826	0.00417841	0.0504291	0.01417	0.00534437	0.0165894	0.0187881	0.0304904	0.00506203	0.00484396	0.010108	0.00417771	0.0215354	0.0191096	0.0849177	0.0197741	0.0122187	0.0200732	0.021212	0.0119547	0.0657985	0.192379	0.00477192	0.0866098	0.00502365	0.0234876	0.0199949	0.652043	0.0056074	0.0218022
irf8	0.0536474	0.0219479	0.0371572	0.0177166	0.0231131	0.0377449	0.0113019	0.0190537	0.0143365	0.0112438	0.022864	0.0141051	0.0333511	0.0260792	0.0201746	0.0236727	0.0115253	0.0181974	0.0421242	0.0273448	0.0139374	0.0151124	0.0151102	0.0129149	0.0113411	0.0304058	0.0302263	0.0160957	0.0209195	0.0260015	0.0138933	0.0081404	0.0127475	0.345407	0.0430318	0.0302288	0.0774848	0.02498	0.0300234	0.019164	0.342531	0.00982727	0.185827	0.0111615	0.0309537	0.0248012	0.211211	0.0286863	0.00817616
hlf.1	0.00816033	0.0159371	0.0341645	0.0203962	0.0164161	0.00843438	0.0155028	0.0153908	0.0122757	0.0144541	0.0164822	0.0121167	0.0751437	0.00756736	0.0151935	0.00749328	0.0159355	0.0206626	0.00777652	0.0230767	0.011988	0.038569	0.0226242	0.0149251	0.015597	0.00786577	0.0536549	0.0138132	0.0153284	0.0207903	0.0119519	0.0293233	0.0163853	0.122376	0.00826847	0.0081061	0.00967926	0.00753192	0.0253628	0.0494287	0.0125587	0.01299	0.0100638	0.0139765	0.00773767	0.00756462	0.471562	0.0191905	0.029538
jup	0.00820027	0.0164198	0.035711	0.0208271	0.0169957	0.00869686	0.0148249	0.0159796	0.0126382	0.0151476	0.0171	0.0124941	0.0722406	0.00760094	0.0157085	0.00751082	0.0152401	0.0210222	0.00786867	0.0237639	0.0123492	0.0367945	0.0232754	0.0155641	0.0149257	0.00790199	0.0570222	0.0144688	0.0158772	0.0214472	0.0123085	0.028308	0.0156341	0.0156252	0.00834481	0.00830735	0.0100191	0.00754692	0.0263429	0.047043	0.013065	0.013508	0.0102946	0.0144814	0.00776043	0.00758219	0.458181	0.0199107	0.0284932
plagl1.1	0.00793783	0.0147171	0.028794	0.0181153	0.0151387	0.00814274	0.0143301	0.0140453	0.0115597	0.0135609	0.0152729	0.0114171	0.0632571	0.00736775	0.0141441	0.00729224	0.0147064	0.0182436	0.00755192	0.0201543	0.0113104	0.0332289	0.0205178	0.0141596	0.0144156	0.00763161	0.0457959	0.0128623	0.014249	0.0184911	0.0112584	0.0259688	0.0150524	0.0133422	0.00801258	0.0078666	0.00930198	0.0073296	0.0220523	0.0420316	0.0118168	0.0124273	0.0096379	0.0132994	0.00752735	0.0073586	0.381245	0.0175703	0.0261253
esrrb	0.0147719	0.0688262	0.255654	0.116133	0.0722669	0.090714	0.0800996	0.0872038	0.0424116	0.0641111	0.0685327	0.0415103	0.219993	0.0120318	0.0611167	0.0108189	0.0826368	0.118294	0.0200465	0.154965	0.0405299	0.0890016	0.122422	0.058986	0.057598	0.0141877	0.320574	0.0595233	0.0595011	0.133401	0.0406039	0.111087	0.0941059	0.100761	0.0190908	0.0262302	0.0463676	0.0333944	0.175937	0.143744	0.0506172	0.0456494	0.0303617	0.0531404	0.0328241	0.0112526	0.733757	0.0888306	0.061647
hic1.1	0.0409255	0.00542254	0.0210379	0.0251552	0.00563593	0.013164	0.0193657	0.00889498	0.00443606	0.00570035	0.0054494	0.00440157	0.142351	0.022833	0.00513011	0.0241335	0.0199443	0.0258125	0.0229584	0.0135031	0.00438667	0.0638086	0.0174515	0.00570936	0.0195356	0.0223892	0.0376361	0.00546269	0.00522666	0.0123457	0.00439433	0.0258731	0.0229389	0.13553	0.0237836	0.0138529	0.0245606	0.0252971	0.0151449	0.0854313	0.293347	0.00500128	0.12556	0.00532298	0.0286409	0.0237861	0.756762	0.00635153	0.02626
xrcc3	0.024749	0.00821287	0.0198442	0.0187938	0.00864669	0.0183873	0.0075649	0.00942957	0.00577318	0.00792191	0.00842169	0.00570476	0.0183973	0.014488	0.00759375	0.0136611	0.00770031	0.0189092	0.0207102	0.0137283	0.00568976	0.00882757	0.014787	0.00858651	0.00758382	0.0160324	0.0293044	0.00733505	0.00764851	0.0125382	0.00568957	0.00544619	0.00846853	0.163429	0.0205072	0.0157523	0.0325145	0.0141295	0.0157065	0.010953	0.169597	0.00690921	0.0831602	0.00768739	0.0164	0.0139836	0.184143	0.0104747	0.00547416
pbxip1	0.0208516	0.0136128	0.0531423	0.0135786	0.0145827	0.00921578	0.0152217	0.018242	0.00880851	0.00854952	0.0135432	0.00871755	0.102751	0.0143909	0.0120396	0.0156548	0.015599	0.0138289	0.0132484	0.0332265	0.00858374	0.0358561	0.00803838	0.0101548	0.0153584	0.0134009	0.0215313	0.0122225	0.012152	0.0293496	0.00861676	0.0245596	0.0170095	0.0333664	0.0132148	0.00919844	0.0136617	0.0161751	0.0383809	0.0527225	0.0738958	0.00798301	0.0419133	0.00881663	0.0170024	0.0150822	0.821257	0.0180334	0.024866
tbl1x.1	0.0107462	0.0245099	0.0713123	0.0341213	0.0256231	0.0240989	0.0101125	0.0247489	0.0171087	0.0225074	0.0252364	0.0168716	0.0404259	0.00898091	0.0226302	0.0082058	0.0103826	0.0349553	0.014201	0.0429056	0.0165891	0.0201576	0.0371922	0.0228487	0.0101358	0.0103596	0.108008	0.0205021	0.0229861	0.0371109	0.0165821	0.0156192	0.0104242	0.060348	0.0132926	0.0184092	0.0326606	0.00827553	0.0483486	0.026029	0.0323925	0.0186536	0.0198624	0.0206529	0.00886055	0.00851142	0.272109	0.0311117	0.0157425
nfic.2	0.0142394	0.00788613	0.0210647	0.00736861	0.00827528	0.00787288	0.0111254	0.00931936	0.00621703	0.0060167	0.00800682	0.00617859	0.0397426	0.0108065	0.00745779	0.0114293	0.0113129	0.0076294	0.0107104	0.014005	0.00611528	0.0174848	0.00527623	0.00683759	0.0112062	0.0106157	0.010405	0.00758559	0.00757282	0.0126849	0.00611663	0.013956	0.0120329	0.0190776	0.0105915	0.00797198	0.0103633	0.0117055	0.0155994	0.0225156	0.0375542	0.00596322	0.0247315	0.00628916	0.0121353	0.0111255	0.436989	0.00937132	0.0140382
zdhhc6	0.0186115	0.0547559	0.199381	0.0902157	0.0587004	0.0585585	0.0130524	0.0589941	0.0325029	0.0480381	0.0563082	0.0318068	0.124736	0.013918	0.0488509	0.0112016	0.0135894	0.0933584	0.0314897	0.115194	0.0312019	0.0421316	0.0966537	0.045303	0.0131034	0.0182584	0.280391	0.043074	0.0491721	0.0974218	0.0312748	0.0275082	0.013646	0.145765	0.0268743	0.0425198	0.0758214	0.0113492	0.131671	0.0627592	0.0767627	0.0337444	0.044893	0.0395043	0.0130703	0.0121912	0.650917	0.0752164	0.027841
trib3	0.0866595	0.00779827	0.0410662	0.0523548	0.00824634	0.0190973	0.0343208	0.0143496	0.00550448	0.00788978	0.00790119	0.00544234	0.251389	0.0405075	0.00710227	0.0429259	0.0354876	0.0521081	0.0413326	0.0254691	0.0054103	0.123461	0.0307853	0.00795848	0.0343198	0.0395827	0.0586486	0.00747049	0.00722845	0.0230716	0.00542512	0.0485065	0.042863	0.347487	0.0442586	0.0201445	0.0477026	0.0454232	0.0289141	0.160772	0.616612	0.00636929	0.33265	0.00706697	0.0539389	0.0424952	0.914959	0.00994493	0.0493231
rarb.1	0.0458797	0.0138918	0.0330056	0.0264097	0.0149476	0.0323223	0.0105717	0.0147094	0.00895623	0.0118107	0.0144555	0.00882607	0.0325426	0.0222158	0.0126578	0.0204611	0.010774	0.0267094	0.0364531	0.0221041	0.00878505	0.0131698	0.0222461	0.0128846	0.0106239	0.0255597	0.0445723	0.0114932	0.0129518	0.0203116	0.00874417	0.00740315	0.0120517	0.337046	0.035389	0.0259699	0.0670345	0.0213617	0.0248295	0.0175587	0.316914	0.00987663	0.164857	0.0111844	0.0265823	0.0211646	0.349841	0.0188688	0.00744154
foxo3.2	0.0114812	0.00622393	0.00830023	0.00590979	0.00627499	0.00981998	0.00543332	0.00508314	0.0051787	0.00457566	0.00605335	0.00517248	0.00555923	0.00909222	0.00582289	0.00887495	0.00548853	0.00605829	0.0107142	0.00634307	0.00515349	0.00419765	0.00425633	0.00656589	0.00544225	0.00944692	0.00747326	0.00450127	0.0058732	0.00585173	0.00517942	0.004138	0.00573163	0.0307484	0.0104774	0.00916039	0.0127518	0.00903697	0.00690569	0.00458463	0.0314431	0.00580564	0.0206549	0.00616532	0.00967783	0.00896635	0.0216792	0.00680213	0.00414521
tsc22d3.3	0.00854053	0.0185721	0.0456899	0.0246314	0.0193916	0.00994504	0.0137294	0.0183903	0.0138494	0.0171231	0.0193096	0.0136759	0.0703062	0.00774469	0.0176011	0.0076427	0.0141561	0.0249804	0.00842081	0.0292647	0.0134847	0.0343193	0.0273227	0.0173071	0.0138024	0.00817008	0.0717064	0.0161072	0.0178186	0.0259428	0.013447	0.0261655	0.01441	0.020429	0.00885319	0.00909129	0.0117619	0.0076822	0.0325133	0.0448218	0.0152585	0.014701	0.011182	0.015996	0.00793695	0.00771815	0.453827	0.0230186	0.0263185
espl1	0.0797239	0.00873698	0.0564768	0.0671939	0.00903287	0.0134727	0.0372183	0.0162489	0.00562695	0.00819485	0.0086808	0.00554151	0.285086	0.0361321	0.00775057	0.0408267	0.0386642	0.0643682	0.0317945	0.0315617	0.00547693	0.142005	0.0371051	0.00793861	0.0374311	0.0331229	0.0704297	0.00790044	0.00769924	0.027782	0.00549952	0.0553616	0.0478828	0.294935	0.0354223	0.0145817	0.0332486	0.0434009	0.0377154	0.18868	0.588678	0.00626954	0.318123	0.00703972	0.0501719	0.039179	0.940506	0.0119316	0.0564364
anks1a	0.0150146	0.0588099	0.236164	0.108591	0.0633465	0.0976285	0.0173074	0.0727542	0.0353307	0.0573716	0.0602033	0.0345932	0.180278	0.0119875	0.0527871	0.010686	0.0180941	0.112042	0.0206097	0.13955	0.0338687	0.0606167	0.113206	0.055233	0.0174372	0.0144429	0.326434	0.0518144	0.0524496	0.118336	0.0338967	0.0377061	0.018215	0.134588	0.0194648	0.0276706	0.0496272	0.0627111	0.158565	0.0916195	0.0572379	0.0410964	0.0330729	0.047839	0.0636523	0.0111965	0.758044	0.0808318	0.0382152
pou2f3	0.0414521	0.0054263	0.0208709	0.0259103	0.00564033	0.0130387	0.0199544	0.00889565	0.00443402	0.00579264	0.00546243	0.0044053	0.14537	0.0231697	0.00514276	0.0245028	0.0205374	0.0267832	0.0231523	0.0135165	0.0043911	0.0649953	0.017721	0.00578219	0.020064	0.0225717	0.0383835	0.0055052	0.00525495	0.012387	0.00438989	0.0266704	0.0236367	0.13681	0.0240025	0.0138391	0.0247529	0.0257021	0.0150721	0.0865826	0.29434	0.00505012	0.126793	0.00536343	0.029158	0.0241345	0.760287	0.00637395	0.0270586
xrcc5	0.077056	0.0272	0.0358331	0.032207	0.0282001	0.0841699	0.0157578	0.0330182	0.0197705	0.0294212	0.0288788	0.0196312	0.0483051	0.0347351	0.0256782	0.0284408	0.0160366	0.0334478	0.0717939	0.0272322	0.0195133	0.0157545	0.0314244	0.0192997	0.0158123	0.0432976	0.100973	0.0284783	0.0270578	0.026139	0.0194145	0.0215241	0.0174813	0.674755	0.0726514	0.0578155	0.17961	0.0302428	0.0289229	0.0280539	0.583947	0.01562	0.334134	0.017221	0.0397141	0.0306084	0.180962	0.0344118	0.0216238
foxq1	0.0083625	0.0170616	0.0383245	0.0222195	0.0177199	0.00914785	0.0142218	0.0166615	0.012986	0.0157935	0.0177488	0.0128119	0.0704058	0.0077043	0.0161933	0.00761771	0.0146389	0.0225462	0.00809463	0.025382	0.0126717	0.0353575	0.0246941	0.0161109	0.0142978	0.00801593	0.0614619	0.014733	0.016407	0.0227135	0.012621	0.02678	0.0149239	0.0170716	0.00855251	0.00863706	0.0106504	0.00765404	0.0278237	0.0453705	0.0139451	0.0138337	0.0106647	0.0149519	0.00788624	0.00769704	0.444316	0.0207417	0.0269438
supt4h1.1	0.0613771	0.00643562	0.0294872	0.0352896	0.00674779	0.0162937	0.0247256	0.0107516	0.00483143	0.00663357	0.00642067	0.00478361	0.190523	0.0310959	0.00586867	0.0325475	0.0256048	0.0356753	0.0321162	0.0181577	0.0047645	0.0878101	0.0231748	0.00661706	0.0248996	0.0305114	0.0470557	0.0063347	0.00598478	0.0161596	0.004767	0.0342895	0.0303401	0.257766	0.0335846	0.0173597	0.0358619	0.0342647	0.0206592	0.118779	0.476973	0.0054834	0.221978	0.00595482	0.0398803	0.0322731	0.855221	0.00793771	0.0348526
kat6b.1	0.0144092	0.00863377	0.0267795	0.0080549	0.00907772	0.007565	0.0119623	0.010756	0.00660374	0.00641585	0.00881706	0.00654884	0.0495535	0.0109372	0.00811923	0.0116705	0.0121931	0.00840483	0.0103862	0.0173785	0.0064668	0.020014	0.00564945	0.00726439	0.012064	0.0105193	0.0120935	0.00833086	0.00833377	0.0154961	0.00648116	0.0156994	0.0130212	0.0191454	0.0102329	0.0076762	0.0101538	0.0119706	0.0194278	0.0265998	0.0393539	0.0062026	0.0251086	0.00659236	0.0124029	0.0113162	0.539353	0.0103848	0.0158183
lhx9.1	0.0389142	0.00543531	0.0218137	0.026893	0.00564642	0.0118023	0.0201547	0.00902977	0.00442996	0.00574135	0.00548239	0.00440036	0.150582	0.0220063	0.00515176	0.0238336	0.0207738	0.027728	0.0214135	0.0139011	0.00438373	0.0671088	0.0184777	0.00573383	0.0202584	0.0212404	0.0403582	0.00550347	0.00528519	0.0128111	0.00438459	0.0271819	0.0239233	0.118256	0.0223467	0.0125175	0.0218497	0.0250056	0.0156161	0.0900319	0.280564	0.00500604	0.120436	0.00532238	0.0279862	0.02326	0.779325	0.00642586	0.0275822
ppara.1	0.0482095	0.00572977	0.0244436	0.0300982	0.00596185	0.0147629	0.0214476	0.00951222	0.00452924	0.00607326	0.00573585	0.00449731	0.16411	0.0260436	0.00534603	0.0271156	0.0220743	0.0305548	0.0270282	0.0152074	0.00448443	0.0725028	0.0197646	0.00600885	0.021511	0.0255684	0.042478	0.00571912	0.00544599	0.0137476	0.00448363	0.0287779	0.0256577	0.190582	0.0281413	0.0155881	0.0291853	0.0285912	0.0173088	0.0984877	0.369502	0.00519316	0.162895	0.00554275	0.0328875	0.0269613	0.811409	0.00688923	0.0292067
rara	0.00836281	0.0169046	0.0383275	0.021833	0.0176429	0.0090952	0.0139553	0.0166713	0.0128552	0.0155829	0.0176139	0.0127015	0.0706606	0.00769068	0.0161793	0.00759845	0.0143863	0.0220312	0.00808318	0.0254432	0.0125549	0.0355204	0.0246053	0.0160509	0.0140261	0.00803171	0.0620112	0.014767	0.016335	0.0226366	0.0125227	0.0268027	0.0146465	0.016873	0.00856871	0.00858965	0.0105634	0.00764565	0.0280081	0.0454629	0.0138256	0.0137504	0.0107037	0.0148736	0.00787378	0.0076803	0.448794	0.0208801	0.0269901
foxc2	0.0413485	0.00548615	0.0214997	0.0263807	0.00567943	0.012895	0.0200548	0.00895544	0.00444973	0.00578271	0.00549433	0.00441592	0.146131	0.0230403	0.00517066	0.0244937	0.0206447	0.0269078	0.0229789	0.0137076	0.00440156	0.0650958	0.0179029	0.00578566	0.0202156	0.0224542	0.0384875	0.00551967	0.00526416	0.0125875	0.00440584	0.0266662	0.0239563	0.1341	0.0238896	0.0136275	0.0241924	0.0257065	0.015426	0.0878059	0.302489	0.00505153	0.128732	0.00537891	0.0290274	0.0240741	0.766868	0.00646744	0.0270408
meis3	0.00795135	0.0153208	0.0309843	0.0189774	0.0158233	0.00808497	0.0156874	0.014683	0.0119914	0.0140748	0.0159695	0.0118468	0.0716933	0.00737087	0.0147816	0.00730826	0.0160785	0.0191976	0.00754463	0.0217111	0.0117109	0.0377024	0.021235	0.0146272	0.0157809	0.00764706	0.0487663	0.0132575	0.0149709	0.019594	0.0116511	0.0289067	0.0165832	0.118702	0.00799911	0.00782405	0.00922292	0.00734499	0.0236934	0.047493	0.0118594	0.0127827	0.00961999	0.0136856	0.00752498	0.00737462	0.443671	0.0184103	0.029111
runx3	0.0493114	0.00585408	0.0237144	0.0298936	0.00614677	0.0148574	0.0217855	0.00971449	0.00467117	0.00627193	0.00588852	0.00463159	0.16438	0.0263419	0.00548499	0.027668	0.0224179	0.0305908	0.0269821	0.0151627	0.0046156	0.0738787	0.0200237	0.00619013	0.0218781	0.0259456	0.0422674	0.00595286	0.00562807	0.0138249	0.00461592	0.0296314	0.0260096	0.184596	0.028004	0.0155981	0.0294448	0.029143	0.016983	0.0992479	0.367119	0.00530154	0.159211	0.00567676	0.0335857	0.0273801	0.799	0.00704773	0.0300522
atf6	0.00940556	0.02576	0.0760319	0.0360856	0.0273848	0.0125662	0.0148676	0.0248246	0.0177215	0.0226188	0.0269121	0.0173953	0.100516	0.00826725	0.0239028	0.0080345	0.0153965	0.0367831	0.00968524	0.0444718	0.017191	0.0436142	0.039494	0.0223749	0.0149532	0.00897687	0.115577	0.0210219	0.0238368	0.0382196	0.0171043	0.031951	0.0156806	0.0303739	0.0100809	0.0108735	0.0157054	0.00808915	0.0501276	0.0582858	0.0204406	0.0181165	0.0125938	0.020334	0.00848	0.0081646	0.60536	0.0336263	0.0321865
etv1.1	0.161988	0.0120343	0.0862984	0.0993224	0.012396	0.0208835	0.0598852	0.0236909	0.00710779	0.0115932	0.0124933	0.00694726	0.388986	0.0620512	0.0107305	0.0683209	0.0622982	0.0928275	0.0589161	0.0473489	0.00685707	0.197575	0.0508883	0.0104053	0.0604041	0.0581214	0.0975701	0.0107189	0.0108747	0.042	0.00685337	0.0867517	0.0786628	0.521953	0.0660896	0.0220414	0.0719515	0.0734416	0.0555793	0.252365	0.785047	0.007988	0.541133	0.00910447	0.0900892	0.0664348	0.973121	0.017314	0.0884192
glis2	0.00823383	0.0169308	0.0385194	0.021911	0.0176605	0.00865196	0.0157639	0.0166726	0.0128821	0.0155148	0.0175258	0.0127137	0.0823074	0.00761759	0.0160361	0.00753362	0.0161758	0.0222152	0.00787584	0.0255537	0.0125831	0.0414838	0.0244658	0.0159435	0.0158397	0.00792565	0.061194	0.0145373	0.0162792	0.0227708	0.0125329	0.0307928	0.0166249	0.126074	0.00837999	0.00827807	0.0099696	0.00757731	0.0280929	0.053292	0.0130811	0.0136984	0.0103245	0.0147954	0.0077747	0.00761627	0.516881	0.0206015	0.0310185
phox2b	0.0474578	0.0193556	0.0349624	0.0154374	0.0203541	0.0328093	0.00989112	0.0179356	0.0126531	0.0098621	0.0201368	0.0124525	0.0293903	0.0238191	0.0176942	0.0216808	0.0100912	0.0159813	0.0368342	0.0251597	0.0123073	0.0135536	0.0132557	0.0113374	0.00993246	0.0269979	0.0269951	0.0144605	0.0180807	0.0242391	0.0123042	0.00735184	0.011141	0.306238	0.0383242	0.0268969	0.0655451	0.0226737	0.0279156	0.0171745	0.311448	0.00883802	0.165663	0.0099652	0.0279329	0.0226066	0.192597	0.0251515	0.00739182
taf1a	0.00991131	0.0307142	0.094928	0.0438381	0.0321861	0.0139892	0.0153488	0.0292252	0.0200918	0.0262264	0.0314826	0.0197044	0.118075	0.00860248	0.0279584	0.00829491	0.0159327	0.0450777	0.0104047	0.054523	0.0194103	0.0489092	0.0473114	0.0259223	0.0154639	0.00938015	0.14241	0.023626	0.0278022	0.0460051	0.0193887	0.0346601	0.0162918	0.036172	0.010756	0.0118338	0.017898	0.00834836	0.0619933	0.0657842	0.0232079	0.0206038	0.0153913	0.0232427	0.00879366	0.00844243	0.669684	0.0408127	0.0349343
gata3	0.0574606	0.021856	0.0390904	0.0173776	0.0228981	0.0407256	0.0108968	0.0194103	0.0144317	0.0112452	0.0232857	0.0142261	0.0327033	0.0281939	0.0204242	0.02537	0.0111297	0.0179309	0.0451708	0.0277116	0.0139973	0.0151782	0.0149746	0.0130805	0.0109395	0.0324672	0.0301162	0.0159713	0.0210255	0.02637	0.014036	0.0080113	0.0124029	0.368235	0.0475091	0.0328374	0.0823081	0.0266881	0.0308107	0.019264	0.368796	0.0098796	0.20181	0.0112738	0.0333304	0.0266055	0.223862	0.0285539	0.00806675
znf337	0.0117093	0.00632194	0.00861869	0.00606165	0.00642307	0.01003	0.00549614	0.00520317	0.00524492	0.00464175	0.00619998	0.00523663	0.0056673	0.0092416	0.00596006	0.00901039	0.00554693	0.00621955	0.0109465	0.0065525	0.0052121	0.0042535	0.00433162	0.00669459	0.00550536	0.00962392	0.00776435	0.00457145	0.00598201	0.00603288	0.00523986	0.00417708	0.00579696	0.0321206	0.0107053	0.0093397	0.0130934	0.00917783	0.0071878	0.00465084	0.0328393	0.00589962	0.0213803	0.00628116	0.00984343	0.00910984	0.0224743	0.00700377	0.00418275
dbp.1	0.00858816	0.0198856	0.0479301	0.0258623	0.0206746	0.00924239	0.0161974	0.0185077	0.0144102	0.0177146	0.020479	0.014172	0.0923378	0.00789151	0.0186282	0.00779384	0.0166998	0.0260546	0.0082606	0.0296136	0.0140177	0.0442879	0.0288661	0.0179	0.0163016	0.00824991	0.0762816	0.0163905	0.0183652	0.0260235	0.0140066	0.0330324	0.017205	0.148703	0.0088026	0.00876182	0.0107545	0.00783717	0.0335172	0.0580851	0.0146593	0.0150804	0.0111166	0.0166204	0.00807799	0.00787941	0.586036	0.0248022	0.0332621
l3mbtl1	0.00916758	0.0210856	0.0563282	0.0283128	0.0220211	0.0108117	0.0151582	0.0206723	0.0152235	0.0184414	0.021797	0.0149813	0.0928364	0.008253	0.0196191	0.00812742	0.0156636	0.0286797	0.00907917	0.0342982	0.0148	0.0425435	0.0322557	0.0186127	0.0152479	0.00873908	0.0905901	0.0180155	0.0198022	0.030037	0.014765	0.0316303	0.0159834	0.118013	0.00959642	0.00984057	0.0129745	0.00817912	0.0385944	0.0565629	0.0177125	0.0156823	0.0125159	0.0171885	0.00845884	0.00822877	0.573894	0.0261944	0.0318594
znf350	0.012788	0.0441215	0.162404	0.0727454	0.0484685	0.0263425	0.0161079	0.0466281	0.0271124	0.0386386	0.0464114	0.026442	0.179386	0.0104076	0.040308	0.00963219	0.0167877	0.0743145	0.0159402	0.0905466	0.0259699	0.0632448	0.0774878	0.0356799	0.0162145	0.0120472	0.239518	0.0337965	0.0403053	0.0764909	0.0260197	0.0393254	0.0171044	0.0751272	0.0155269	0.0201076	0.0356402	0.00974297	0.105207	0.0919241	0.0424509	0.0270111	0.0251939	0.0312491	0.0104866	0.00996858	0.755329	0.0622287	0.0398902
myod1	0.0466933	0.0056665	0.0229164	0.0278586	0.00593448	0.0136259	0.0213344	0.00941127	0.00455977	0.00603056	0.00568934	0.00452372	0.15672	0.0250071	0.00532766	0.0266594	0.0219728	0.0286201	0.0251207	0.0146512	0.00451164	0.070738	0.01895	0.00594823	0.0214554	0.0242211	0.0402596	0.00575184	0.00543702	0.0134377	0.00451828	0.0290547	0.0255987	0.164306	0.0260084	0.0144587	0.0265586	0.0280889	0.0163711	0.0954718	0.34688	0.00513196	0.149783	0.0054828	0.0321349	0.0262047	0.789429	0.00672421	0.0295171
tcf3	0.173145	0.0435255	0.0885352	0.0406475	0.0457305	0.148742	0.0252298	0.0355453	0.031276	0.0274002	0.0461426	0.0307506	0.0564812	0.0847808	0.0412654	0.0727732	0.0260043	0.041805	0.149732	0.0545364	0.0306186	0.0281527	0.0367139	0.0311183	0.0254455	0.101966	0.0837087	0.0303018	0.0423291	0.0516075	0.0304268	0.0172793	0.0296711	0.753955	0.157232	0.113164	0.288063	0.0772595	0.061652	0.0350817	0.71743	0.0238209	0.513352	0.0268557	0.0991747	0.078103	0.418523	0.0559708	0.0173816
emx2	0.103024	0.0292603	0.054935	0.0383491	0.0305529	0.0779574	0.0179458	0.0259888	0.019653	0.0190458	0.0312339	0.0193624	0.0579996	0.0463938	0.0274798	0.0397426	0.0183301	0.0389881	0.0809578	0.0369639	0.0192232	0.0240444	0.0366658	0.0229765	0.0180058	0.0550241	0.0911631	0.021247	0.0288957	0.0347723	0.0191429	0.0134533	0.0203297	0.625033	0.0798328	0.0597502	0.167988	0.0420489	0.0410014	0.0316906	0.56916	0.0179474	0.342405	0.0199479	0.0556044	0.0424047	0.439889	0.0374443	0.0135682
bhlha15.1	0.0679898	0.0231713	0.0432192	0.0184109	0.0241671	0.0474926	0.0116011	0.0203583	0.0155457	0.0120304	0.0244903	0.0152774	0.0350852	0.0332185	0.0216272	0.0298143	0.0118712	0.0188533	0.0529467	0.0295862	0.0150233	0.0160541	0.015855	0.0143112	0.0116398	0.0382728	0.0322989	0.0166002	0.0224781	0.0281147	0.0150601	0.00851339	0.0134816	0.42283	0.0565381	0.0381471	0.0961642	0.0313332	0.033034	0.0203743	0.418162	0.0106781	0.234325	0.012316	0.0398424	0.0314013	0.269109	0.030154	0.00856771
sin3b	0.0940109	0.0109303	0.0820304	0.101357	0.0114077	0.0120757	0.0477964	0.0213635	0.00642291	0.0102315	0.0113234	0.00626119	0.355727	0.0394322	0.00973846	0.0467752	0.0494944	0.0964768	0.0308598	0.0442298	0.00614017	0.179054	0.0516529	0.00928419	0.048206	0.0338393	0.0992544	0.00941362	0.00980908	0.0383402	0.00613522	0.0707149	0.062799	0.316784	0.0346496	0.0132963	0.0330675	0.0500355	0.0535376	0.232645	0.624083	0.0070867	0.352111	0.00810055	0.0578236	0.0441317	0.96865	0.0159003	0.0721352
sox10	0.0367631	0.0074412	0.0184334	0.0111788	0.00786621	0.0262281	0.00594153	0.00984552	0.00547214	0.0133009	0.00748421	0.00538744	0.0222617	0.0201075	0.00681509	0.0183008	0.00600882	0.0115771	0.0289752	0.013344	0.00537053	0.0116431	0.0165411	0.0069516	0.00594081	0.0222887	0.0344905	0.00909477	0.00694077	0.0126921	0.00538318	0.0109958	0.00647324	0.223281	0.0300741	0.0219983	0.0475316	0.0191007	0.014358	0.0140892	0.233953	0.00572843	0.120114	0.00632538	0.0230832	0.0190499	0.132936	0.00911539	0.0110577
hoxa10	0.0398671	0.00536331	0.0201514	0.0251388	0.00558236	0.0129529	0.0192769	0.0087239	0.00440863	0.0056851	0.0054034	0.00437912	0.13891	0.0224592	0.00510132	0.0237206	0.0198127	0.0258831	0.0226529	0.0132535	0.00436651	0.0623045	0.0176203	0.0057155	0.0193981	0.0219423	0.0381363	0.00545836	0.00520761	0.0120443	0.00436773	0.0258395	0.0227644	0.128434	0.023395	0.0136687	0.0240129	0.0247915	0.0146385	0.0832274	0.281491	0.00500218	0.12043	0.00531582	0.028027	0.0232906	0.747571	0.00627475	0.026195
ctnnb1.1	0.03189	0.00493669	0.0154407	0.0194643	0.00510087	0.0116206	0.0164934	0.0076914	0.00420162	0.00528456	0.00497373	0.00417882	0.109771	0.0191941	0.00471977	0.0203648	0.0169158	0.0200855	0.0192445	0.0108886	0.00416749	0.0507132	0.0141742	0.00532019	0.0165958	0.0187599	0.0304983	0.00504671	0.00482957	0.0101425	0.00416755	0.0214951	0.0191405	0.085118	0.0196763	0.0121774	0.0200078	0.0212168	0.0119289	0.0663105	0.192796	0.00475393	0.0863954	0.00500118	0.0234892	0.0200053	0.656811	0.00558367	0.0217569
tsg101.1	0.00787248	0.0141677	0.0271112	0.0174932	0.0146309	0.00792594	0.0146079	0.0134458	0.0112241	0.0130237	0.014757	0.0110664	0.0626371	0.00731503	0.0137174	0.00725508	0.0149654	0.01758	0.00746635	0.0191877	0.0109618	0.0335765	0.0194304	0.0137629	0.0146789	0.00757619	0.0423044	0.0123448	0.0138274	0.01753	0.0109166	0.0264094	0.0154084	0.0177293	0.00789319	0.0077175	0.00902273	0.0072929	0.0210286	0.0420109	0.0114204	0.0121273	0.00944308	0.0129538	0.00747207	0.00731682	0.376196	0.016877	0.0265719
satb2.2	0.103146	0.0335099	0.0974396	0.0421422	0.0354166	0.115368	0.0196475	0.0347076	0.0247295	0.0327126	0.035003	0.0243059	0.0484152	0.0471249	0.031405	0.0382759	0.0200823	0.0430053	0.0993879	0.0554664	0.0241491	0.0242957	0.0384475	0.0257335	0.0197516	0.0596845	0.0965761	0.0336537	0.0327918	0.0521368	0.0240567	0.0234128	0.0229753	0.712761	0.106785	0.0812149	0.23667	0.0407242	0.0673715	0.0296851	0.657689	0.0197115	0.429914	0.0223817	0.053111	0.0415905	0.319447	0.042201	0.0191116
hoxd1	0.0481933	0.00568834	0.0232866	0.0283702	0.00592294	0.0156156	0.0208806	0.00932467	0.00454966	0.00602815	0.00569418	0.00451507	0.155219	0.0261369	0.00533635	0.026885	0.0215468	0.0290601	0.0275467	0.0146346	0.00449969	0.0687792	0.0190252	0.00601785	0.0210049	0.0259583	0.0408736	0.00574999	0.00545124	0.0132818	0.00450438	0.0276341	0.0249538	0.195036	0.0283164	0.0162223	0.0305012	0.0282652	0.0164199	0.0923194	0.36144	0.00518544	0.156552	0.00553843	0.0325276	0.0267065	0.786281	0.00676762	0.0280623
ell	0.0269654	0.00504533	0.00970116	0.00647178	0.0051884	0.0109218	0.0147823	0.0054808	0.00431972	0.0107887	0.0050793	0.00429824	0.058918	0.0175715	0.00483316	0.0187976	0.0150655	0.00673046	0.0172605	0.0071934	0.00428468	0.0251373	0.00922158	0.00552881	0.0148758	0.0170956	0.0191799	0.00716506	0.00493154	0.00659303	0.00428584	0.0317969	0.0167707	0.0583285	0.0173764	0.0114974	0.0171507	0.0194945	0.00763444	0.0335161	0.12595	0.0049902	0.0646268	0.00524486	0.0210656	0.0182827	0.519645	0.0056311	0.0320243
arid1a	0.0115858	0.0367406	0.129769	0.0597316	0.0396897	0.0200053	0.0164417	0.0380867	0.0231787	0.0329682	0.0379821	0.0226653	0.16058	0.00983319	0.0329103	0.00925045	0.017052	0.0614587	0.0132191	0.073785	0.0222037	0.0579877	0.0634594	0.0310821	0.0165421	0.0109696	0.196986	0.0283467	0.0327983	0.0618653	0.02227	0.0382234	0.0175212	0.057424	0.0132877	0.0159071	0.0269123	0.00934094	0.0855798	0.0822962	0.0253011	0.0239292	0.0209443	0.0274201	0.0100056	0.00951985	0.736192	0.050287	0.0385837
tle1	0.0632919	0.0279613	0.0534854	0.0364612	0.0288891	0.0561472	0.0168817	0.0272127	0.0199796	0.0196981	0.0295142	0.0197044	0.0502958	0.0263432	0.0263132	0.0230335	0.0172798	0.0374814	0.0530039	0.0384337	0.019712	0.0223889	0.0369392	0.0217662	0.0168752	0.0323877	0.102227	0.0225566	0.0280905	0.0369285	0.019546	0.0132648	0.0191227	0.6097	0.05032	0.0396102	0.126419	0.0245461	0.0416048	0.0286735	0.516939	0.0174844	0.273595	0.0193048	0.0317342	0.0240138	0.375187	0.0350819	0.0133021
mecom	0.0305015	0.00487604	0.0149596	0.0186659	0.00502894	0.0113285	0.0161324	0.00754666	0.00417276	0.00520783	0.00490996	0.00415095	0.105508	0.0185699	0.00466692	0.019735	0.0165508	0.0192716	0.0185699	0.0105693	0.00414029	0.0490388	0.0137456	0.00526437	0.0162446	0.0181372	0.0293615	0.0049919	0.00477341	0.00985269	0.00413961	0.0209396	0.0186695	0.0780609	0.0189971	0.0118426	0.0192287	0.0205577	0.0115981	0.0638347	0.178583	0.00471706	0.080889	0.00496175	0.0226765	0.0193676	0.638801	0.00549476	0.021196
tlr2	0.0471974	0.00578004	0.02505	0.0302702	0.00602039	0.0134912	0.022469	0.00993744	0.00460363	0.0061308	0.00579894	0.00456881	0.167094	0.025239	0.00541478	0.0270911	0.0230688	0.0309591	0.0250847	0.0156404	0.00455455	0.0755422	0.020233	0.00603438	0.0225382	0.0244487	0.0424611	0.00586245	0.00551945	0.0143802	0.00455274	0.0304895	0.0271179	0.163219	0.0259625	0.0143053	0.0264246	0.028501	0.0178663	0.101815	0.354761	0.00520808	0.154717	0.00556879	0.0324837	0.0265708	0.810634	0.0068918	0.0309862
nfatc1.1	0.0409038	0.0053993	0.0202878	0.0253833	0.00562271	0.0132036	0.0195093	0.00886496	0.00443476	0.00575176	0.00544029	0.00440571	0.140871	0.0228812	0.00513024	0.0242027	0.0200898	0.0261696	0.0231101	0.0133182	0.0043937	0.0629989	0.0176976	0.00577413	0.0196487	0.0223982	0.0382803	0.00550667	0.00523949	0.0122514	0.00439436	0.0261531	0.0231588	0.131071	0.0239404	0.0139284	0.0246938	0.0253646	0.0148243	0.0839282	0.283056	0.00506505	0.12318	0.00538234	0.0287489	0.0238511	0.74944	0.00630281	0.02654
tfap2c	0.0690321	0.00676573	0.0328373	0.0411024	0.00715342	0.0186201	0.0270098	0.0118136	0.00506062	0.00707549	0.00679646	0.00500906	0.207443	0.0347015	0.0062273	0.0358121	0.0280604	0.0415689	0.036861	0.0199839	0.00499252	0.0970396	0.0261207	0.00701145	0.027177	0.034562	0.0527197	0.00670837	0.00635556	0.0180726	0.00500026	0.0377174	0.0332673	0.306983	0.0383085	0.0197783	0.0432309	0.0378478	0.0226181	0.131167	0.529081	0.00573443	0.256904	0.00627213	0.0444653	0.0356451	0.868716	0.00841325	0.0383418
rasgrf1	0.0110406	0.0320939	0.106824	0.0505595	0.0343359	0.0289665	0.0125264	0.0349269	0.0218243	0.0304014	0.0338712	0.0215079	0.0767944	0.00909053	0.0303274	0.00801843	0.0129849	0.0532359	0.0164995	0.0638706	0.0210938	0.031896	0.0531058	0.0294207	0.0125216	0.0108689	0.160006	0.0277707	0.0304343	0.05537	0.0209931	0.0223308	0.0130456	0.0671429	0.0147584	0.0214293	0.0394146	0.00807745	0.0720397	0.0434897	0.0377227	0.0233017	0.0228092	0.0260788	0.00876329	0.0083822	0.454751	0.043345	0.0224568
gtf2b	0.0192381	0.0554277	0.209696	0.101635	0.0610956	0.0525332	0.0148607	0.0603993	0.0329541	0.0502235	0.0569434	0.0320612	0.170161	0.0143561	0.049523	0.0120351	0.0155466	0.104914	0.0291122	0.117931	0.0314729	0.0576005	0.108165	0.0444245	0.0149799	0.0183222	0.321263	0.0427421	0.0496364	0.100306	0.031407	0.0340561	0.0158709	0.135267	0.0265531	0.0390914	0.070121	0.0122251	0.136002	0.0874683	0.0773129	0.0325834	0.0450688	0.0383482	0.0139948	0.0128765	0.740468	0.079171	0.0344689
dtx1	0.00865744	0.0190135	0.0468791	0.0250216	0.0197606	0.00947242	0.0157958	0.0183752	0.0139414	0.0171572	0.0196275	0.0137641	0.0902385	0.00788898	0.0178961	0.00779985	0.016264	0.025515	0.00835512	0.0291024	0.0135987	0.0433894	0.0279201	0.0176337	0.0158941	0.00825397	0.073939	0.0160991	0.0179185	0.0259473	0.0135586	0.0322212	0.0166823	0.127145	0.00887533	0.00891245	0.0111666	0.00784932	0.0324041	0.0563758	0.0153238	0.014905	0.0113782	0.0162911	0.00810719	0.0078852	0.570686	0.0234109	0.032475
gemin2	0.0154305	0.0549028	0.201626	0.091319	0.0592993	0.0341661	0.0185731	0.0566585	0.0319959	0.0463089	0.0564101	0.0310509	0.2362	0.0118902	0.0484387	0.0106805	0.0194111	0.0945118	0.0197477	0.111389	0.0304755	0.0831917	0.0964016	0.0410123	0.0188278	0.0144057	0.289415	0.0406044	0.0484593	0.0938792	0.0304855	0.0502551	0.0198743	0.409267	0.019317	0.0257629	0.0468828	0.0108215	0.131188	0.125789	0.0570431	0.0302813	0.0321677	0.0353735	0.0120016	0.0111622	0.817761	0.0769453	0.0509705
znf580	0.0639563	0.00721211	0.0408045	0.0525444	0.00759198	0.0129839	0.0302574	0.0131665	0.00515491	0.00730851	0.00734012	0.00510634	0.236422	0.030956	0.00660247	0.0348292	0.031401	0.0515188	0.0283328	0.0241866	0.00506963	0.112368	0.0315842	0.00716849	0.0304071	0.029398	0.0625508	0.00697915	0.00672254	0.0212881	0.00506285	0.0443198	0.0377718	0.22571	0.0303438	0.0140938	0.0289064	0.0368025	0.0275858	0.152085	0.498603	0.00578928	0.241065	0.00638874	0.0420782	0.0334138	0.91087	0.00928716	0.0450537
il6	0.11007	0.0349781	0.0602379	0.0293102	0.0365011	0.0850577	0.0197862	0.026703	0.0249854	0.019752	0.0370306	0.0246836	0.047668	0.0520918	0.0328391	0.0450969	0.020263	0.0298347	0.0885546	0.0396341	0.0244856	0.0228573	0.0256968	0.0246158	0.0198038	0.0618988	0.053633	0.0237048	0.0345508	0.0370641	0.0242697	0.0135136	0.0230211	0.622408	0.0924595	0.0655302	0.172964	0.0477207	0.0446324	0.0283322	0.575312	0.0182229	0.349982	0.0210473	0.0618131	0.0481675	0.310774	0.0441566	0.0135961
cebpd	0.0537002	0.00625693	0.0313379	0.0372946	0.0065367	0.0133973	0.0250318	0.0109345	0.00474106	0.00636604	0.00630154	0.00470111	0.196326	0.0276597	0.00579536	0.0302042	0.0258386	0.0372709	0.0267925	0.0186827	0.00467095	0.0892552	0.0242257	0.00635138	0.0251626	0.0267323	0.0505812	0.0062008	0.00586965	0.016724	0.00466633	0.0355185	0.0305727	0.191517	0.0282901	0.0142723	0.0276582	0.0318187	0.0216115	0.12125	0.422228	0.00532101	0.189487	0.00573754	0.0364116	0.029456	0.865714	0.00786191	0.0361518
nkx2-1.1	0.0489166	0.00575707	0.0234253	0.0298608	0.00602951	0.0153699	0.0214101	0.00952897	0.00460438	0.00613694	0.00579062	0.00457042	0.156287	0.0264684	0.00541142	0.0273966	0.0221019	0.030765	0.0275001	0.0148465	0.0045527	0.0705029	0.0197085	0.00609503	0.0215272	0.0261569	0.0419172	0.00583535	0.00551735	0.0135922	0.00455527	0.0283526	0.0257095	0.185529	0.0285025	0.0161519	0.030601	0.0288071	0.0166753	0.094073	0.36433	0.00524853	0.160306	0.00559821	0.0332991	0.0272229	0.789301	0.00690495	0.0288264
atxn7	0.166989	0.0138037	0.107223	0.132311	0.0143114	0.0186998	0.0651059	0.0280638	0.00786623	0.0128891	0.0146958	0.0076725	0.436394	0.0621343	0.0125035	0.0697908	0.067735	0.123845	0.0544822	0.0566894	0.00750668	0.223839	0.0601685	0.0114422	0.0653785	0.0559955	0.118559	0.0120828	0.0126261	0.0511219	0.00750016	0.0975139	0.085728	0.520038	0.0640272	0.0200079	0.06835	0.0755533	0.0686238	0.287752	0.778456	0.00860617	0.531464	0.00989822	0.0927286	0.0673686	0.867438	0.0210038	0.0993251
[truncated: 552 more columns]

## Sheet: seed=1010
	abca12	abca8	abca9	ac002407.3	ac004603.4	ac005703.2	ac008069.1	ac009158.1	ac009477.6	ac009506.2	ac009965.2	ac018682.7	ac021218.2	ac034110.1	ac068138.1	ac073333.8	ac074391.1.2	ac079612.1	ac091969.1	ac093381.2	ac093639.1	ac093690.1	ac093843.1	ac097724.3	acsm1	adam21	add1.1	af064858.8	agtr1.1	akap14	al133243.4	amica1.1	angptl1	anks1a	ap000280.66	ap000472.2	ap000884.4	ap003068.22	apbb2.1	apobec3f	arid1a	asph	atf6	atp13a4	atp8b5p.1	atxn10.1	atxn7	b3gnt2.1	bancr
pparg.1	0.014444	0.00972367	0.0153501	0.00926972	0.00998791	0.0127611	0.00787221	0.0114368	0.00888124	0.00797572	0.00933299	0.00884215	0.00903621	0.0116391	0.00922306	0.0110769	0.00787104	0.00939861	0.013096	0.012852	0.00882837	0.00777395	0.0084704	0.00879366	0.00785636	0.0119625	0.0112178	0.0101359	0.00904493	0.0119232	0.00890466	0.00748619	0.0080729	0.0345271	0.0132101	0.0121146	0.0151637	0.0111969	0.0134885	0.00831692	0.0356561	0.00829846	0.0229887	0.00855425	0.0121062	0.0113727	0.0176429	0.00977923	0.00751119
ehf.1	0.0153267	0.00971133	0.0126032	0.00973825	0.0100283	0.01474	0.00715352	0.00949099	0.00869378	0.00821705	0.00915494	0.00863159	0.0083112	0.0123746	0.00904313	0.0114566	0.00714539	0.00991779	0.0146272	0.0107394	0.0086248	0.00721702	0.00916038	0.00963439	0.0071419	0.0129917	0.0119738	0.00884063	0.00877209	0.0098113	0.00873152	0.0070443	0.00734163	0.0417742	0.0149344	0.0138552	0.0186074	0.0115543	0.0112486	0.00771577	0.0417855	0.00904836	0.0275532	0.00933917	0.0125997	0.0119464	0.0148722	0.00971442	0.00706691
foxp2.4	0.03559	0.00889146	0.0174454	0.0191297	0.00922153	0.0121248	0.0185057	0.0126443	0.00803071	0.0107263	0.00844362	0.00798431	0.113193	0.0222589	0.00833696	0.0249257	0.0186399	0.0192017	0.0185258	0.0144025	0.00798137	0.0542734	0.0203056	0.00932938	0.018526	0.0195615	0.0311819	0.0103128	0.00820813	0.0132141	0.00807226	0.0282893	0.0218859	0.0885095	0.0201238	0.0125959	0.0155566	0.0258032	0.0152256	0.0731643	0.134547	0.00871833	0.0652567	0.00904616	0.0279432	0.0240113	0.849085	0.00886285	0.0287576
hnf4g.1	0.0267927	0.0087967	0.0150056	0.0117042	0.00906241	0.0114958	0.0158119	0.0108623	0.00807344	0.0146549	0.00840294	0.00803236	0.0628611	0.0189508	0.00831849	0.0214891	0.0158649	0.0118938	0.0155415	0.0123669	0.00802577	0.0297279	0.015485	0.00914739	0.0158211	0.0168094	0.0210165	0.011615	0.0082057	0.0113711	0.00810588	0.0351019	0.0177171	0.0373667	0.0166754	0.0117778	0.0130935	0.0221624	0.0129923	0.0395804	0.0698336	0.00865452	0.041599	0.00891529	0.0230674	0.0204397	0.696092	0.00873833	0.035503
sp110	0.0153554	0.00944111	0.0122719	0.00955607	0.00973216	0.0139174	0.00730326	0.00929995	0.00856114	0.00810377	0.00889892	0.00851083	0.00836854	0.0124261	0.00882768	0.0117618	0.0072956	0.00972074	0.0141193	0.0104436	0.0085065	0.00734503	0.0089821	0.00945303	0.00729144	0.0127747	0.0116775	0.00865931	0.00858091	0.00957148	0.0086052	0.00716509	0.00746952	0.0364507	0.0144272	0.0132628	0.0163906	0.0118741	0.0110413	0.0078138	0.0371304	0.00893364	0.0247755	0.00920472	0.0128999	0.0121084	0.0149484	0.00936832	0.00718771
apbb2.1	0.0247919	0.0116616	0.0165722	0.018025	0.0118974	0.022465	0.00967843	0.0123947	0.00998987	0.0111432	0.0109169	0.00987667	0.0142906	0.015805	0.0106505	0.0142402	0.00968575	0.018137	0.0222686	0.0140034	0.00985487	0.0122287	0.0163103	0.0107643	0.00963572	0.0176846	0.0254848	0.0111298	0.0103322	0.0130046	0.0100175	0.00994087	0.010102	0.12021	0.0234227	0.0197101	0.0332552	0.0144897	0.0148029	0.0132523	0.126349	0.0098609	0.0650374	0.0103756	0.0166298	0.0150549	0.0772588	0.011646	0.00999063
tfdp2.1	0.0395373	0.0146043	0.023772	0.0226556	0.0146707	0.0362868	0.0121164	0.0153643	0.0126445	0.0132087	0.0138215	0.0125321	0.0165663	0.0215839	0.0134699	0.0180374	0.0121237	0.0228791	0.0333467	0.0181399	0.0125091	0.0139746	0.0209009	0.0129692	0.012071	0.0252918	0.0406495	0.0134354	0.0131194	0.0163513	0.0126799	0.0121319	0.0126952	0.244663	0.0368193	0.0306933	0.0595679	0.0184887	0.0191897	0.0151955	0.233622	0.0121319	0.120152	0.0127222	0.0230028	0.0196803	0.163075	0.0147211	0.0121811
trip6	0.0175172	0.010297	0.013578	0.010401	0.0106384	0.0164891	0.00745692	0.0100919	0.00911652	0.00868776	0.00965748	0.00904184	0.00874975	0.0137233	0.00954086	0.0126952	0.00744771	0.0105872	0.0165356	0.0115342	0.00903078	0.0075153	0.0097368	0.0100958	0.0074406	0.014493	0.0127993	0.00932864	0.00920853	0.0104894	0.00915021	0.00730098	0.00766038	0.0512629	0.0170661	0.0153518	0.0217454	0.0128202	0.01211	0.00806315	0.0524412	0.00944197	0.0336204	0.00976879	0.0141478	0.013223	0.0166883	0.0103215	0.00732886
scmh1.2	0.0294324	0.0101456	0.014923	0.0122585	0.0104305	0.0249415	0.00931776	0.0116424	0.00891314	0.0145053	0.00948267	0.00885173	0.0147099	0.0194318	0.00932669	0.0175017	0.00932862	0.0122975	0.0255973	0.0128991	0.0088326	0.0127512	0.0172457	0.00965171	0.0092909	0.0210369	0.0285203	0.01168	0.00909026	0.0121319	0.00894934	0.0135311	0.0096646	0.123383	0.0272247	0.0222506	0.0360419	0.0177919	0.0133447	0.0136429	0.12982	0.00900427	0.0698273	0.00940878	0.0203558	0.0184002	0.0487984	0.0100111	0.0135768
grhl2.1	0.0160064	0.0151735	0.0244268	0.0183363	0.0150964	0.0160089	0.013742	0.0155032	0.0133448	0.0147273	0.0138069	0.0131624	0.05643	0.0149897	0.0137377	0.0147765	0.0140008	0.0182166	0.015381	0.0184965	0.013036	0.0322506	0.0233479	0.0142226	0.0137914	0.0151445	0.0376535	0.0140835	0.0131146	0.0164172	0.0132845	0.025654	0.0141062	0.0221368	0.0157909	0.0157712	0.0170246	0.0148504	0.0204682	0.0405333	0.019845	0.0136863	0.017538	0.0142436	0.01517	0.0148828	0.283577	0.0142494	0.0257999
hif3a.1	0.0421454	0.0150735	0.0261861	0.0245162	0.0152003	0.0438808	0.0123454	0.0157662	0.0128574	0.0136155	0.014227	0.0127357	0.0171576	0.0223228	0.0138479	0.0183063	0.0123574	0.0249403	0.0368274	0.0191746	0.0127022	0.0143331	0.023204	0.0133121	0.0123033	0.0269066	0.0469472	0.013835	0.0134158	0.0170829	0.0128772	0.0124356	0.0129881	0.339274	0.0421652	0.0350163	0.0759153	0.0188214	0.0205443	0.0156026	0.287127	0.0123131	0.141711	0.0129924	0.0239851	0.0202424	0.214235	0.0153554	0.0124974
nfib	0.0246602	0.0204777	0.0274157	0.026616	0.0217098	0.0298945	0.0105737	0.0162159	0.0159059	0.0135071	0.0189445	0.0157548	0.0142756	0.0134698	0.0179998	0.0118122	0.0105922	0.0272573	0.0223088	0.0201655	0.0157262	0.0120385	0.0265254	0.0186827	0.0105383	0.0162508	0.0606631	0.013801	0.017611	0.0178434	0.01595	0.0104067	0.0109845	0.388579	0.0248792	0.0224648	0.0543709	0.0120269	0.021425	0.0130445	0.251519	0.0162499	0.0980472	0.0174391	0.014306	0.0124796	0.0864442	0.0216531	0.0104378
znf423.1	0.0160977	0.0154377	0.0249863	0.0189288	0.0153388	0.0161161	0.0137824	0.0156461	0.0135098	0.014997	0.0140292	0.013314	0.057713	0.0150637	0.0139632	0.0148416	0.01404	0.0188228	0.0154667	0.0188664	0.0131931	0.032998	0.0239561	0.0143767	0.0138347	0.0152226	0.0389265	0.0142482	0.0132936	0.0167651	0.013443	0.0258792	0.0141252	0.0230425	0.0158941	0.0158637	0.0171845	0.0149161	0.0209619	0.0416181	0.0202269	0.0138316	0.0177154	0.0144027	0.0152445	0.0149489	0.295131	0.0145168	0.0260068
mef2c	0.0181998	0.0201713	0.044126	0.0263722	0.0211433	0.01854	0.0106955	0.0214286	0.0151325	0.0192483	0.0189601	0.0149386	0.0125895	0.0167231	0.0182546	0.0164399	0.0106912	0.0265666	0.0174495	0.0295957	0.0148168	0.0111855	0.0325497	0.0196606	0.0106732	0.0170999	0.0726809	0.0179338	0.0171159	0.0251175	0.0149808	0.0106355	0.01081	0.0255106	0.0180782	0.0179735	0.0206501	0.0165355	0.0330007	0.0119706	0.0281199	0.0162936	0.0212531	0.0180879	0.0169683	0.0165662	0.0477902	0.0215221	0.0106528
meox1	0.0170708	0.0186256	0.0363011	0.0234677	0.0190921	0.0171537	0.0114632	0.0193453	0.0151504	0.0174531	0.0172242	0.014929	0.0323477	0.0158578	0.0166728	0.0155826	0.0115488	0.0234396	0.0163208	0.0253004	0.0147718	0.0201382	0.0298036	0.0171862	0.0114692	0.0161017	0.0598773	0.0166421	0.015755	0.0220702	0.0150312	0.0167328	0.0115716	0.0295681	0.0169164	0.0168198	0.0186724	0.0156697	0.028334	0.0249908	0.023972	0.0156983	0.0194187	0.0167667	0.0160871	0.0157169	0.192022	0.0186984	0.0167899
foxp1.2	0.0353732	0.00914065	0.0178038	0.019977	0.00949627	0.0120095	0.020768	0.0129007	0.00819228	0.0109655	0.00865423	0.00814197	0.129821	0.022028	0.00854709	0.0252885	0.0209355	0.0199288	0.0179969	0.0147823	0.0081422	0.0629206	0.0211403	0.00953207	0.0208259	0.0192788	0.0328826	0.0105671	0.00838253	0.0135241	0.00823594	0.0327359	0.0249346	0.0876665	0.0196637	0.0123837	0.0151239	0.026224	0.0156481	0.0853245	0.136782	0.00888508	0.063994	0.00923933	0.0283208	0.0241935	0.877246	0.00912801	0.0333401
creb5.2	0.0322614	0.0168995	0.0331158	0.0321584	0.0173559	0.0398454	0.0127598	0.0192663	0.0139743	0.0155382	0.0157736	0.0138182	0.0180968	0.0164928	0.0151541	0.0139852	0.0127479	0.0329857	0.0287114	0.0245963	0.0138076	0.0146355	0.0330654	0.0137007	0.0127155	0.0202033	0.0788101	0.0164553	0.0148035	0.0214353	0.0139915	0.0128055	0.0132766	0.449538	0.0340253	0.0292492	0.0755752	0.0142587	0.0266094	0.0160697	0.322256	0.0125885	0.132667	0.0132198	0.017516	0.0149299	0.147365	0.0174458	0.0128538
trim29	0.0149543	0.00920649	0.011975	0.00928774	0.00946851	0.013543	0.00716248	0.00905188	0.00838032	0.00793404	0.0086954	0.00832913	0.00817143	0.0121405	0.00864126	0.0115039	0.00715267	0.0094487	0.0137895	0.0101396	0.00832183	0.00719195	0.00874422	0.00927176	0.0071484	0.0124937	0.0114003	0.00844523	0.00839574	0.00930064	0.00841371	0.00702884	0.00732557	0.0347635	0.0140316	0.012945	0.0159027	0.0116106	0.010708	0.0076323	0.0355804	0.00876365	0.0238442	0.00902341	0.0125743	0.0118431	0.014404	0.00912818	0.00704965
spi1	0.0260531	0.00866159	0.0147362	0.0113917	0.00891203	0.0114376	0.015237	0.010661	0.00796489	0.0142841	0.00828673	0.00792603	0.056498	0.0185853	0.00821284	0.0208831	0.0152629	0.011596	0.015451	0.0120988	0.00791899	0.0274654	0.0151954	0.00901008	0.0152299	0.0165498	0.0205107	0.0114244	0.00808579	0.0111411	0.00799766	0.0325741	0.0169199	0.0341712	0.0164333	0.0117254	0.0129959	0.0214547	0.0127218	0.0362326	0.066846	0.00854369	0.0404986	0.00879451	0.0223699	0.0200049	0.651383	0.00859287	0.0329348
bmpr1b.2	0.0362285	0.0158275	0.0329434	0.0310314	0.0164667	0.0434145	0.012033	0.0191695	0.013289	0.0152297	0.0148449	0.013181	0.017584	0.017911	0.0143538	0.0146148	0.0120526	0.03212	0.032194	0.0244898	0.0131695	0.01418	0.0319974	0.0129516	0.012	0.0220294	0.0780014	0.0160808	0.0140422	0.0213825	0.0133455	0.0121727	0.01249	0.502038	0.0358417	0.0323157	0.0808241	0.0149675	0.026079	0.0155198	0.342191	0.0120138	0.148992	0.0125748	0.0192565	0.0161295	0.172707	0.016271	0.0122136
bcor.1	0.017351	0.0217647	0.0441089	0.0290755	0.0220041	0.0174865	0.0137712	0.0225876	0.0175743	0.0205025	0.0195833	0.0171732	0.0782143	0.0160286	0.0191431	0.0157443	0.0140436	0.0290701	0.0165383	0.0296035	0.0169397	0.042811	0.037782	0.0187624	0.0138292	0.0163056	0.0783209	0.0188832	0.0179611	0.0255967	0.0173503	0.0306458	0.014135	0.0370031	0.0171696	0.0170669	0.0193812	0.0158418	0.0338239	0.055404	0.0278638	0.0171815	0.0206955	0.0184478	0.0162785	0.0158764	0.540426	0.0210135	0.0308248
stat4	0.0197973	0.0233405	0.0598944	0.032777	0.02525	0.0212458	0.0110219	0.025234	0.0159154	0.0221093	0.0223734	0.0157312	0.0117158	0.017952	0.0210905	0.0175809	0.0110209	0.0331011	0.0192199	0.0371987	0.0155474	0.0105008	0.0390231	0.0223007	0.0110025	0.0184436	0.10096	0.0201289	0.0197217	0.0313946	0.0156592	0.0104318	0.0112024	0.0644045	0.0198878	0.0198878	0.0260768	0.01771	0.0423983	0.0110623	0.040601	0.0171475	0.0264832	0.020074	0.0182698	0.0177529	0.0424671	0.0260143	0.0104622
tbx4.1	0.0484205	0.00959206	0.0187542	0.0217236	0.0100149	0.0136603	0.0219613	0.0134461	0.00849194	0.0115088	0.00905719	0.00843201	0.142325	0.0278355	0.00891279	0.0310745	0.0221588	0.0216664	0.0231555	0.0155061	0.00842966	0.0700806	0.0230537	0.00994293	0.0220238	0.0247376	0.0371927	0.0111017	0.00874328	0.0141468	0.00853785	0.0355035	0.0266619	0.157611	0.0259989	0.0145805	0.0187208	0.0323656	0.0164001	0.0947829	0.212665	0.00919211	0.0943421	0.00959263	0.0359669	0.030132	0.904386	0.00965904	0.0361247
utf1	0.0160232	0.0153514	0.0246906	0.0188507	0.0152556	0.0160439	0.0145379	0.0155394	0.0135421	0.0148722	0.0139846	0.0133569	0.0628469	0.014999	0.0138943	0.0147866	0.0147878	0.0187107	0.0153992	0.0187846	0.0132164	0.0358952	0.0241289	0.0142159	0.0145825	0.0151519	0.0391899	0.0141667	0.0132734	0.0166529	0.0134818	0.0284891	0.0149625	0.0228644	0.0158145	0.0157859	0.017093	0.014863	0.0207123	0.0452207	0.020129	0.0137711	0.0176808	0.0143199	0.0151839	0.0148945	0.330638	0.0144238	0.028684
pou5f1	0.0310582	0.017703	0.0249154	0.0147429	0.0181518	0.029507	0.0119036	0.0177042	0.0151489	0.0119809	0.0167164	0.0150407	0.0146614	0.0191259	0.0162635	0.0166386	0.0119178	0.0147865	0.0284896	0.0203584	0.0149803	0.0126769	0.0137196	0.0126545	0.0118592	0.0219452	0.0194796	0.0157441	0.0157422	0.0188263	0.0151863	0.0111818	0.0124957	0.158299	0.0306552	0.0255879	0.0443297	0.01696	0.0214149	0.0136361	0.167835	0.0117776	0.0882975	0.012406	0.0199737	0.0176891	0.0441817	0.0178894	0.0112251
pax6.4	0.0461328	0.0150687	0.0271802	0.0257116	0.0151896	0.0438533	0.0122834	0.0164108	0.0130032	0.0138662	0.0142746	0.0128895	0.0168453	0.0236739	0.0138891	0.0193782	0.0122957	0.0262428	0.0390056	0.0200521	0.0128719	0.0141271	0.0249899	0.0132075	0.0122509	0.0286678	0.0521734	0.0143874	0.0135678	0.0178359	0.0130342	0.0122936	0.0128294	0.333412	0.0429731	0.0358156	0.0733964	0.0199457	0.0213338	0.0153338	0.296991	0.0122649	0.148824	0.0128525	0.0255568	0.0214099	0.241045	0.0152427	0.0123259
tcf4.1	0.0598307	0.0197261	0.0378849	0.0355249	0.0203051	0.10175	0.0123045	0.0620579	0.0167037	0.0233501	0.0184194	0.0166052	0.013951	0.028299	0.0179984	0.0210584	0.0123112	0.0364253	0.0624578	0.0303018	0.0165606	0.0123011	0.0334518	0.018412	0.0119951	0.038191	0.0612154	0.0235352	0.0174496	0.0281646	0.0167464	0.0119414	0.0127737	0.770784	0.0751663	0.067293	0.192861	0.0217458	0.0324028	0.0130839	0.543323	0.0170509	0.26929	0.0178384	0.0294896	0.0240068	0.0430855	0.0200849	0.0119871
irx4	0.0166714	0.0189944	0.0358607	0.0247682	0.0190417	0.0166872	0.0137765	0.0199955	0.0157407	0.0181425	0.0171257	0.0154933	0.0680297	0.015504	0.016801	0.0152524	0.0140521	0.0246341	0.0159421	0.0254449	0.0153282	0.0380044	0.0317284	0.0167611	0.0138421	0.0157337	0.059294	0.0168579	0.0157803	0.0221564	0.0156353	0.0277976	0.0141571	0.0281661	0.0164795	0.016362	0.0181592	0.0153408	0.0283948	0.0485349	0.0231097	0.015752	0.0189363	0.0166093	0.0157013	0.0153688	0.418592	0.0182344	0.0279871
nrl	0.0358192	0.00902409	0.0176321	0.0193307	0.00936605	0.0122404	0.0190615	0.0127565	0.00812048	0.0108	0.00855823	0.00807107	0.115016	0.0222582	0.00844725	0.0250101	0.0191863	0.0193961	0.0186073	0.0145793	0.00806942	0.0555334	0.0205319	0.00943598	0.0190739	0.019578	0.0316182	0.0104059	0.00829526	0.0133476	0.00816325	0.0291186	0.0226527	0.0837991	0.0200854	0.0127116	0.0158032	0.0258738	0.0154067	0.0749974	0.133503	0.00880658	0.0658767	0.00914969	0.0279859	0.0240159	0.846719	0.00900157	0.0296283
cdx2	0.0389161	0.0091349	0.0178342	0.0197469	0.00946944	0.0126793	0.0192147	0.0128731	0.0081859	0.0109316	0.00865358	0.00813544	0.117359	0.0236171	0.00853821	0.0263614	0.0193413	0.0197979	0.0197731	0.0147149	0.00813625	0.056666	0.0209036	0.0095465	0.0192487	0.0209717	0.0325223	0.0105116	0.00837073	0.0134666	0.00823027	0.0295608	0.0229153	0.099888	0.0216444	0.0133647	0.0168304	0.0273285	0.015592	0.0769673	0.151788	0.0088886	0.0730403	0.00924896	0.0298189	0.0254542	0.85496	0.00911433	0.0300543
foxl1	0.0158889	0.0145533	0.0226708	0.0174783	0.0144244	0.0159082	0.0145627	0.0148228	0.0129256	0.0142215	0.0132571	0.012753	0.0601922	0.014901	0.0131958	0.0146887	0.0148233	0.0173761	0.0152991	0.0172697	0.0126301	0.0347872	0.0222758	0.0136754	0.014619	0.0150576	0.0348759	0.013556	0.012574	0.015448	0.0128808	0.0279406	0.0150126	0.0218246	0.0156841	0.0156729	0.0169085	0.014763	0.0190672	0.0436016	0.0197049	0.0132759	0.0174264	0.0137586	0.0150795	0.0147964	0.308958	0.0135932	0.0280998
lmo3	0.0180168	0.0248973	0.0601186	0.0345871	0.0258285	0.0183663	0.0107116	0.0260639	0.018935	0.0229699	0.0228979	0.0185987	0.0322258	0.016385	0.0219854	0.0160482	0.010792	0.0346622	0.0172234	0.0373075	0.018319	0.0200109	0.0437228	0.0216592	0.0107082	0.0168796	0.105278	0.0208148	0.0206452	0.0312358	0.0186786	0.0149518	0.0107986	0.052004	0.017971	0.0177954	0.0221337	0.0161588	0.0427483	0.0248619	0.0359543	0.0187792	0.0241039	0.0207639	0.0166813	0.0161894	0.353419	0.0260929	0.0150004
nhlh2	0.0142266	0.0129981	0.0303428	0.0129185	0.0135546	0.00991485	0.0128116	0.0166169	0.0109651	0.0109633	0.0122351	0.0108601	0.0705953	0.0119896	0.0119383	0.0136742	0.0128367	0.0129819	0.0107899	0.0212899	0.0108043	0.0301919	0.0109423	0.0101351	0.0128238	0.0112032	0.0158186	0.0137378	0.0115497	0.0187793	0.0109311	0.0204117	0.0134602	0.0194976	0.0109907	0.00977767	0.0110979	0.0138823	0.0231969	0.0410039	0.0292523	0.00920231	0.0172788	0.00965013	0.0137537	0.0130147	0.916948	0.0134373	0.0207119
tp73.2	0.0350523	0.00880278	0.0173032	0.0188083	0.00912415	0.0121516	0.0178966	0.0125148	0.00795487	0.0105654	0.00836445	0.00791024	0.107397	0.0218377	0.00825747	0.0243599	0.0179986	0.0188849	0.0184955	0.0142457	0.00790838	0.0512978	0.0200337	0.00925874	0.0179176	0.0193968	0.0305454	0.0101959	0.00812723	0.0130765	0.00799495	0.0270501	0.021096	0.0855866	0.0199137	0.01266	0.0157614	0.0252308	0.0150718	0.0691582	0.131083	0.00865453	0.0655709	0.00898489	0.0272036	0.0234945	0.830369	0.00877049	0.0275169
tgif1	0.0158067	0.0143959	0.0219272	0.0170452	0.0142957	0.0158231	0.0145179	0.0146274	0.0128593	0.0139791	0.0131272	0.0126805	0.0591009	0.0148386	0.013074	0.0146271	0.0147713	0.0169254	0.0152176	0.0169477	0.0125596	0.0343639	0.0214496	0.0135183	0.0145694	0.0149874	0.0330293	0.0133206	0.0124923	0.0151569	0.0128118	0.0274504	0.0149659	0.0213687	0.0155966	0.0155968	0.0167879	0.0146943	0.0186171	0.0428312	0.0194175	0.0131495	0.0172595	0.0135917	0.0150076	0.014736	0.295556	0.0134629	0.0276276
tnf	0.0324908	0.00886488	0.0172222	0.0183966	0.00918049	0.0120655	0.0177482	0.0125535	0.00803728	0.0106158	0.00841817	0.00799173	0.101381	0.0208074	0.00831685	0.023368	0.0178168	0.0184958	0.0177934	0.0142345	0.00798863	0.0489311	0.0197023	0.00933132	0.0177509	0.0186584	0.0296665	0.0102364	0.00818205	0.0130901	0.0080804	0.0264081	0.0205585	0.0668125	0.0190664	0.0124135	0.0152224	0.0241549	0.0150425	0.0656383	0.112352	0.00874104	0.0592368	0.00906825	0.0258789	0.0224214	0.799428	0.0088237	0.026822
irf8	0.050171	0.0219906	0.0365259	0.0188318	0.0226918	0.0512703	0.0141586	0.0214166	0.0184532	0.0144932	0.0209503	0.0183082	0.0168106	0.026645	0.0201705	0.0216948	0.0141764	0.0188533	0.0442678	0.0263089	0.0182356	0.0142215	0.0171783	0.0147045	0.014154	0.0327493	0.028549	0.0185038	0.0194755	0.0236472	0.0184761	0.0129196	0.0147826	0.34168	0.0514728	0.041413	0.0874731	0.0224713	0.0287548	0.0153317	0.307768	0.0136666	0.161086	0.0143685	0.0285768	0.024116	0.0921656	0.022957	0.0129567
hlf.1	0.0165092	0.0180362	0.0319976	0.0231667	0.017906	0.0165626	0.0151214	0.018383	0.01524	0.0171192	0.0161465	0.0149912	0.0768114	0.0153875	0.0158802	0.0151678	0.0154252	0.0229348	0.0158603	0.023088	0.0148166	0.042793	0.0297863	0.0157501	0.0151791	0.0155888	0.0527346	0.0159161	0.0149978	0.0201295	0.0151518	0.0324849	0.015613	0.113489	0.0163524	0.0162614	0.0179268	0.015241	0.0258352	0.0546512	0.0222002	0.0150939	0.018665	0.0158181	0.0155927	0.0152809	0.450579	0.017065	0.0327099
jup	0.0166986	0.0189038	0.0353753	0.024918	0.0188777	0.0167407	0.0142992	0.0197477	0.0156875	0.0181322	0.0169432	0.0154276	0.0744263	0.0155222	0.016646	0.0152721	0.0145707	0.0246573	0.0160016	0.0249804	0.0152577	0.0412821	0.0315164	0.0169029	0.0143489	0.0157494	0.0591224	0.0168117	0.0156156	0.0217457	0.0155859	0.0302193	0.0147233	0.0287611	0.0165342	0.0164292	0.0182711	0.015358	0.0282444	0.0529631	0.0233038	0.015897	0.0190178	0.0167097	0.0157244	0.0153911	0.460054	0.0180582	0.0304217
plagl1.1	0.0161097	0.0162787	0.0275918	0.0206985	0.0162232	0.0160988	0.0140975	0.0165258	0.0141462	0.0158591	0.0148039	0.0139158	0.0630767	0.0150177	0.0146945	0.0148071	0.0143681	0.020552	0.0154379	0.020417	0.0137802	0.0357094	0.0263763	0.0150548	0.0141575	0.0151923	0.0447787	0.0148873	0.0139782	0.0180626	0.0140522	0.0276641	0.0144604	0.0242411	0.015899	0.0158382	0.0172666	0.014881	0.0228744	0.0452568	0.0207807	0.0144337	0.0178905	0.0150953	0.0152161	0.0149109	0.353296	0.0155267	0.0278351
esrrb	0.0236882	0.0602232	0.224705	0.105703	0.0629941	0.0192861	0.0670472	0.071019	0.0404376	0.0560713	0.0527222	0.0391375	0.237568	0.0198025	0.0501234	0.0193155	0.0679787	0.105994	0.0211216	0.115513	0.0382636	0.0809312	0.135962	0.0492998	0.0466521	0.0209816	0.361503	0.0484555	0.0445408	0.0934969	0.0394848	0.120411	0.0790194	0.024493	0.0238231	0.0230088	0.0339663	0.0213571	0.142281	0.164842	0.0617187	0.0409053	0.0391158	0.0469834	0.0212731	0.0195373	0.795095	0.0647969	0.0546917
hic1.1	0.041494	0.00929064	0.01843	0.0205809	0.00967252	0.0127631	0.0204571	0.0131476	0.0082859	0.0111173	0.00879808	0.00822998	0.130991	0.0245123	0.00866888	0.0274667	0.020591	0.0205355	0.0203017	0.0151745	0.00822189	0.0632631	0.0217652	0.00965094	0.0205118	0.0217264	0.0345525	0.0106847	0.00848682	0.0138288	0.00832891	0.032062	0.0246406	0.11698	0.0224284	0.0134428	0.0170728	0.0285289	0.0160457	0.0861503	0.170215	0.00896204	0.0786484	0.00935312	0.0312487	0.0264474	0.884457	0.00930635	0.0326589
xrcc3	0.0248083	0.0118118	0.0169376	0.0184363	0.0120269	0.0237446	0.00971215	0.0124786	0.0100997	0.0112411	0.0110658	0.00998913	0.014361	0.0155566	0.0107899	0.0139215	0.00972403	0.0185416	0.0227647	0.0141798	0.00996701	0.0122537	0.0167604	0.0107805	0.00966301	0.0177057	0.0270128	0.011229	0.0104404	0.013113	0.0101389	0.0100022	0.0101465	0.129919	0.0242861	0.0206124	0.0350894	0.0141384	0.0148052	0.0132782	0.136459	0.00987099	0.0683622	0.01041	0.0163814	0.0147324	0.0813676	0.0118122	0.0100555
pbxip1	0.0165459	0.0147099	0.0378399	0.015121	0.0154191	0.0108057	0.0138455	0.0187492	0.0120435	0.0120714	0.0135677	0.0119162	0.0922077	0.0136069	0.0131579	0.015604	0.013864	0.0150268	0.0118639	0.0246499	0.0118375	0.0381684	0.0128117	0.0115346	0.0138616	0.0123028	0.0183259	0.0151903	0.0126193	0.0214152	0.0120199	0.0249711	0.014779	0.0191714	0.0122686	0.0106731	0.0120584	0.0158988	0.0280803	0.0541626	0.028359	0.0103878	0.0198354	0.0109595	0.0158792	0.0148824	0.901905	0.0152351	0.0253758
tbl1x.1	0.0180643	0.0282721	0.071506	0.0396982	0.0292752	0.0184282	0.0106224	0.0298616	0.020938	0.0261437	0.0257631	0.0205455	0.0290335	0.0164313	0.0246557	0.016136	0.0106953	0.039427	0.0172662	0.0441011	0.0202039	0.0180145	0.0499629	0.0249181	0.0106258	0.016855	0.122426	0.0230707	0.0229424	0.0365622	0.0206452	0.0137402	0.010712	0.0465971	0.0179608	0.0177909	0.020943	0.0162378	0.050464	0.0223583	0.0318473	0.0214116	0.0224799	0.0237385	0.0167033	0.0162673	0.31883	0.0296598	0.0138118
nfic.2	0.0139916	0.0107886	0.0196694	0.0111051	0.0111924	0.0102486	0.0123307	0.0133609	0.00976541	0.00974086	0.010376	0.00970966	0.0324873	0.0120691	0.010264	0.0129676	0.0123448	0.0112504	0.0112651	0.0155092	0.0096899	0.0177338	0.0100465	0.00936787	0.0123356	0.0114509	0.0141068	0.0118011	0.0100255	0.0141928	0.00977577	0.0147852	0.0128012	0.0138464	0.0114712	0.0102161	0.0109234	0.0131358	0.0164806	0.0219209	0.0191863	0.00878056	0.0158591	0.0090699	0.0132076	0.0125692	0.489562	0.0109548	0.0148872
zdhhc6	0.0221134	0.0590052	0.216964	0.103315	0.0618562	0.0243246	0.0117167	0.063615	0.0388802	0.0510873	0.0521595	0.0378415	0.149493	0.0191393	0.0487711	0.0186278	0.0118453	0.104223	0.020921	0.111592	0.0370575	0.0472819	0.130173	0.0434456	0.0117255	0.0199406	0.363082	0.0422343	0.0443138	0.0870118	0.0383044	0.0241706	0.0119438	0.02699	0.0223924	0.0220562	0.0355424	0.0188142	0.138613	0.0738734	0.0740023	0.0356297	0.0399925	0.0410823	0.0196628	0.018848	0.855245	0.0644532	0.024479
trib3	0.0844961	0.0113152	0.0227958	0.0308657	0.0119324	0.0164337	0.0353442	0.0150666	0.00948583	0.0130763	0.0105461	0.00938525	0.237462	0.0453043	0.010254	0.0509959	0.0357284	0.030383	0.0341071	0.0176213	0.00937195	0.122676	0.0306846	0.0113358	0.0353675	0.0385855	0.0536114	0.0125053	0.00996178	0.0160265	0.00952656	0.0608631	0.0453687	0.411645	0.0398867	0.0178946	0.0260431	0.0533785	0.0187079	0.162092	0.527768	0.010135	0.212364	0.0107646	0.0605747	0.0495159	0.97702	0.0115834	0.0621408
rarb.1	0.0340919	0.0142735	0.0242282	0.0236789	0.0144612	0.0359917	0.0112436	0.0150782	0.0122024	0.0129755	0.0135292	0.0120913	0.0158061	0.0187248	0.0132113	0.0156325	0.0112493	0.024201	0.0306911	0.0180571	0.0120611	0.0134506	0.0223098	0.0125071	0.0111962	0.0226905	0.0448779	0.0131581	0.0127639	0.0162492	0.0122432	0.0113601	0.0117755	0.305548	0.0337082	0.0291175	0.0605801	0.0160159	0.0191593	0.0145515	0.252169	0.0115103	0.11394	0.0121608	0.0199084	0.0171074	0.200203	0.0145353	0.0114157
foxo3.2	0.014898	0.0091885	0.0119036	0.00929127	0.00944694	0.0133779	0.0072386	0.0090624	0.0083834	0.00793876	0.00867342	0.00833527	0.0082583	0.0121602	0.00862414	0.0115768	0.0072286	0.00945472	0.013648	0.0101162	0.008327	0.00728783	0.00876196	0.00924579	0.00722673	0.012457	0.0113412	0.00844535	0.00838568	0.00928351	0.00841832	0.0071097	0.0073938	0.0332272	0.0138797	0.0128326	0.0156191	0.0116847	0.0106641	0.00773004	0.0340655	0.00877022	0.0229582	0.00901335	0.0125916	0.0118855	0.014461	0.00908076	0.00713032
tsc22d3.3	0.0171076	0.0231249	0.0489234	0.0310301	0.0233918	0.017198	0.0127127	0.0240255	0.0182409	0.0212781	0.0209217	0.0178692	0.0631969	0.0157842	0.0202745	0.0155301	0.0129277	0.0307731	0.0162668	0.0324354	0.0175899	0.0350293	0.0395591	0.0200031	0.0127511	0.0160668	0.0832682	0.0197304	0.0190169	0.0278042	0.0179848	0.0257381	0.012943	0.034679	0.0168986	0.0167736	0.019012	0.0156239	0.0368554	0.0450117	0.0267069	0.0180622	0.0200961	0.0195275	0.0160554	0.0156633	0.449756	0.0230495	0.0258934
espl1	0.0699401	0.0113959	0.0295218	0.0390841	0.0118966	0.0130655	0.0447115	0.0157945	0.0093305	0.0130116	0.0104541	0.00921795	0.30639	0.037664	0.0101786	0.0463619	0.0453047	0.0380685	0.0252531	0.0194133	0.00917074	0.165583	0.0390019	0.0110136	0.0448869	0.0302525	0.0771133	0.0124039	0.00981015	0.0171248	0.00934539	0.0790229	0.0580732	0.389961	0.02957	0.0138938	0.0196223	0.0485701	0.0216805	0.216615	0.506206	0.00985552	0.192947	0.010506	0.0528468	0.0433557	0.98987	0.0115824	0.0808082
anks1a	0.0242834	0.0563453	0.230362	0.104	0.0595795	0.0191642	0.0125486	0.0671584	0.0373124	0.0530297	0.0498145	0.0362496	0.183133	0.0198606	0.0468121	0.0192915	0.012717	0.105102	0.0215523	0.117574	0.035547	0.0549963	0.130881	0.0490801	0.0125559	0.0211658	0.37965	0.0451597	0.0421791	0.0916239	0.0366473	0.0282855	0.012841	0.0898308	0.0242748	0.0231907	0.0398832	0.0563507	0.143486	0.0879825	0.0928054	0.039685	0.0507506	0.0458682	0.0601075	0.0195717	0.916649	0.0617991	0.0286376
pou2f3	0.0424075	0.00923178	0.0182522	0.0205921	0.00960573	0.0126883	0.0209062	0.0130599	0.00823884	0.0111403	0.00874852	0.00818949	0.131915	0.0251898	0.00862207	0.0282531	0.02109	0.0206336	0.0206461	0.0150213	0.00818487	0.0637924	0.0217102	0.00961785	0.0209567	0.0221608	0.0344654	0.0106814	0.00845009	0.0137183	0.00828182	0.0325687	0.0251983	0.126869	0.0229498	0.0134073	0.0169137	0.0293643	0.0159469	0.0867454	0.179284	0.00892772	0.0801094	0.00930572	0.0323124	0.0272572	0.893545	0.00925254	0.0331585
xrcc5	0.0923008	0.0270892	0.0339788	0.0427103	0.02826	0.157905	0.0142204	0.0459177	0.0214452	0.0466569	0.0253049	0.0211815	0.0291677	0.0376885	0.0242852	0.0264462	0.0142366	0.0444307	0.0992887	0.0263351	0.0211722	0.0141933	0.0486139	0.0160926	0.0141868	0.0542301	0.0793453	0.0393999	0.0235425	0.0237817	0.0215135	0.0215915	0.0149256	0.948301	0.117577	0.101506	0.322155	0.0277087	0.0278864	0.025041	0.849286	0.0143002	0.516136	0.0151987	0.0396061	0.0308909	0.0825124	0.0293927	0.0216962
foxq1	0.0167636	0.0204213	0.0390159	0.0263799	0.020566	0.0167431	0.0134931	0.0209811	0.0165243	0.0190494	0.0184492	0.0162067	0.0673918	0.0155413	0.0179508	0.0152756	0.0137472	0.0262481	0.0159605	0.0270887	0.016013	0.0373486	0.0340159	0.017844	0.0135412	0.015772	0.065603	0.0177211	0.0168451	0.0234435	0.0163563	0.027828	0.0138478	0.0299703	0.0165442	0.0164083	0.0183126	0.0153597	0.0304714	0.0477661	0.024065	0.0163873	0.0191714	0.0176373	0.0157608	0.0153997	0.438361	0.0198873	0.0279676
supt4h1.1	0.0614356	0.0101483	0.0200847	0.0243731	0.010669	0.0147642	0.0255651	0.0140925	0.00876801	0.0120534	0.00954092	0.00869581	0.176282	0.033894	0.00932565	0.0377011	0.0258106	0.0241748	0.0277753	0.0164625	0.00868899	0.0869963	0.0251799	0.0104077	0.0256432	0.0298794	0.0422626	0.0116086	0.00911937	0.0149067	0.00880956	0.0421542	0.0319802	0.26221	0.0313505	0.0159207	0.0214657	0.0394264	0.017338	0.117028	0.335898	0.00943073	0.128896	0.00993552	0.0442719	0.0366141	0.948952	0.0103146	0.0430006
kat6b.1	0.0131869	0.0110989	0.0217028	0.0114443	0.0115178	0.0100914	0.0125401	0.0139109	0.00994829	0.00990119	0.0106141	0.00987691	0.0420261	0.0117225	0.0104898	0.0125602	0.0125517	0.0116087	0.010821	0.01657	0.00985361	0.0212012	0.0102469	0.00946853	0.0125494	0.0110547	0.014354	0.0121448	0.0102485	0.0150255	0.00995138	0.0163135	0.0130644	0.0143693	0.011039	0.0100472	0.0108489	0.0127274	0.017794	0.0270832	0.0177813	0.00882963	0.0146697	0.00914203	0.0126922	0.0121721	0.64481	0.0112595	0.0164551
lhx9.1	0.0378074	0.00910838	0.0182891	0.0210928	0.00947755	0.0119415	0.0219604	0.0130498	0.00814067	0.0110317	0.00864161	0.00809086	0.141549	0.023075	0.00851005	0.0264389	0.0221255	0.0210442	0.0183065	0.0150314	0.00808344	0.068089	0.0222038	0.00952402	0.0219892	0.0200012	0.0355158	0.010617	0.00835944	0.013702	0.00817925	0.0344332	0.0265916	0.108492	0.0202906	0.0123091	0.0150699	0.0274574	0.0159346	0.0929105	0.160142	0.00884966	0.0686843	0.00922177	0.029838	0.0253434	0.90512	0.00913579	0.035076
ppara.1	0.049238	0.00945159	0.0189409	0.02174	0.00986347	0.0138092	0.0218824	0.0133842	0.00835724	0.0113367	0.00893152	0.00829674	0.146152	0.0281223	0.00878061	0.0312392	0.0220504	0.0215794	0.023744	0.0155691	0.00829193	0.0697048	0.0227418	0.00976887	0.0219248	0.0251446	0.0371996	0.0108681	0.00859906	0.0141349	0.00839956	0.0344643	0.0266884	0.176738	0.0265816	0.0147035	0.019121	0.0326203	0.0164714	0.0957369	0.231452	0.00903773	0.100958	0.00943876	0.0362849	0.0303893	0.914116	0.00952356	0.0350743
rara	0.0168437	0.0207572	0.0405869	0.0268133	0.0210086	0.0168712	0.0133862	0.0215848	0.0167119	0.019257	0.0188703	0.0164202	0.0660853	0.0156241	0.0183101	0.0153639	0.0136461	0.0265406	0.0160817	0.0280408	0.0162179	0.0367307	0.034675	0.0181615	0.0134404	0.0158751	0.0683925	0.0182681	0.0172125	0.024213	0.01657	0.027489	0.0137497	0.0297842	0.0166595	0.0165269	0.0184051	0.0154482	0.0318512	0.0471249	0.0242436	0.01659	0.0193614	0.0178251	0.0158499	0.0154849	0.424294	0.0204461	0.0276818
foxc2	0.0417159	0.00935339	0.0185736	0.0210455	0.00973199	0.0126974	0.0214899	0.0132219	0.0083157	0.0111614	0.00883838	0.00825591	0.137675	0.0247819	0.00870742	0.0278501	0.0216344	0.0209117	0.0201708	0.0152835	0.00825163	0.0661219	0.022044	0.00970531	0.0215276	0.0217271	0.0351417	0.0107649	0.00852847	0.0139076	0.00835656	0.0336916	0.0260647	0.118369	0.0223938	0.0132931	0.0168494	0.0289911	0.0161939	0.0902039	0.174687	0.00899674	0.0782595	0.0093898	0.0316899	0.0267771	0.893117	0.00938782	0.0343241
meis3	0.01616	0.0164509	0.0278799	0.0207877	0.0164096	0.0161739	0.015342	0.0167817	0.014364	0.0156792	0.0148802	0.0141352	0.0743564	0.0150735	0.0147745	0.0148651	0.0156351	0.020623	0.0155135	0.0207497	0.0139774	0.0422036	0.0264005	0.014766	0.0154029	0.015255	0.0445222	0.0147903	0.0141084	0.0182356	0.0142599	0.032264	0.0158613	0.111788	0.0159493	0.0158934	0.0173573	0.0149359	0.0231909	0.0532318	0.0210599	0.014268	0.0180436	0.0148568	0.0152643	0.0149725	0.427748	0.0155997	0.032508
runx3	0.0504716	0.00970728	0.0190321	0.0220602	0.0101543	0.0139383	0.0222272	0.0136731	0.00855578	0.011751	0.00916426	0.00849311	0.145937	0.028818	0.00899789	0.0319951	0.0223788	0.0220592	0.0238953	0.0157778	0.00848559	0.0717306	0.0232173	0.010078	0.0222646	0.0256513	0.0377475	0.0111992	0.00881196	0.014378	0.00859705	0.0357953	0.0270107	0.179421	0.0269101	0.0148079	0.0191467	0.0333434	0.0166474	0.0968905	0.236132	0.00928043	0.0997829	0.00970093	0.037206	0.0310076	0.915667	0.00979294	0.036452
atf6	0.0180826	0.0320767	0.0788261	0.0448676	0.0329342	0.0182895	0.013034	0.0322268	0.0235368	0.0287836	0.0287338	0.0229775	0.0853498	0.0163635	0.0274408	0.0160542	0.0133446	0.0449032	0.0171297	0.0473129	0.0226096	0.0444698	0.0578806	0.0254123	0.0130975	0.0167878	0.140989	0.0256077	0.0253506	0.0395225	0.0231397	0.030713	0.0133374	0.0509218	0.0179472	0.0177319	0.0218408	0.016177	0.0552853	0.058703	0.0363693	0.0221588	0.022076	0.0245933	0.0167365	0.0162145	0.652816	0.0327666	0.0309235
etv1.1	0.14121	0.0137007	0.0640367	0.0601839	0.0142448	0.0184422	0.0711864	0.0174775	0.0108323	0.0146981	0.0125357	0.0106616	0.469396	0.0666973	0.0120779	0.0815996	0.0720866	0.0570554	0.0444312	0.025205	0.0106138	0.227808	0.0545091	0.0126908	0.071564	0.0511674	0.142428	0.0137848	0.0115643	0.0203762	0.010821	0.123751	0.0951707	0.751143	0.0563078	0.0193295	0.0570073	0.0862941	0.0325368	0.288857	0.811509	0.0112553	0.497366	0.0120924	0.0986779	0.0771326	0.997173	0.0140925	0.126612
glis2	0.016768	0.0197078	0.0364357	0.0257893	0.0196862	0.0167751	0.0154331	0.0203338	0.0161614	0.0185112	0.0175965	0.0158959	0.0843598	0.0155673	0.0172074	0.0153355	0.0157508	0.025624	0.0160287	0.025738	0.0157302	0.0463989	0.0329108	0.0171551	0.0155033	0.0157831	0.0621933	0.0169881	0.0161851	0.0224204	0.0160577	0.0341397	0.0159286	0.134623	0.0165756	0.016472	0.0182867	0.0154158	0.0290593	0.0596041	0.0233802	0.0160719	0.0191672	0.017029	0.0157701	0.0154529	0.508695	0.0187855	0.0343833
phox2b	0.0532546	0.0213576	0.0337892	0.0181346	0.0217417	0.0484131	0.013849	0.0208721	0.0180669	0.014145	0.0202333	0.0179173	0.0164545	0.0283115	0.0195634	0.0230964	0.0138676	0.0182003	0.0450352	0.024981	0.0178271	0.0139741	0.0165416	0.0146125	0.0138471	0.0336305	0.0272809	0.0181769	0.0188758	0.0226394	0.0180894	0.0125668	0.0144992	0.309085	0.0519755	0.0410083	0.0798754	0.0237733	0.0270169	0.0151005	0.290575	0.0136093	0.161002	0.0143237	0.0302983	0.0255263	0.0898526	0.0218901	0.0126036
taf1a	0.0183953	0.0374921	0.099921	0.05498	0.0381975	0.0185998	0.0129855	0.0383251	0.0265974	0.0328799	0.0331879	0.0259321	0.0986722	0.0165124	0.0318445	0.0161916	0.0132962	0.0552487	0.0173601	0.0585631	0.0255124	0.0492372	0.0709133	0.0292252	0.0130529	0.0169509	0.179347	0.0295742	0.0292394	0.0480963	0.0261239	0.0328163	0.0132681	0.0587345	0.0182128	0.017944	0.0227342	0.0163289	0.068868	0.065251	0.0394165	0.0250859	0.0254906	0.0279703	0.0169045	0.0163437	0.716261	0.0387761	0.0330725
gata3	0.0642499	0.0231924	0.0389046	0.0199258	0.0235515	0.0621273	0.0144691	0.022482	0.0193167	0.0151301	0.0218759	0.019159	0.0174511	0.0334982	0.0210833	0.0268441	0.014481	0.0200344	0.0557045	0.0277323	0.0190554	0.0146049	0.0183075	0.0154306	0.0144612	0.0408593	0.0317595	0.0195389	0.0204016	0.0247744	0.0193181	0.0132416	0.0151509	0.391557	0.0647016	0.0509181	0.104904	0.0277308	0.0301162	0.015839	0.360869	0.0142712	0.19947	0.0150479	0.0359088	0.0300197	0.119313	0.0239591	0.013289
znf337	0.0149605	0.00925245	0.0120328	0.00936728	0.00952928	0.0135123	0.00723242	0.00912876	0.008427	0.00796728	0.00873985	0.00837949	0.0082789	0.0121673	0.00868562	0.0115591	0.0072219	0.0095313	0.0137681	0.0102071	0.00837063	0.00728952	0.00882966	0.00929363	0.00721882	0.0125005	0.0114842	0.00849429	0.00844276	0.00936921	0.00846232	0.00710033	0.00738981	0.0340866	0.0139909	0.0129388	0.0158263	0.0116648	0.0107776	0.00773958	0.0346883	0.0087987	0.0233962	0.00905099	0.0126012	0.0118863	0.0144964	0.00916242	0.00712024
dbp.1	0.0171703	0.0240774	0.0484963	0.0326215	0.0241002	0.0172052	0.0155848	0.0242979	0.0190713	0.0222203	0.0213712	0.0186133	0.0955949	0.0158592	0.0209414	0.0155964	0.0159233	0.0320809	0.0163763	0.0320588	0.0183396	0.0507958	0.0417835	0.0201188	0.0156652	0.016109	0.0856551	0.0203514	0.0192669	0.0273973	0.0188427	0.0370857	0.0161495	0.17385	0.0169883	0.0168185	0.0189737	0.0156828	0.0369094	0.0665608	0.0257379	0.0183149	0.0200239	0.0197581	0.0160916	0.0157116	0.584179	0.0233835	0.0373627
l3mbtl1	0.0177939	0.0264482	0.0599639	0.0369035	0.0268118	0.017941	0.0136919	0.0274896	0.0205077	0.0241782	0.0236667	0.0200132	0.0851254	0.0162664	0.0227151	0.0159482	0.014006	0.0365245	0.0168396	0.0383213	0.019727	0.0452381	0.0493864	0.0217232	0.0137822	0.0165703	0.111385	0.0223182	0.0212218	0.0320203	0.020253	0.032424	0.0140524	0.166224	0.0176008	0.0174061	0.0203975	0.0160493	0.0442102	0.0594873	0.0313788	0.0195778	0.0220313	0.0212563	0.0165594	0.0161112	0.587628	0.0260829	0.0326609
znf350	0.0219461	0.0545556	0.192111	0.091644	0.0577746	0.0232231	0.0126142	0.0592283	0.0368023	0.0476197	0.048832	0.0356539	0.201372	0.0184254	0.0457732	0.0179549	0.0128395	0.0918206	0.0201532	0.0991303	0.0349701	0.0699093	0.115752	0.0391345	0.0126688	0.0194877	0.318917	0.0398307	0.041798	0.0795278	0.0359563	0.0359708	0.0128833	0.116589	0.0221073	0.0217524	0.0340698	0.0181552	0.121536	0.10477	0.0708589	0.0321885	0.0408264	0.0368441	0.0190279	0.0181665	0.884864	0.059495	0.0364337
myod1	0.0473996	0.0096569	0.0188895	0.0219891	0.0101031	0.0131523	0.0228552	0.0135412	0.00851312	0.0116028	0.00912012	0.00845201	0.149767	0.0273033	0.00896001	0.0308011	0.0230167	0.0218473	0.0220473	0.0156346	0.0084479	0.0735701	0.0230478	0.00996078	0.0228748	0.0237802	0.0373899	0.0111003	0.00876178	0.0142404	0.00855776	0.0369617	0.0279634	0.162704	0.0248442	0.0140012	0.0178464	0.0321179	0.0165007	0.099709	0.225333	0.00917882	0.0917654	0.00959719	0.035573	0.0296791	0.917557	0.00973088	0.0376754
tcf3	0.18383	0.0639398	0.0962338	0.0587875	0.0684499	0.235933	0.0213949	0.0593174	0.0439614	0.0405261	0.0603014	0.0429442	0.0304211	0.0834771	0.0548141	0.0619396	0.0214164	0.0615407	0.182124	0.0772372	0.0428059	0.0214426	0.0651015	0.0296541	0.0214227	0.114018	0.136672	0.0506086	0.0520097	0.0705053	0.0438257	0.0195801	0.0232344	0.941253	0.215579	0.175094	0.425187	0.0646984	0.0807886	0.0248498	0.869142	0.0246183	0.629777	0.0271406	0.0892261	0.072237	0.335725	0.0742027	0.0196879
emx2	0.0743753	0.0240699	0.049849	0.0495993	0.0253944	0.0938713	0.0148127	0.027324	0.0181642	0.0210151	0.0221999	0.0178873	0.0237844	0.0339311	0.0209209	0.0255868	0.0147956	0.0509901	0.0666122	0.0355621	0.01785	0.0175697	0.0526686	0.0172862	0.0147668	0.0438918	0.131361	0.0231511	0.0199955	0.031377	0.0182017	0.014959	0.0155301	0.793261	0.0787427	0.0667007	0.186173	0.0264708	0.0385679	0.0200768	0.637652	0.0152154	0.31307	0.0163004	0.0369366	0.0294728	0.338608	0.0259347	0.015016
bhlha15.1	0.0820062	0.0250966	0.0460598	0.0221599	0.0259306	0.0735917	0.0149856	0.0248141	0.0203824	0.0162434	0.0234217	0.0201958	0.0182842	0.0424785	0.0224003	0.033891	0.015006	0.0223315	0.0694555	0.0319429	0.0200658	0.0150855	0.0202338	0.0163177	0.0149799	0.0512195	0.0368173	0.0209811	0.0217022	0.0284084	0.0203675	0.0136454	0.0156906	0.478336	0.0806512	0.0614923	0.125452	0.0351352	0.0352437	0.0164117	0.442226	0.0149963	0.244042	0.015905	0.0461756	0.0380704	0.197574	0.0263857	0.0136977
sin3b	0.0687067	0.0121043	0.0482575	0.054604	0.012572	0.0121647	0.0578696	0.0165204	0.00963096	0.0133961	0.0109829	0.00949893	0.40522	0.0369584	0.0106197	0.048756	0.0584722	0.0527348	0.0227082	0.0230172	0.00943498	0.208652	0.0517128	0.0113007	0.0581366	0.0281057	0.123384	0.0125614	0.0102097	0.0190935	0.0096144	0.100748	0.0767943	0.500446	0.0271716	0.0126129	0.0215212	0.051226	0.0278695	0.265841	0.592962	0.0100898	0.257875	0.0108017	0.054328	0.0441062	0.995824	0.0122952	0.102959
sox10	0.0547083	0.0126403	0.0187749	0.0149881	0.0127899	0.0451727	0.011251	0.0135422	0.0109141	0.0173451	0.0118228	0.0108218	0.0172094	0.0302485	0.0115444	0.0250871	0.0112642	0.0150389	0.0454448	0.0155374	0.0107931	0.0145234	0.0232478	0.0116502	0.0112226	0.0347014	0.0494551	0.0139231	0.0112094	0.0143939	0.0109547	0.015669	0.0117721	0.267243	0.0501059	0.0385419	0.0700339	0.0258598	0.0162502	0.0156818	0.263407	0.0108489	0.149545	0.0114309	0.032517	0.0274631	0.107857	0.0126284	0.0157207
hoxa10	0.0399258	0.00917082	0.0181103	0.0201722	0.00953451	0.0125296	0.0198346	0.0129974	0.00819784	0.0110041	0.0086897	0.00814774	0.124673	0.0239313	0.0085714	0.0267675	0.0199761	0.0201984	0.0198758	0.01494	0.008142	0.0600313	0.0214875	0.00958135	0.0198715	0.0211417	0.0338938	0.0106055	0.00840257	0.0136424	0.00823995	0.031087	0.0237912	0.110064	0.0218149	0.013205	0.0166318	0.0277503	0.0158137	0.0817549	0.161053	0.00889453	0.0748497	0.00926216	0.0303306	0.0257685	0.874402	0.00918113	0.031601
ctnnb1.1	0.0325246	0.00883877	0.0172384	0.0184479	0.00915383	0.0120403	0.0177869	0.0125422	0.00801519	0.0105975	0.0083929	0.00797032	0.102042	0.020795	0.00829469	0.0233822	0.0178511	0.0185278	0.0177509	0.0142239	0.00796755	0.0491501	0.0197613	0.00929942	0.0177841	0.0186529	0.0298184	0.0102101	0.00815897	0.013084	0.00805788	0.0265015	0.0206832	0.0680702	0.0190307	0.012391	0.0151948	0.0241644	0.0150196	0.0659939	0.113408	0.00871461	0.059411	0.00903888	0.0258678	0.0224289	0.804761	0.00879081	0.0269162
tsg101.1	0.0159672	0.0156366	0.0253857	0.0193799	0.0155349	0.0159962	0.014757	0.0157362	0.0137288	0.0151162	0.0142332	0.0134989	0.0652644	0.0149451	0.0141425	0.0147325	0.0150232	0.0191792	0.0153537	0.0190236	0.0133842	0.0373254	0.0243024	0.0144516	0.0148126	0.0151057	0.0396755	0.0142443	0.0134489	0.0168964	0.0136404	0.0294239	0.0151959	0.0140766	0.0157634	0.0157346	0.0170568	0.014805	0.0212507	0.0470484	0.0201537	0.0139697	0.0176535	0.01453	0.0151297	0.0148405	0.356068	0.0147114	0.0296313
satb2.2	0.13411	0.041996	0.091255	0.0579005	0.0447317	0.232382	0.0186792	0.053344	0.0317321	0.051833	0.03861	0.031122	0.0250324	0.0554085	0.0365005	0.0381813	0.0187238	0.0583903	0.154184	0.0684219	0.0309519	0.0193236	0.0558127	0.020732	0.01865	0.0807826	0.0952462	0.0525379	0.0347193	0.0622552	0.0316233	0.0190686	0.0200605	0.967052	0.18838	0.153642	0.455908	0.0402469	0.0738926	0.0217615	0.895173	0.018067	0.641958	0.0196954	0.057234	0.04546	0.239924	0.0461937	0.0185028
hoxd1	0.0496541	0.0094424	0.0186187	0.0212322	0.00984976	0.0144756	0.0205135	0.0132896	0.00836851	0.0113867	0.00892902	0.00830698	0.132909	0.0285264	0.00878076	0.0313889	0.0206601	0.0212041	0.0248312	0.0153751	0.00830394	0.0638599	0.0222517	0.00982341	0.0205518	0.0258512	0.0358755	0.0109025	0.00860749	0.0139777	0.0084084	0.0321259	0.0249263	0.173963	0.0275345	0.0153768	0.0202264	0.0327119	0.0162419	0.087046	0.229594	0.0090742	0.102447	0.00948466	0.036387	0.0305082	0.895424	0.00949591	0.0327525
ell	0.028291	0.00883386	0.0151206	0.0117202	0.00910174	0.0117432	0.0155179	0.0109044	0.00809859	0.0146608	0.0084398	0.00805794	0.0605862	0.0196437	0.00835233	0.0222502	0.0155533	0.0119024	0.0163149	0.0124517	0.00805014	0.0288142	0.0155288	0.0091648	0.0155203	0.017469	0.0210882	0.0116514	0.00822901	0.0114212	0.00813141	0.034112	0.0173474	0.0408156	0.0174339	0.0120415	0.0136025	0.0229612	0.0130604	0.0384146	0.0766245	0.00867298	0.0451567	0.00893943	0.0241372	0.0211545	0.684864	0.00878504	0.0345177
arid1a	0.020629	0.0475192	0.149699	0.0788506	0.0496608	0.021679	0.0134161	0.0505532	0.0324966	0.0427789	0.0421845	0.0314917	0.157228	0.0180544	0.0395946	0.0176418	0.0137665	0.0788844	0.0191847	0.083244	0.0309003	0.0606358	0.0985354	0.0354057	0.0135038	0.0186838	0.262525	0.0348653	0.0361391	0.066789	0.0318266	0.0361458	0.0137043	0.0967996	0.0206347	0.0203693	0.030141	0.0178129	0.0994102	0.0856535	0.0460419	0.0295325	0.0357143	0.0336389	0.0185808	0.0178271	0.833588	0.0498708	0.0364692
tle1	0.0455304	0.0242592	0.0492537	0.0541318	0.025459	0.0698296	0.0137843	0.0293613	0.0186138	0.0227337	0.022345	0.0183707	0.0237187	0.0199427	0.0211773	0.0169595	0.0137726	0.0555842	0.0442311	0.0369693	0.0183696	0.0176112	0.0592014	0.0165547	0.0137229	0.0263325	0.141736	0.0245368	0.0204441	0.0337189	0.0186656	0.0144575	0.0144006	0.839025	0.0517721	0.0454738	0.152649	0.0173669	0.038635	0.020035	0.630724	0.0145669	0.27245	0.0156068	0.0214766	0.0179842	0.243983	0.0257116	0.0145004
mecom	0.0311049	0.00878876	0.0170667	0.0181545	0.00909669	0.0119183	0.0176152	0.0124617	0.00799114	0.010518	0.00835255	0.00794744	0.0988599	0.0202324	0.00826062	0.0226457	0.0176888	0.018243	0.017273	0.0140936	0.00794457	0.0477425	0.0194458	0.00926913	0.0176231	0.0181426	0.0291026	0.0101515	0.00812682	0.0129842	0.00803374	0.0259523	0.0203205	0.0612462	0.018465	0.0122175	0.014802	0.0233925	0.014884	0.0639802	0.104669	0.00869277	0.0558682	0.00901434	0.0249386	0.0217105	0.787971	0.00873884	0.0263493
tlr2	0.0468811	0.00964243	0.0191544	0.0225581	0.0100665	0.012948	0.0242687	0.0136254	0.00849672	0.0116037	0.00909664	0.00843457	0.161078	0.0271213	0.00893916	0.0308083	0.0244495	0.0223322	0.021465	0.0157641	0.00843195	0.0795234	0.0235491	0.00996161	0.0242649	0.0234598	0.0381957	0.011139	0.00873898	0.0143498	0.00854075	0.0393376	0.0298296	0.160629	0.0242132	0.0136823	0.0173642	0.0321231	0.0167034	0.107777	0.222921	0.0091948	0.0903887	0.00960266	0.0355902	0.029616	0.926487	0.00970088	0.0401723
nfatc1.1	0.0413063	0.0092602	0.0182516	0.0203322	0.00963086	0.0127487	0.0202081	0.0130856	0.00826671	0.0111308	0.00877867	0.00821299	0.127282	0.0245719	0.00864878	0.0275547	0.0203534	0.0203627	0.0203341	0.0150562	0.00820862	0.0612497	0.0215465	0.00967116	0.0202475	0.0217497	0.0341585	0.0107038	0.00848045	0.0137324	0.0083094	0.0317348	0.024377	0.114525	0.0224795	0.013426	0.0169722	0.0285558	0.0159449	0.0831933	0.167134	0.00898859	0.0770027	0.00937103	0.0311865	0.0265481	0.87965	0.0092744	0.0323171
tfap2c	0.0703399	0.0103227	0.0202915	0.0250914	0.0108732	0.0163718	0.0262422	0.0141512	0.008884	0.0122559	0.00969805	0.0088086	0.182588	0.0386379	0.00948271	0.0424448	0.0265403	0.0248875	0.0322624	0.0164472	0.00880135	0.0905042	0.0258653	0.0105508	0.0262943	0.03462	0.0436828	0.0116705	0.00924273	0.0149525	0.00892475	0.0434599	0.0327673	0.325898	0.036801	0.0176711	0.0253184	0.0443798	0.0173567	0.121816	0.410597	0.00953457	0.155944	0.0100515	0.0502927	0.0413307	0.95251	0.0104972	0.0443414
rasgrf1	0.0171013	0.0337379	0.0962373	0.0523065	0.0350267	0.0175393	0.010914	0.0360323	0.0247631	0.0314175	0.0308028	0.0242611	0.0660948	0.0156012	0.0295034	0.0153248	0.011017	0.0525116	0.0165625	0.0546032	0.0238143	0.0280533	0.0647204	0.0280148	0.0109143	0.016053	0.176811	0.0270031	0.0270412	0.0453693	0.0242899	0.0181833	0.011025	0.0497493	0.0170403	0.0169755	0.0201391	0.0154425	0.0642246	0.038112	0.030948	0.0239902	0.0215413	0.0267449	0.0159231	0.0154447	0.623865	0.0359199	0.0182852
gtf2b	0.0279766	0.068928	0.284895	0.150336	0.0743709	0.031182	0.0117495	0.0806007	0.0451391	0.0643354	0.0611975	0.0436716	0.23167	0.0219699	0.0573223	0.0206941	0.011858	0.150423	0.0249995	0.148916	0.0427748	0.0777826	0.18534	0.0494284	0.011755	0.0243103	0.486227	0.0501347	0.0517326	0.11856	0.0439969	0.0350046	0.0121296	0.184758	0.0290018	0.0275894	0.0495716	0.0210997	0.184006	0.124322	0.108683	0.039326	0.0599413	0.0461107	0.0231241	0.0212371	0.929737	0.0789607	0.035481
dtx1	0.0169799	0.0223465	0.0444442	0.0302885	0.0223178	0.0170118	0.0148456	0.0229118	0.0177958	0.0211365	0.0198499	0.0174202	0.088259	0.0156633	0.0194066	0.0153875	0.0151654	0.0300678	0.0161498	0.0298353	0.0171641	0.0481337	0.0391877	0.0193614	0.014931	0.0159273	0.0782012	0.0193732	0.0180787	0.0258203	0.0175928	0.0349019	0.015322	0.156652	0.0167891	0.0166231	0.0188859	0.0154754	0.0339777	0.0622818	0.0266551	0.0176735	0.0200726	0.018995	0.0159008	0.015515	0.570373	0.0215222	0.0351444
gemin2	0.0262394	0.0665485	0.258691	0.129785	0.0702617	0.0279911	0.0128717	0.0738608	0.0432948	0.0586401	0.0586713	0.0418423	0.288092	0.02073	0.0546433	0.0196361	0.0131036	0.130325	0.0233714	0.133223	0.0409994	0.105275	0.164363	0.0441751	0.0129111	0.0227962	0.429877	0.0469591	0.0494162	0.105601	0.0422195	0.0499381	0.013231	0.817473	0.0264531	0.0254832	0.0445006	0.0199725	0.16852	0.163891	0.0983778	0.0359145	0.0529586	0.0414167	0.0218141	0.0201162	0.942916	0.0735933	0.0507788
znf580	0.0552411	0.0103063	0.0216274	0.0309241	0.0107966	0.0123144	0.0339854	0.0143448	0.00873791	0.0121922	0.00961635	0.00866017	0.236287	0.0316156	0.00937404	0.0382768	0.0343394	0.0302868	0.0220559	0.017024	0.00863698	0.120249	0.0313283	0.0104177	0.0340417	0.026256	0.0562976	0.0115991	0.00911733	0.0153212	0.00876427	0.0575406	0.0432351	0.278568	0.0255722	0.0130048	0.0168161	0.0399639	0.0181179	0.161745	0.386912	0.00938019	0.129386	0.00992532	0.0434681	0.0359373	0.978454	0.0104385	0.0586418
il6	0.0904328	0.039041	0.0729196	0.0329206	0.0413004	0.114139	0.0177074	0.0360707	0.0278328	0.0243309	0.0356213	0.0273466	0.022709	0.0459233	0.0331171	0.0351066	0.0177105	0.0331494	0.086594	0.0488519	0.0271918	0.0174599	0.0333291	0.0205599	0.0177043	0.0587771	0.0667371	0.0304611	0.031278	0.042174	0.0277615	0.0161031	0.0188553	0.770251	0.104543	0.0848512	0.207325	0.0363994	0.0553573	0.0195166	0.629781	0.0178111	0.333063	0.0194186	0.0492811	0.0404439	0.195042	0.0424002	0.0161709
cebpd	0.0497729	0.00968884	0.0198864	0.0250238	0.0101409	0.0125301	0.0274427	0.0137643	0.00843972	0.01162	0.00911465	0.00837955	0.190861	0.0287518	0.00893174	0.0332225	0.0277117	0.0246328	0.0218988	0.0161277	0.00836237	0.0937999	0.0259382	0.0099378	0.027528	0.0246322	0.0440129	0.0112006	0.00873036	0.0145944	0.00847493	0.0451633	0.0340955	0.199829	0.0247871	0.0132719	0.0169186	0.0346458	0.0171625	0.127382	0.283221	0.00908947	0.0980979	0.00952575	0.0383232	0.0317526	0.957329	0.00981688	0.0461667
nkx2-1.1	0.0509029	0.00954968	0.0186832	0.0215131	0.00997638	0.0143449	0.0212125	0.0133882	0.00845315	0.0114987	0.00903713	0.00839597	0.135328	0.0290032	0.00888568	0.0320808	0.0213659	0.0215315	0.0248257	0.0154371	0.00838649	0.0656969	0.0226107	0.00991932	0.0212314	0.0261934	0.0364582	0.0110457	0.00869861	0.0141008	0.0084937	0.0332364	0.0257477	0.174731	0.0277144	0.0153122	0.0200111	0.0334443	0.0163266	0.0892777	0.236738	0.00917354	0.104507	0.00957638	0.0373157	0.0311407	0.900565	0.00964156	0.0339299
atxn7	0.14297	0.013782	0.0793746	0.0719852	0.0142272	0.0175028	0.0759455	0.0180238	0.0107612	0.014685	0.0125192	0.0105937	0.53464	0.0626544	0.012037	0.08057	0.0768682	0.0689885	0.0420294	0.0288555	0.0105292	0.255921	0.0652376	0.0125647	0.0762381	0.0476956	0.184573	0.0136765	0.0114991	0.0226122	0.010747	0.136539	0.101453	0.787975	0.0552306	0.018067	0.0595407	0.0854225	0.0394278	0.331413	0.816562	0.0111257	0.50235	0.0119576	0.0966279	0.0751121	0.989451	0.0142601	0.139732
[truncated: 552 more columns]

## Sheet: seed=1111
	abca12	abca8	abca9	ac002407.3	ac004603.4	ac005703.2	ac008069.1	ac009158.1	ac009477.6	ac009506.2	ac009965.2	ac018682.7	ac021218.2	ac034110.1	ac068138.1	ac073333.8	ac074391.1.2	ac079612.1	ac091969.1	ac093381.2	ac093639.1	ac093690.1	ac093843.1	ac097724.3	acsm1	adam21	add1.1	af064858.8	agtr1.1	akap14	al133243.4	amica1.1	angptl1	anks1a	ap000280.66	ap000472.2	ap000884.4	ap003068.22	apbb2.1	apobec3f	arid1a	asph	atf6	atp13a4	atp8b5p.1	atxn10.1	atxn7	b3gnt2.1	bancr
pparg.1	0.00834175	0.00555167	0.00719167	0.00466225	0.00568895	0.00735704	0.00740177	0.00459739	0.00455541	0.00391531	0.0056461	0.0045823	0.00556407	0.00620276	0.00523372	0.00594806	0.0074857	0.00473402	0.00741537	0.006008	0.0045535	0.0037068	0.00206622	0.00818545	0.00738008	0.00653273	0.00314682	0.00412112	0.00558892	0.00570839	0.0045214	0.00382418	0.00792406	0.0231592	0.00714098	0.00679504	0.0101664	0.00609551	0.00650495	0.00413608	0.022839	0.00745233	0.0150883	0.00769013	0.00668323	0.00597898	0.0287265	0.00617708	0.00384358
ehf.1	0.00954682	0.0097861	0.00848482	0.00567607	0.00968244	0.00828441	0.00740397	0.00521252	0.00716401	0.00483454	0.00971046	0.00725963	0.00645765	0.00708084	0.00889674	0.00681933	0.00752829	0.00585261	0.00869891	0.00679922	0.00727573	0.00411041	0.00241202	0.00719467	0.00736466	0.00749303	0.00392318	0.00481868	0.00892698	0.00645679	0.00726903	0.00408076	0.00794495	0.0261812	0.00825333	0.00764117	0.0118902	0.00703311	0.00776725	0.00455528	0.0282356	0.00629288	0.0183665	0.0067797	0.00755781	0.00685265	0.0349911	0.0118885	0.00407841
foxp2.4	0.0210932	0.00340814	0.0140927	0.0287002	0.00347701	0.0125353	0.0132581	0.00815929	0.00295822	0.0045067	0.00355194	0.002957	0.0870315	0.0126313	0.00325909	0.0117272	0.0136819	0.0308627	0.0158535	0.0109141	0.00296792	0.0387917	0.0185984	0.00435767	0.0132935	0.0136423	0.0420438	0.00392222	0.00367253	0.0113559	0.00293089	0.0169887	0.0149452	0.0760298	0.0145316	0.0122629	0.0243765	0.0122799	0.0119973	0.049728	0.140271	0.0039657	0.0607336	0.0040882	0.0140825	0.0120303	0.560488	0.00409613	0.0170465
hnf4g.1	0.0189018	0.00399545	0.00646558	0.00637784	0.00403559	0.0123367	0.0145851	0.0041004	0.0033853	0.0156176	0.00408767	0.00337008	0.0441611	0.0124929	0.00380674	0.0117798	0.014844	0.00682922	0.014808	0.00522142	0.00338504	0.0194074	0.0102155	0.0053787	0.0145542	0.0132591	0.0215468	0.00859008	0.00419488	0.00515066	0.00335197	0.0292665	0.0162334	0.0559374	0.0135817	0.012198	0.0219511	0.0122564	0.00560882	0.0244208	0.09148	0.00496603	0.0485936	0.00513133	0.0138586	0.0119213	0.359413	0.00477666	0.0293819
sp110	0.00869727	0.00875979	0.00729438	0.00524149	0.00857298	0.00762699	0.00671219	0.00480573	0.00665882	0.00435216	0.00850648	0.00674366	0.00558725	0.00659651	0.00786776	0.00634625	0.00683823	0.00538756	0.00798379	0.00609483	0.00674379	0.00370588	0.00227061	0.00640779	0.00669984	0.00697403	0.00360554	0.00446884	0.00810067	0.00591837	0.00675254	0.00373418	0.00716639	0.0211656	0.00759225	0.00712214	0.010839	0.0065373	0.00691666	0.00409057	0.0234163	0.00577888	0.0157831	0.00608152	0.00703823	0.00637463	0.0274725	0.0101165	0.00373184
apbb2.1	0.0103767	0.0043865	0.0126542	0.012711	0.00438786	0.00903039	0.00749299	0.00718962	0.00337397	0.00384762	0.00490969	0.00347841	0.0176634	0.00695773	0.00444287	0.0065195	0.00769074	0.0127442	0.00903625	0.0097623	0.00351386	0.00851089	0.0100554	0.00483059	0.00753728	0.00756819	0.0199472	0.00336964	0.00459858	0.00979476	0.0033835	0.00367704	0.00838083	0.048436	0.00866337	0.00798054	0.0155341	0.00676923	0.0154777	0.0101138	0.0512767	0.00422732	0.0264884	0.00436134	0.00756295	0.00655833	0.181311	0.00560938	0.00369002
tfdp2.1	0.0129059	0.00463746	0.0150318	0.0143583	0.00472208	0.0113792	0.00822256	0.0074754	0.00347198	0.00407821	0.00503312	0.00356698	0.0222685	0.00834391	0.00448041	0.00776911	0.00845394	0.0140511	0.0110458	0.0103814	0.00361018	0.00952315	0.0104224	0.0049178	0.00833724	0.00922552	0.0200803	0.00339905	0.00469444	0.0104051	0.00348458	0.0041834	0.00927034	0.0759505	0.0105874	0.0098035	0.0207118	0.00804925	0.012254	0.0118867	0.0779337	0.00427449	0.0382456	0.00447959	0.00891443	0.00786314	0.264402	0.00624502	0.00419834
trip6	0.00973472	0.0103727	0.0084828	0.00579793	0.0102849	0.00840084	0.00730283	0.00507147	0.00737212	0.00470907	0.0101836	0.00748412	0.00648491	0.00716618	0.00935974	0.00687766	0.0074504	0.00599173	0.00888009	0.00665515	0.00742759	0.00405067	0.00245613	0.00691578	0.00723	0.00761504	0.00406304	0.00474405	0.00933477	0.00639049	0.00747236	0.00395731	0.00781495	0.0265534	0.00836937	0.00778522	0.0121987	0.00706558	0.00756765	0.00453525	0.0293199	0.00609467	0.0188118	0.00652348	0.00768393	0.00691582	0.0384697	0.0125972	0.00395942
scmh1.2	0.00972976	0.002312	0.00888598	0.00454542	0.00236649	0.00818992	0.0032166	0.00477513	0.00193546	0.00696304	0.00235825	0.00193149	0.0171856	0.006603	0.00218583	0.00614499	0.00326058	0.00465587	0.00839536	0.00638538	0.00197239	0.00887523	0.00661246	0.00218055	0.00321997	0.00692335	0.0156446	0.00322805	0.00239394	0.00634999	0.00193158	0.00651032	0.00348576	0.0348634	0.00793249	0.0075518	0.0131244	0.00640823	0.00712941	0.0105976	0.0378309	0.00206101	0.0228739	0.0021039	0.00716333	0.00624745	0.10026	0.00259345	0.00658319
grhl2.1	0.00386199	0.0109565	0.0163526	0.0152056	0.011406	0.00289239	0.0175814	0.0115339	0.00956869	0.0136402	0.011661	0.00962869	0.0335555	0.00368214	0.010587	0.0039359	0.0179071	0.0155879	0.00319692	0.0137862	0.00959313	0.0212363	0.0165473	0.0125561	0.0175259	0.00352684	0.0287296	0.0129713	0.0113195	0.0134988	0.00960458	0.0201609	0.0185721	0.00353708	0.00343103	0.00309655	0.00301381	0.00396576	0.0149359	0.0247866	0.00403462	0.011925	0.00389152	0.0118105	0.00387167	0.00386648	0.166594	0.012424	0.0202109
hif3a.1	0.0153666	0.00563011	0.0200067	0.0177913	0.00575782	0.0127778	0.00980199	0.00918882	0.00386498	0.00478257	0.00612442	0.00398811	0.0296453	0.0091458	0.00535613	0.00849614	0.01001	0.0176375	0.0126314	0.0136927	0.00404805	0.0112486	0.0142431	0.00608539	0.00992418	0.0101637	0.0281652	0.00389181	0.00558507	0.0134737	0.00387086	0.00456359	0.011385	0.107488	0.0118316	0.0110634	0.0253479	0.00879185	0.0164153	0.0143641	0.112768	0.00507975	0.0483494	0.00543291	0.00996019	0.00857777	0.364358	0.00794688	0.00458533
nfib	0.0166272	0.0122895	0.0194513	0.0163778	0.0124754	0.012882	0.0108999	0.00894642	0.00807842	0.00332418	0.0143269	0.00853145	0.0396246	0.00863049	0.011884	0.00791163	0.0112153	0.0164743	0.0128101	0.0129109	0.00883641	0.0137611	0.0111392	0.0113824	0.010974	0.00948652	0.0365294	0.00285558	0.0136213	0.0135013	0.00848125	0.00409464	0.0120633	0.135555	0.0107971	0.0100927	0.0273408	0.00832895	0.0157599	0.0179515	0.114498	0.00864726	0.0527794	0.00963299	0.00977127	0.00788568	0.3807	0.017696	0.00408512
znf423.1	0.00383244	0.0117458	0.0172143	0.0154071	0.0121662	0.00285914	0.0182456	0.011886	0.0102157	0.0141169	0.0123315	0.010276	0.0347498	0.00366181	0.0113102	0.00390618	0.0186044	0.015726	0.00318883	0.0142366	0.010254	0.0215052	0.016977	0.0130297	0.0181711	0.00350574	0.0301577	0.0139608	0.0120455	0.0140515	0.0102698	0.0206782	0.0192444	0.0035611	0.0034243	0.00306661	0.00302668	0.00392924	0.0154326	0.025205	0.004	0.01229	0.00379565	0.012294	0.0038389	0.00385021	0.181982	0.013261	0.0207144
mef2c	0.00227821	0.0134698	0.0247619	0.0213832	0.0143109	0.00161157	0.0130442	0.0159174	0.0113089	0.0200124	0.0142707	0.0113825	0.0241943	0.0021979	0.012721	0.00239167	0.013418	0.0221555	0.00178475	0.0200892	0.0113219	0.0153518	0.024782	0.0160376	0.0130631	0.00207861	0.0464075	0.018627	0.0136898	0.0192737	0.0113689	0.0149197	0.0136125	0.00137089	0.00197487	0.00172773	0.0016594	0.00239801	0.0218441	0.0178423	0.00222317	0.0148595	0.00215516	0.0147544	0.0023266	0.00235492	0.0921403	0.0157423	0.01492
meox1	0.00323831	0.0128848	0.0195652	0.0166029	0.0134165	0.00235001	0.0160936	0.0133245	0.0109353	0.0152587	0.013436	0.0110199	0.0336904	0.00309667	0.0121659	0.00328231	0.0163972	0.0172133	0.00259885	0.0161999	0.0109819	0.0205563	0.0189747	0.013572	0.0159793	0.00296238	0.0342559	0.0156175	0.0129947	0.0158652	0.0109973	0.0199223	0.0167471	0.00297132	0.00283231	0.00252252	0.00248621	0.00330406	0.0178609	0.0242462	0.00331658	0.0125529	0.00322309	0.0125681	0.0032366	0.00324863	0.169152	0.014541	0.0199763
foxp1.2	0.0222606	0.00347773	0.0145237	0.029393	0.00354237	0.0126676	0.0133255	0.00827546	0.00297553	0.00448851	0.00363008	0.00296908	0.0920625	0.0129812	0.00335411	0.0120239	0.0137264	0.0312271	0.0159774	0.0112621	0.00298271	0.0410303	0.0187316	0.00421407	0.0133455	0.0140712	0.0419795	0.00394651	0.00369028	0.0116836	0.00293998	0.0170823	0.0150266	0.0809725	0.0148842	0.0124532	0.0258524	0.0126287	0.0123716	0.052199	0.151907	0.00385587	0.0662939	0.00399121	0.0146443	0.012319	0.581634	0.00419244	0.0171579
creb5.2	0.0218429	0.00603905	0.0250641	0.0180317	0.00639364	0.0172771	0.0116324	0.010246	0.00391504	0.00401159	0.0063281	0.00402507	0.0430403	0.0113567	0.00566387	0.0104592	0.0121633	0.0186348	0.0167346	0.0158328	0.00412028	0.015862	0.0157945	0.00580285	0.0116765	0.0128388	0.0447499	0.00417181	0.00603427	0.0154898	0.00396087	0.0053386	0.0134784	0.191958	0.0153593	0.0139461	0.0374938	0.0109475	0.0190587	0.0210145	0.173424	0.0049936	0.0777362	0.00514506	0.0129517	0.0104401	0.455682	0.00801577	0.00533263
trim29	0.00867762	0.0084631	0.00706545	0.00532522	0.00831839	0.00761749	0.00672904	0.00467631	0.00646411	0.00436686	0.00833879	0.00655375	0.00566183	0.00659104	0.00770819	0.00635741	0.00686968	0.00545972	0.00794116	0.00593239	0.00655285	0.00374341	0.00229163	0.00626514	0.00669851	0.00699041	0.00360601	0.00444415	0.00791277	0.00584876	0.00655554	0.00374459	0.00718761	0.0209719	0.00752975	0.0071444	0.010754	0.00654528	0.00676875	0.00413498	0.0233449	0.00569869	0.0157755	0.00598878	0.00702542	0.00639942	0.0274686	0.00992962	0.00374059
spi1	0.0178044	0.00385416	0.00615894	0.00598848	0.00389921	0.0117764	0.0135115	0.00393797	0.00328743	0.014599	0.00393717	0.003272	0.0390004	0.0119045	0.00364716	0.0112258	0.0136824	0.00635333	0.0140662	0.00499998	0.00328832	0.0177443	0.00958941	0.00510254	0.0134801	0.0126913	0.020017	0.00829332	0.00402451	0.00493736	0.00325902	0.0272004	0.0150067	0.0511814	0.0129204	0.0116418	0.0204811	0.0116445	0.00535781	0.022051	0.0816541	0.00474924	0.0444317	0.00490632	0.0131285	0.0113512	0.320135	0.00459126	0.0272287
bmpr1b.2	0.021262	0.00583675	0.0288457	0.0190314	0.00566105	0.0163627	0.0117722	0.0116361	0.00399123	0.0041375	0.00623718	0.00408262	0.0443234	0.0106465	0.00531256	0.0099402	0.0122191	0.0196733	0.0160612	0.0189936	0.00413274	0.0157864	0.0164611	0.00611675	0.0118263	0.0122947	0.0485147	0.00446071	0.00625341	0.0184445	0.00402029	0.00528542	0.0134744	0.17279	0.0142873	0.0133214	0.0363347	0.0104705	0.0223548	0.0209783	0.158337	0.00530336	0.0702095	0.00555904	0.0123704	0.0100799	0.458486	0.00769811	0.00528064
bcor.1	0.00336423	0.014547	0.0244886	0.0199404	0.0153957	0.00242738	0.0221305	0.0155167	0.0123549	0.0178034	0.0156817	0.0124008	0.0543432	0.003154	0.0139855	0.00336122	0.0227078	0.021051	0.00271156	0.0196697	0.012435	0.0294074	0.0217003	0.0162466	0.022174	0.00302871	0.0437328	0.0178648	0.0154382	0.0192902	0.0123685	0.0279186	0.0236936	0.00329048	0.00291956	0.00256825	0.00259243	0.00337955	0.0211171	0.0358969	0.00360993	0.0149889	0.00341306	0.0150165	0.00335112	0.00331346	0.373678	0.0171285	0.0280556
stat4	0.00165434	0.0170363	0.0344973	0.0248691	0.017947	0.00119891	0.0117422	0.0210775	0.0139223	0.0232832	0.0178507	0.0139612	0.0196651	0.00160126	0.0161456	0.00172961	0.0120733	0.0261701	0.00134237	0.0272253	0.0139197	0.0126612	0.0305316	0.0184738	0.0117206	0.00150601	0.0615502	0.0243249	0.0171175	0.026295	0.0138454	0.0126953	0.0122277	0.0015731	0.00144966	0.00127565	0.00124388	0.00173416	0.030148	0.0148921	0.00164948	0.0167022	0.00159765	0.0166356	0.00168191	0.00168873	0.101197	0.0199399	0.0127383
tbx4.1	0.0276309	0.00378143	0.0162581	0.0384014	0.003861	0.0154322	0.0163118	0.00910432	0.00319124	0.00511429	0.00394388	0.00318966	0.118111	0.0149779	0.00367189	0.0137051	0.016905	0.0412803	0.0194747	0.0127281	0.00321838	0.0513025	0.0231216	0.00477202	0.0164132	0.0163972	0.0504192	0.00433407	0.00406884	0.0132268	0.00316012	0.021337	0.0186406	0.124763	0.0178139	0.0147338	0.0327915	0.0145968	0.0139181	0.0671838	0.230911	0.00426436	0.0934189	0.00442081	0.0173332	0.014181	0.684354	0.00467674	0.0215204
utf1	0.00383747	0.0114658	0.016672	0.0155068	0.0119597	0.00289529	0.0186977	0.0114196	0.0100072	0.0145175	0.0123329	0.0101022	0.0351618	0.00366283	0.0110848	0.00392099	0.0189964	0.015946	0.00319292	0.0138038	0.0101065	0.0216228	0.0173307	0.0134522	0.0185914	0.00348955	0.0311176	0.0136685	0.0118507	0.0136544	0.01005	0.0213102	0.0197833	0.00366283	0.00340662	0.00308877	0.00306572	0.00394954	0.0149703	0.025372	0.00408247	0.0126649	0.00390536	0.0125784	0.00385895	0.00385803	0.189115	0.013183	0.0213358
pou5f1	0.0113091	0.00727949	0.0184421	0.00907066	0.00760303	0.00959833	0.00743248	0.00992579	0.00518617	0.00318885	0.00768378	0.00521517	0.0237176	0.00747946	0.00668338	0.00700028	0.007769	0.009454	0.00997376	0.0140213	0.00530235	0.0114152	0.00455479	0.0046796	0.00745398	0.00812611	0.0101663	0.0064571	0.00729617	0.0138245	0.00518495	0.00386281	0.00856543	0.0552361	0.00940394	0.00855853	0.0160531	0.00725773	0.0153224	0.0135964	0.0539223	0.00416283	0.0308546	0.00432308	0.00820585	0.00706785	0.163883	0.00870459	0.00387761
pax6.4	0.0176602	0.00578612	0.0217901	0.0170943	0.00568321	0.0148279	0.0100601	0.00988576	0.00401516	0.00450745	0.0062144	0.00414027	0.0336327	0.0101586	0.0053854	0.00939551	0.0103916	0.017259	0.0144891	0.0147715	0.00421745	0.0123977	0.012119	0.00593387	0.0102579	0.0114994	0.0258422	0.00382378	0.00579409	0.0145038	0.00406778	0.00462739	0.0115378	0.12802	0.0132766	0.0125172	0.0298921	0.00979663	0.0175002	0.0163098	0.124673	0.00514756	0.0556127	0.00540138	0.0112044	0.00948524	0.405996	0.00766723	0.00463975
tcf4.1	0.029591	0.0183798	0.0287542	0.0126746	0.0181309	0.0224775	0.0240297	0.0307297	0.013457	0.00908879	0.0188464	0.0137891	0.0485802	0.016227	0.0173773	0.0153795	0.0255522	0.0126841	0.0227259	0.0188314	0.0139027	0.0241988	0.0101691	0.0165981	0.00695093	0.0171092	0.0332252	0.00920282	0.0184143	0.0202001	0.0135344	0.00677009	0.0275758	0.213122	0.0213658	0.0190964	0.0433222	0.0162391	0.0236514	0.0293428	0.164992	0.0141787	0.0841223	0.0157255	0.0181791	0.0153809	0.271496	0.0221365	0.00679895
irx4	0.00362087	0.0128218	0.0203616	0.0185084	0.0133818	0.00262574	0.0202823	0.0133707	0.0110536	0.0165045	0.0139348	0.0111316	0.0433162	0.00341155	0.012458	0.0036268	0.0206017	0.0192241	0.002967	0.0165363	0.0111319	0.0251728	0.0197374	0.0145478	0.0202145	0.00324723	0.0376567	0.0156271	0.0134248	0.0163101	0.0110428	0.0242754	0.0214242	0.00359468	0.00319553	0.00281668	0.00280783	0.00364902	0.0179643	0.0299512	0.00387693	0.0136018	0.00363094	0.0136227	0.00360042	0.00358243	0.277152	0.0148763	0.0242784
nrl	0.0203769	0.0033039	0.0132902	0.0275313	0.00338066	0.012027	0.0126759	0.00763823	0.00285776	0.004422	0.00342023	0.00284768	0.0829038	0.0121528	0.00316164	0.0112151	0.0130876	0.0294403	0.0150308	0.010275	0.00285621	0.0366443	0.0177288	0.00427756	0.0127632	0.0131528	0.0397462	0.00374969	0.0034917	0.0107058	0.00282307	0.0162238	0.0142685	0.0742757	0.0138813	0.0118382	0.0237881	0.0117949	0.0112507	0.0467781	0.135549	0.00388014	0.0590429	0.00400408	0.0135791	0.0115165	0.547062	0.00395279	0.0162829
cdx2	0.0221812	0.00345433	0.0146624	0.0294889	0.00351233	0.0129103	0.013462	0.00835887	0.00295931	0.00450321	0.0035798	0.00296095	0.0929119	0.0128925	0.00332556	0.0119427	0.0139442	0.0315979	0.0161025	0.0112538	0.00297059	0.041589	0.018252	0.0044114	0.0135692	0.0140275	0.0408574	0.00382787	0.00363477	0.0117536	0.00293149	0.0168416	0.0152692	0.0828872	0.0149291	0.0126299	0.0261357	0.012479	0.0124433	0.0532016	0.153572	0.00399999	0.0646671	0.00411909	0.0144736	0.0122296	0.583033	0.00418223	0.0168445
foxl1	0.00399724	0.0111252	0.016099	0.0147242	0.0115405	0.00302523	0.017336	0.0111878	0.00971785	0.0138043	0.0117028	0.00981508	0.0328828	0.00383886	0.0107621	0.00410881	0.0175924	0.0151242	0.00332136	0.013477	0.0098019	0.0206124	0.0162062	0.0126877	0.0172802	0.00366731	0.028404	0.0133281	0.0114735	0.0132948	0.0097901	0.0206339	0.0183543	0.00373456	0.00357781	0.00324007	0.00316116	0.00414552	0.0144641	0.0238403	0.00416947	0.0120311	0.00402866	0.0119588	0.00404882	0.00405038	0.165613	0.012657	0.0206321
lmo3	0.00262367	0.0152314	0.0273168	0.0218939	0.0160036	0.00183361	0.0201352	0.0162556	0.0125819	0.0198441	0.0165096	0.012627	0.0467171	0.00244159	0.0144709	0.00265243	0.0207172	0.0235186	0.00207906	0.0212226	0.012652	0.0258153	0.0261175	0.0166238	0.0200729	0.00229991	0.0561888	0.0206083	0.0158253	0.0210218	0.012625	0.0260756	0.021248	0.00256603	0.00223954	0.00196057	0.00194185	0.00267152	0.0235036	0.0316338	0.00281483	0.0151892	0.00263148	0.0152674	0.00260608	0.00260354	0.286487	0.0177464	0.025982
nhlh2	0.0312483	0.0118862	0.0296441	0.0147677	0.0126643	0.0173949	0.0317875	0.0150208	0.00817223	0.0132364	0.0128531	0.00818931	0.0781554	0.0187271	0.0108614	0.0182858	0.0326859	0.015941	0.0230596	0.0223289	0.00808421	0.027736	0.00612203	0.0160459	0.0319248	0.018956	0.0171389	0.0137167	0.0122421	0.0214115	0.00800174	0.0274972	0.0357333	0.0735211	0.0209127	0.01628	0.0321231	0.0191079	0.0248326	0.0367482	0.129876	0.013103	0.0735894	0.0137899	0.0218514	0.0180345	0.679108	0.0157285	0.0275138
tp73.2	0.0199147	0.00341256	0.0135299	0.0284669	0.00348577	0.0121312	0.0126558	0.00782872	0.00294438	0.00445145	0.00355398	0.00293668	0.0821036	0.012048	0.00328108	0.0111785	0.0130203	0.0304684	0.0149136	0.0105458	0.00295538	0.0369073	0.0184534	0.00433841	0.0126932	0.0130573	0.0418693	0.00387265	0.00365527	0.011017	0.00291161	0.0159137	0.0142667	0.0722679	0.0138641	0.0118105	0.0234638	0.0117118	0.0115196	0.0468855	0.131494	0.00395347	0.0576434	0.00406424	0.0134494	0.0114554	0.537351	0.0041366	0.0159654
tgif1	0.0040004	0.0111631	0.0155623	0.0149024	0.0115315	0.00302902	0.017683	0.0111182	0.00971188	0.0135526	0.0117566	0.00977457	0.0322536	0.00382977	0.0107442	0.00411261	0.0179304	0.0152781	0.00332495	0.0133227	0.00974277	0.0203964	0.016213	0.0125381	0.0176138	0.00365146	0.0281209	0.013	0.0114066	0.0131017	0.00975338	0.0196815	0.0186852	0.00369699	0.00357323	0.00323674	0.00318198	0.00414413	0.0142676	0.0235843	0.00416501	0.0118521	0.00403982	0.0118079	0.00403661	0.00405257	0.157179	0.0126228	0.0196886
tnf	0.0188869	0.00323883	0.0127904	0.0251555	0.00330074	0.0115661	0.011804	0.00752414	0.00283448	0.00423177	0.00336977	0.00282043	0.0755952	0.0116152	0.00310111	0.0108355	0.0121536	0.0270254	0.0142407	0.0100972	0.00283465	0.034671	0.0165239	0.00419903	0.0119193	0.0125183	0.0371836	0.00370614	0.00343768	0.0105023	0.00280254	0.0152011	0.0132455	0.0624263	0.0132383	0.0113762	0.0217572	0.011297	0.0109612	0.0435282	0.113059	0.0038344	0.0517932	0.0039371	0.0128447	0.0110656	0.500503	0.00388356	0.0152391
irf8	0.0183499	0.00953278	0.0231512	0.0128566	0.0100083	0.0143707	0.0113002	0.0121908	0.00684009	0.00388023	0.0102508	0.00689334	0.0359987	0.0102906	0.00892545	0.00950276	0.0117723	0.0135289	0.0147242	0.0176149	0.00696019	0.0155717	0.0058698	0.00645968	0.0112773	0.0114819	0.0160524	0.00779256	0.00997415	0.0172567	0.00675259	0.00488012	0.0131518	0.11888	0.013781	0.0122424	0.0282793	0.00992618	0.0191253	0.0189743	0.118057	0.00528559	0.0562344	0.00567795	0.0114684	0.00970089	0.286955	0.0118865	0.00490239
hlf.1	0.00395889	0.0125876	0.0192202	0.017529	0.0130527	0.00296222	0.0201701	0.0127557	0.010867	0.0152756	0.0134535	0.0109709	0.0416946	0.00372358	0.0121965	0.00397991	0.0205538	0.0181312	0.00324836	0.0157688	0.010979	0.0244812	0.0186576	0.0138404	0.0201413	0.00355567	0.0344675	0.015103	0.0131257	0.0156359	0.0109035	0.0235995	0.0214419	0.104338	0.0034967	0.00312075	0.00313453	0.00401236	0.0171357	0.0293457	0.0042667	0.0128715	0.00404597	0.0129378	0.00393769	0.00391729	0.278951	0.0146129	0.0236867
jup	0.00366359	0.0134103	0.0202761	0.017062	0.0138482	0.00273088	0.0203632	0.013216	0.0115093	0.0160269	0.0143766	0.0116009	0.0418492	0.00350619	0.0130274	0.00372117	0.0207746	0.0175643	0.00302991	0.0163116	0.0116116	0.0246162	0.0193459	0.0145792	0.0203957	0.00333134	0.036773	0.0161524	0.0139666	0.0162108	0.0115428	0.0244174	0.0217511	0.00355434	0.00327086	0.00293018	0.00290154	0.00373299	0.0179878	0.0294116	0.00392968	0.0136051	0.00378657	0.0135871	0.00366497	0.00366546	0.281121	0.0155859	0.0244411
plagl1.1	0.00385438	0.0123867	0.0178328	0.0158238	0.0126892	0.0028714	0.0189609	0.0120543	0.0106894	0.014866	0.0131129	0.0107663	0.0377704	0.00366978	0.0118602	0.00391554	0.0192986	0.0163434	0.00320786	0.0145114	0.0107943	0.022772	0.0179316	0.0133241	0.0189787	0.00349752	0.0324061	0.0141968	0.0126959	0.0143138	0.0107141	0.0221642	0.0201035	0.00358222	0.0034408	0.00307189	0.00307597	0.00393626	0.0159412	0.0267859	0.00408891	0.0125721	0.00390432	0.0125569	0.00386161	0.00385996	0.208946	0.0141193	0.0222023
esrrb	0.00441511	0.0378983	0.0900111	0.0518938	0.0402605	0.00205336	0.0448914	0.0471248	0.0285309	0.0513984	0.0389819	0.0290684	0.0881291	0.00418986	0.0351598	0.00449052	0.0457042	0.053274	0.00357919	0.0650274	0.0287435	0.044721	0.0546188	0.0349967	0.0497833	0.00387749	0.124486	0.0498937	0.036979	0.0615701	0.0287678	0.0567477	0.0486782	0.00278448	0.0038925	0.00329815	0.0034607	0.0425667	0.0721981	0.0612992	0.00569221	0.0318039	0.00506496	0.0327725	0.0470572	0.00438038	0.373937	0.0452223	0.0492455
hic1.1	0.0233713	0.00357707	0.0154756	0.0310357	0.00364744	0.0133913	0.0137743	0.00870169	0.00303326	0.0045802	0.00371014	0.00301681	0.0985041	0.0132766	0.00342219	0.0122549	0.0142347	0.0332189	0.016528	0.0118116	0.00303223	0.0429064	0.0196175	0.00441438	0.0138341	0.0145163	0.0438515	0.00403149	0.00376094	0.0122483	0.00300133	0.0177895	0.0156009	0.0928574	0.0154276	0.012943	0.0272686	0.0128984	0.0130889	0.0551789	0.171948	0.00396728	0.0709972	0.0041317	0.015109	0.0126535	0.609247	0.00436572	0.0178895
xrcc3	0.0110531	0.00461994	0.0134563	0.0137489	0.00469461	0.00939212	0.00824998	0.00757289	0.00350196	0.00428034	0.00516382	0.00362529	0.0191521	0.00718035	0.00458424	0.00671614	0.00843896	0.013751	0.00949468	0.010437	0.00368017	0.0088424	0.0106015	0.00514001	0.0082941	0.00783721	0.0209462	0.00351236	0.00477133	0.0103178	0.00352916	0.00394151	0.00923181	0.0533453	0.00909863	0.00833211	0.0166104	0.00697074	0.0121171	0.0106033	0.0567787	0.00455905	0.0288649	0.00475358	0.00784355	0.00676634	0.201661	0.00585587	0.00395209
pbxip1	0.028774	0.0117618	0.0280482	0.0146052	0.0123091	0.0164949	0.025083	0.0143012	0.00795497	0.0117869	0.0120224	0.00800116	0.0644658	0.0174841	0.0104492	0.0167737	0.0259485	0.0151197	0.0203489	0.0207658	0.00793284	0.0240073	0.00586248	0.0148753	0.0252674	0.0176463	0.0142509	0.0131871	0.0115084	0.0202837	0.00786332	0.0235477	0.0282947	0.0710112	0.0193098	0.0153027	0.030389	0.0174582	0.023212	0.032091	0.128371	0.011948	0.0662392	0.0127783	0.0197956	0.0167123	0.630319	0.0152385	0.023649
tbl1x.1	0.0026965	0.0178525	0.0320364	0.0251099	0.0187845	0.00188275	0.0190831	0.0187752	0.0144599	0.023278	0.0192753	0.0146186	0.0466873	0.00259142	0.0167977	0.00278452	0.0196825	0.0264096	0.00214004	0.024571	0.0144758	0.0253099	0.0294238	0.019188	0.0190598	0.00240307	0.0614031	0.0227244	0.0184826	0.0238832	0.0145427	0.0241617	0.0200973	0.00261895	0.00235471	0.00201395	0.00198765	0.0028044	0.0274771	0.0309851	0.00291573	0.0174161	0.00267341	0.0174022	0.0027034	0.00273348	0.275307	0.0214648	0.0243109
nfic.2	0.0159645	0.00700314	0.0155076	0.00880507	0.00731722	0.0108153	0.0153266	0.008571	0.00546031	0.00800938	0.00721251	0.00545996	0.0288169	0.0111337	0.00650495	0.0106027	0.0156118	0.00915879	0.0127186	0.0118506	0.00541453	0.0130143	0.00414042	0.00952004	0.0153301	0.0114934	0.00786273	0.00792189	0.00698769	0.0112469	0.00538338	0.0131553	0.0168391	0.0348935	0.0121801	0.0103351	0.017376	0.0109428	0.0130741	0.0159423	0.0551156	0.00836362	0.0324512	0.00858562	0.0119317	0.0106579	0.269835	0.00859687	0.0131727
zdhhc6	0.00257205	0.0248968	0.0626615	0.0383897	0.0265978	0.00172236	0.0273589	0.0294918	0.0184788	0.0362859	0.0271016	0.0187669	0.102444	0.00238737	0.023396	0.0025741	0.0284046	0.040759	0.00196234	0.0423269	0.0187124	0.0423427	0.0435796	0.028392	0.0273296	0.00222143	0.116269	0.0358997	0.0262308	0.0410094	0.0185865	0.0397385	0.0290996	0.00182124	0.00216022	0.00181741	0.00189476	0.00259673	0.0465102	0.0568902	0.00293232	0.024224	0.00270688	0.0249746	0.0025245	0.00254481	0.563831	0.030901	0.0400528
trib3	0.0444802	0.00449362	0.0237694	0.0616316	0.00465518	0.0201993	0.0232945	0.0120137	0.00363359	0.00629018	0.00480743	0.00363764	0.19067	0.0201432	0.00433814	0.0181735	0.0242146	0.0646307	0.0273593	0.0177974	0.00364674	0.076524	0.0306193	0.00606956	0.0232682	0.0222218	0.0587332	0.00504104	0.00485195	0.0183482	0.00359593	0.0295158	0.0277407	0.253931	0.0252817	0.0191638	0.0537227	0.019452	0.0195816	0.101583	0.441388	0.00528894	0.195512	0.00558068	0.0242426	0.0186841	0.837628	0.00578196	0.0298013
rarb.1	0.0173117	0.00593107	0.0230237	0.0174673	0.00613945	0.0144072	0.0105876	0.00976452	0.00417119	0.00457291	0.00664666	0.00430814	0.0339673	0.00998939	0.00560308	0.00939077	0.0107938	0.0175986	0.0143677	0.0149471	0.00436822	0.0128033	0.0143064	0.00623487	0.0106687	0.0114081	0.0293739	0.00388174	0.00600962	0.0148844	0.00415474	0.00485744	0.0118817	0.121075	0.0132239	0.0121815	0.029213	0.00976008	0.0175015	0.0163658	0.122207	0.00531765	0.0567039	0.0056534	0.0111354	0.0094145	0.410183	0.00788833	0.00484416
foxo3.2	0.00838786	0.00832741	0.0068833	0.00516905	0.00806401	0.00740537	0.00647622	0.0046234	0.00640161	0.0042108	0.00805368	0.00648862	0.00540392	0.00642248	0.00750732	0.00619708	0.00660163	0.0053219	0.00771093	0.00577696	0.00649954	0.00361083	0.00223901	0.0060881	0.00644227	0.00678695	0.00349572	0.00426054	0.00779817	0.00564397	0.00649809	0.0036236	0.00687643	0.0196146	0.00728701	0.00694606	0.0104468	0.00636733	0.00653852	0.00399463	0.0218551	0.0055678	0.0149224	0.00579171	0.0068448	0.00621947	0.0247731	0.00959466	0.00361818
tsc22d3.3	0.00342528	0.0143764	0.023876	0.0204603	0.0152078	0.00247822	0.0219139	0.0153609	0.0122491	0.0186082	0.0156269	0.0123941	0.0473378	0.00320705	0.0140951	0.00339108	0.022443	0.021246	0.00272097	0.0197021	0.012391	0.0272523	0.0221632	0.0155226	0.0218785	0.00307355	0.0432102	0.0179316	0.0150886	0.0192103	0.0122689	0.0268858	0.0234331	0.00336328	0.00295565	0.00263102	0.00265799	0.00340501	0.0215407	0.0331752	0.00369506	0.0143852	0.00343044	0.0143448	0.00335465	0.00334707	0.314744	0.0171241	0.0269988
espl1	0.0411058	0.00485116	0.0279224	0.0622199	0.00497571	0.0170044	0.0212014	0.0127438	0.00376259	0.0060658	0.0051339	0.00374993	0.190968	0.0186507	0.00457265	0.017333	0.02201	0.0652777	0.024066	0.0193869	0.00375442	0.0758694	0.0355178	0.00549417	0.0212225	0.0199259	0.0709243	0.00566573	0.00512042	0.0199669	0.00371271	0.0301577	0.0255388	0.224501	0.0224712	0.0160693	0.0452186	0.0185608	0.0225604	0.103048	0.415922	0.00468266	0.184427	0.00495905	0.0230486	0.0178247	0.85323	0.00633114	0.030413
anks1a	0.00356131	0.0333165	0.0825268	0.0559251	0.0364518	0.00163323	0.039817	0.040387	0.0248348	0.0487197	0.0355231	0.0250345	0.140468	0.00326773	0.0313983	0.00352921	0.0414369	0.0594969	0.00279741	0.0588606	0.0249893	0.0560654	0.0582919	0.0379034	0.0400041	0.00311105	0.156665	0.0466958	0.0342957	0.0565855	0.0247004	0.051817	0.042353	0.0019597	0.00307835	0.00259432	0.00271541	0.0589079	0.0654184	0.0778475	0.00441737	0.0331547	0.00396233	0.0340312	0.0675802	0.00346923	0.666238	0.0435088	0.052471
pou2f3	0.0234468	0.00353375	0.0148372	0.0318774	0.00358759	0.0130616	0.0143527	0.00839522	0.00298517	0.00468599	0.00367274	0.00298805	0.0993915	0.0132134	0.00338171	0.0121239	0.0147951	0.0341039	0.0164523	0.0115732	0.00299671	0.0427992	0.0193139	0.0045457	0.0144172	0.014316	0.0430099	0.0039718	0.00375354	0.0119019	0.00295651	0.0184032	0.0162394	0.0937048	0.0152314	0.012958	0.0274541	0.0127628	0.0124086	0.0551707	0.175934	0.0040782	0.0728336	0.00421729	0.0148695	0.0124536	0.619337	0.00433434	0.0185164
xrcc5	0.0352183	0.00620664	0.00910436	0.0140787	0.00636296	0.0273587	0.0145267	0.0129209	0.00418015	0.0221525	0.00667231	0.00435124	0.0490508	0.0172225	0.00573926	0.015434	0.0149791	0.0143826	0.0268036	0.00632766	0.00439061	0.0147582	0.0241699	0.00681029	0.0147716	0.0183176	0.139852	0.0105977	0.00680361	0.00670241	0.00427447	0.0167743	0.0165646	0.33735	0.0234473	0.0209858	0.0606719	0.0166326	0.00682121	0.0226735	0.271354	0.00592177	0.117057	0.00650367	0.0193374	0.0155877	0.251488	0.00834385	0.0167644
foxq1	0.00368533	0.01363	0.0212583	0.0188514	0.0140575	0.00273265	0.0205907	0.0139009	0.0115873	0.0169134	0.0146809	0.0117198	0.0463474	0.00353789	0.0130774	0.0037478	0.0209933	0.0194925	0.00303906	0.0175018	0.0117444	0.0263844	0.0203448	0.0149852	0.0205789	0.00335037	0.0392986	0.0159299	0.0141653	0.0170551	0.0116767	0.0246745	0.0218132	0.00349445	0.00326516	0.00291503	0.00290956	0.00377498	0.0190735	0.0318469	0.00400915	0.0138956	0.00371027	0.0138644	0.00371732	0.00369984	0.293856	0.0158732	0.0247271
supt4h1.1	0.0303044	0.00394139	0.0182429	0.0422223	0.00397838	0.0162353	0.016466	0.00947405	0.00321154	0.00522569	0.00411415	0.00319627	0.134861	0.0156073	0.00373284	0.0142539	0.0170357	0.0449773	0.0207148	0.0133854	0.00320703	0.0560975	0.0236638	0.00499532	0.0165196	0.017238	0.049096	0.00439259	0.00416226	0.0138221	0.00315647	0.021355	0.0189476	0.165482	0.0190111	0.0155751	0.0376967	0.0150709	0.0150255	0.0741302	0.300736	0.00438004	0.119488	0.00458793	0.0181139	0.0146414	0.743103	0.00488198	0.0214735
kat6b.1	0.0175405	0.00798183	0.0184341	0.00971777	0.00826962	0.010999	0.0173714	0.00957258	0.00600199	0.00905245	0.00831039	0.00599922	0.0348952	0.0119228	0.00730404	0.0114947	0.0177966	0.0102412	0.0135639	0.0137106	0.00591573	0.014454	0.00447217	0.0103212	0.0174619	0.0120565	0.00913506	0.00909502	0.0079725	0.0128293	0.00591516	0.014979	0.0192739	0.0381333	0.0128049	0.0105603	0.0181831	0.0118565	0.014942	0.018132	0.062748	0.00884407	0.0363334	0.00920329	0.0130128	0.0114708	0.351214	0.00978857	0.0150042
lhx9.1	0.0230599	0.00364131	0.0154694	0.0318553	0.00368392	0.0128222	0.0142619	0.00856542	0.00308043	0.00470642	0.00379228	0.00307142	0.101766	0.0132823	0.00348488	0.012316	0.0147275	0.034092	0.0162896	0.0119308	0.00308125	0.0435858	0.0199986	0.00444888	0.0143229	0.0142969	0.0453854	0.00404633	0.0038669	0.012416	0.00304655	0.0181686	0.0161942	0.090048	0.0151526	0.0125049	0.0266626	0.0129684	0.0131122	0.0562365	0.17744	0.00398398	0.0730097	0.00412496	0.01503	0.0126531	0.633157	0.00449167	0.0182388
ppara.1	0.0244908	0.00364126	0.0163567	0.0362949	0.00372803	0.014115	0.0149031	0.00879466	0.00302017	0.00509617	0.00377634	0.00302938	0.110755	0.0137978	0.00346536	0.0126244	0.0153941	0.0389798	0.0179306	0.0124134	0.00304568	0.0471359	0.021469	0.0046929	0.0148806	0.0151072	0.0477651	0.00409147	0.00385423	0.0127057	0.00299438	0.0192907	0.0168859	0.115824	0.0166062	0.0137058	0.0294886	0.0133861	0.0138707	0.060751	0.2076	0.00419505	0.0832362	0.0043479	0.0157252	0.0130271	0.668369	0.00446416	0.0193667
rara	0.00364871	0.0131548	0.0212981	0.0182657	0.0137873	0.00263055	0.02014	0.0138805	0.0112899	0.0168658	0.014111	0.0113987	0.0461208	0.00342169	0.0127337	0.00362504	0.0206742	0.0189087	0.00296193	0.0175033	0.0113847	0.0269772	0.0204136	0.0147719	0.0201156	0.00326178	0.0396952	0.0161449	0.0137798	0.0169478	0.0113569	0.024923	0.0213037	0.00359945	0.00322343	0.00283075	0.00282899	0.003657	0.0189231	0.0321967	0.00391583	0.0138447	0.00367596	0.0137678	0.00359406	0.00358267	0.294709	0.0155325	0.0249881
foxc2	0.0234021	0.00363046	0.0153966	0.032887	0.00366926	0.0131229	0.0140839	0.00863994	0.00308639	0.00483464	0.00378416	0.00307494	0.0993859	0.013258	0.00348436	0.0122669	0.0145301	0.035197	0.0163759	0.0118325	0.00309121	0.042996	0.019993	0.00460621	0.0142005	0.0143731	0.0446622	0.00410565	0.00384429	0.0123676	0.00305126	0.0179266	0.0161607	0.0939129	0.0152736	0.0128636	0.0270652	0.012877	0.0129373	0.055365	0.177307	0.00415426	0.0724457	0.00431943	0.0149991	0.0126089	0.617167	0.00445128	0.0179608
meis3	0.0039638	0.0124697	0.0184801	0.016688	0.0129876	0.00297428	0.0202969	0.0123893	0.0107415	0.0154316	0.0134213	0.0108525	0.0405919	0.00372276	0.0121508	0.00400043	0.0206424	0.0171334	0.003255	0.0152726	0.0108565	0.023941	0.0180795	0.0137864	0.0202962	0.00354464	0.0337553	0.0146672	0.0129876	0.0150723	0.0107819	0.0232578	0.0215773	0.0923114	0.00348797	0.00314627	0.00310517	0.00403062	0.0168396	0.0284428	0.00427517	0.012913	0.0040043	0.0129234	0.00390263	0.00393319	0.25291	0.0144695	0.0233487
runx3	0.0267489	0.00377852	0.0162579	0.0369931	0.00383683	0.0149804	0.015666	0.00895787	0.00316154	0.00508223	0.00394594	0.00315446	0.120623	0.0146777	0.00360751	0.0134501	0.0161078	0.0392952	0.0189077	0.0124693	0.00316387	0.0516109	0.0213151	0.00472964	0.0156696	0.0159857	0.0466112	0.00427527	0.00398488	0.0128439	0.00311707	0.0204679	0.0178693	0.125153	0.0174883	0.0142879	0.0320984	0.0142684	0.0136402	0.0672265	0.230285	0.00420763	0.0922802	0.00441428	0.016882	0.0138883	0.689166	0.00466924	0.0205758
atf6	0.00336025	0.0162573	0.0287859	0.0235248	0.0173159	0.00240402	0.0242145	0.0169594	0.0133085	0.0209036	0.0179709	0.0134219	0.0653968	0.00314775	0.0156118	0.00334443	0.0249088	0.0246056	0.00265862	0.0223822	0.0134885	0.0318315	0.0264195	0.017525	0.0242408	0.00298141	0.0584357	0.0218497	0.0173474	0.0216969	0.0133753	0.0319261	0.0260201	0.00362936	0.00290339	0.00251592	0.00259487	0.00336282	0.0240177	0.0395947	0.00385024	0.0156887	0.00347987	0.0158778	0.0033328	0.00329993	0.45093	0.0198031	0.03205
etv1.1	0.0835252	0.00543965	0.0383582	0.0850377	0.00558423	0.0280188	0.0309377	0.0149717	0.00400663	0.00773316	0.00576113	0.00398325	0.28466	0.0293787	0.00508603	0.0265421	0.0325369	0.0876387	0.0422603	0.0239612	0.00400421	0.116175	0.0424064	0.00648252	0.0310072	0.0327149	0.0783907	0.00638274	0.0057939	0.0243902	0.00393877	0.0440573	0.0376333	0.423223	0.0396714	0.0261746	0.0887891	0.0287747	0.0278891	0.158856	0.646226	0.00535662	0.384445	0.00574274	0.038299	0.0275724	0.933115	0.00731957	0.0445185
glis2	0.0039263	0.0127038	0.0203001	0.0175057	0.01326	0.00288563	0.0205661	0.0133439	0.010972	0.0161035	0.0135925	0.0111118	0.0460202	0.00368412	0.0123114	0.00392292	0.0208574	0.018043	0.00319793	0.0167051	0.0111246	0.0267776	0.019515	0.0144678	0.0204466	0.00350803	0.037294	0.0157339	0.013382	0.0164554	0.0110377	0.0257946	0.0217919	0.111436	0.00348143	0.00305914	0.00306928	0.00395047	0.0182317	0.0321538	0.00424379	0.0134214	0.0039983	0.0133657	0.00387304	0.00387568	0.320016	0.0149892	0.02588
phox2b	0.0160971	0.0089136	0.0223638	0.011167	0.00946123	0.0129384	0.00932248	0.0116672	0.00640447	0.00355645	0.00955575	0.00643788	0.0314413	0.00956165	0.00823859	0.00883748	0.00973416	0.0117728	0.0133253	0.0166979	0.00654705	0.0136589	0.00536203	0.00573365	0.00934652	0.0104448	0.0135909	0.00749461	0.0089963	0.016474	0.0063541	0.00458316	0.0108986	0.0949641	0.0124373	0.0111065	0.024533	0.00915719	0.0181526	0.0166012	0.0993375	0.00478744	0.0485932	0.00511393	0.0104638	0.00897235	0.258772	0.011078	0.00460546
taf1a	0.00348408	0.0180141	0.0326376	0.0264637	0.0190466	0.00247059	0.0254796	0.0181353	0.0145924	0.0235994	0.0195523	0.0147547	0.0762342	0.00321829	0.0171537	0.00342586	0.0263218	0.0279391	0.00271006	0.0238961	0.0147191	0.0358565	0.0289623	0.0192792	0.0255706	0.00304661	0.0650663	0.0218285	0.0184726	0.0235282	0.0145998	0.0346264	0.0276374	0.0039314	0.00300823	0.00257759	0.00270962	0.00344025	0.0266138	0.04483	0.004109	0.0173207	0.00366634	0.0176	0.00341246	0.00337821	0.496491	0.0219949	0.0347155
gata3	0.0166372	0.00966382	0.0238745	0.0121697	0.0103292	0.0131794	0.00968962	0.0122151	0.00687462	0.00374453	0.0104603	0.00694129	0.0329897	0.00958808	0.00911035	0.0088287	0.0101756	0.0126875	0.0137529	0.0175432	0.00702798	0.0142154	0.00553711	0.00593093	0.00967163	0.0104917	0.0148176	0.00794587	0.00997928	0.0172134	0.00683676	0.00450111	0.0112679	0.113948	0.0128011	0.0113813	0.0254013	0.00918462	0.0189677	0.0173027	0.11134	0.00487449	0.0531522	0.00527042	0.0106043	0.0089783	0.284607	0.0119642	0.00451776
znf337	0.00856191	0.00841101	0.00731608	0.00523477	0.00829307	0.00757147	0.00654078	0.00483299	0.00647045	0.0042134	0.00827724	0.0065571	0.00555802	0.00651963	0.00771565	0.00629152	0.00663895	0.00538172	0.00787556	0.00608532	0.006549	0.00371528	0.00228947	0.006083	0.00650322	0.00690871	0.0036189	0.00436464	0.00791747	0.0059668	0.00656604	0.00367225	0.0069168	0.0202078	0.00746239	0.00709134	0.010677	0.00647953	0.00696775	0.00409279	0.0228629	0.00555067	0.0153068	0.00581411	0.006975	0.00632514	0.0261673	0.0099629	0.00366068
dbp.1	0.0038758	0.0137297	0.0218054	0.0190706	0.0143095	0.00280339	0.0218575	0.0137912	0.0116132	0.0178056	0.0147659	0.0117349	0.0495244	0.00359096	0.0132486	0.00382848	0.0224798	0.0197157	0.00311959	0.0173734	0.0117958	0.0276583	0.0220242	0.0151817	0.0218518	0.00342325	0.0428214	0.0172674	0.0142303	0.0170639	0.0116797	0.0271075	0.0234514	0.136848	0.00344378	0.00296162	0.00303338	0.00385524	0.0193264	0.0336686	0.00433826	0.0141493	0.00398656	0.0141085	0.00379185	0.00378827	0.364502	0.016257	0.0271087
l3mbtl1	0.00381234	0.0156318	0.0272596	0.0214641	0.0163575	0.00271644	0.0242501	0.0165009	0.0129949	0.0188016	0.0169097	0.0131696	0.0585436	0.00352139	0.0148951	0.00375227	0.0249716	0.0223736	0.00305772	0.0210113	0.013129	0.0306529	0.0240091	0.0163949	0.0242471	0.00336434	0.0507844	0.0206086	0.0162875	0.0212332	0.0130743	0.0315164	0.0261347	0.137031	0.0033082	0.00288826	0.0029336	0.00379412	0.0233379	0.0379742	0.00426654	0.015149	0.00385604	0.0151026	0.00373055	0.00371124	0.418896	0.0184874	0.0316542
znf350	0.00311721	0.0231229	0.0542876	0.0361276	0.0250929	0.00217609	0.0313826	0.0264396	0.0177112	0.0308649	0.0256253	0.0180469	0.121096	0.00287065	0.0219117	0.00308616	0.0323731	0.0380955	0.00248542	0.0371359	0.0179399	0.0484863	0.0406525	0.0234793	0.0312921	0.00273199	0.109731	0.029625	0.0246082	0.036128	0.0178147	0.0450011	0.0337454	0.00356411	0.00271021	0.00229155	0.00238959	0.00312007	0.0416441	0.0654955	0.00382483	0.0205845	0.00342666	0.020916	0.00307288	0.00304234	0.641973	0.0298918	0.0452611
myod1	0.0261267	0.00364275	0.0154573	0.0342432	0.00370719	0.0143143	0.0150742	0.00850762	0.00308376	0.0046688	0.00380537	0.00307066	0.107793	0.0141552	0.00349692	0.0130196	0.0155535	0.0365852	0.0181904	0.0119191	0.00308726	0.0465272	0.0200148	0.00446261	0.0150781	0.0153723	0.043798	0.00408358	0.00386351	0.0123526	0.00305293	0.0198043	0.0171006	0.114256	0.0165732	0.0137596	0.0302335	0.0138044	0.0128761	0.0605993	0.21751	0.00399301	0.0872517	0.00415629	0.0163426	0.013429	0.664525	0.00446409	0.0199589
tcf3	0.0468556	0.0112763	0.0641238	0.0223039	0.0123044	0.0330961	0.0224076	0.0189518	0.00759236	0.0066216	0.012089	0.00772736	0.0616363	0.0211312	0.0106699	0.0191478	0.0239725	0.0236921	0.0341422	0.0334028	0.00783549	0.025987	0.0094947	0.0130349	0.0224378	0.0236625	0.0522356	0.00862236	0.0114784	0.0325893	0.00753502	0.00783383	0.0280704	0.424746	0.0319137	0.026335	0.0777096	0.0203115	0.0387669	0.0335627	0.374138	0.00917134	0.193047	0.0105311	0.0245869	0.0196045	0.504609	0.0146844	0.00790404
emx2	0.0380263	0.0107654	0.0480269	0.0231474	0.0111823	0.0280323	0.017295	0.0160214	0.00649864	0.00511252	0.012146	0.00672236	0.0807187	0.0177314	0.00989078	0.0159898	0.0178262	0.0236491	0.0278036	0.0267424	0.00670938	0.0247379	0.0187	0.00843764	0.0174169	0.0201515	0.0706058	0.00560585	0.0110587	0.0258712	0.00652992	0.00724572	0.0197296	0.346607	0.024723	0.0223306	0.0666939	0.0170843	0.0330348	0.0336069	0.313768	0.00678576	0.14543	0.0073285	0.0206912	0.0162507	0.607168	0.0154913	0.00728562
bhlha15.1	0.0193103	0.00942463	0.0234279	0.0119641	0.00988619	0.0151951	0.0100448	0.0117294	0.00659882	0.00393579	0.0101695	0.00666226	0.0339774	0.0108179	0.00877705	0.00993054	0.0104688	0.0123171	0.0152475	0.0169437	0.00673389	0.0141145	0.00559846	0.00608253	0.00999102	0.0118853	0.0157207	0.00752511	0.00954304	0.0166507	0.00654782	0.00485217	0.0118719	0.133699	0.0146916	0.0128915	0.0296638	0.0103483	0.0182008	0.0172813	0.132949	0.00485325	0.064273	0.00529608	0.0121676	0.0101647	0.303074	0.0117016	0.00486093
sin3b	0.0555414	0.00538271	0.0364161	0.0767882	0.00563298	0.0186588	0.0259062	0.0153688	0.00412552	0.00739591	0.00594376	0.00409141	0.245463	0.0228269	0.0052618	0.022048	0.026828	0.0820938	0.0293735	0.0242606	0.00408078	0.0971574	0.0431074	0.00654718	0.0258254	0.0244618	0.0883645	0.00635162	0.0059566	0.0247801	0.00400824	0.0377863	0.0313531	0.278273	0.0274601	0.0190426	0.0526078	0.0237497	0.0279681	0.132832	0.50341	0.00547419	0.248157	0.00581077	0.0294889	0.0224043	0.91419	0.00741633	0.0380068
sox10	0.0144789	0.00276889	0.0115421	0.00562741	0.0028236	0.0122276	0.00416632	0.00579339	0.00223435	0.00953007	0.00283183	0.00223113	0.025798	0.00921906	0.00264205	0.00852861	0.00424436	0.00573232	0.0123709	0.00816947	0.0022783	0.0130139	0.00813615	0.00245544	0.00417353	0.00984086	0.0230928	0.00368194	0.00290092	0.00818865	0.00222314	0.00921045	0.00455428	0.0718475	0.0115187	0.0108377	0.0214014	0.00892003	0.0092134	0.0153875	0.0739665	0.00228184	0.0412752	0.00235634	0.0100906	0.00871782	0.187669	0.00319832	0.00929946
hoxa10	0.0223958	0.00352896	0.0150802	0.0317361	0.00361952	0.0129462	0.0139333	0.00853764	0.00301416	0.00460867	0.00369044	0.00300521	0.0939681	0.0128855	0.00341739	0.01189	0.014415	0.0341555	0.0160882	0.0118074	0.00302675	0.0412332	0.020483	0.00441608	0.0140072	0.013975	0.0461169	0.00406103	0.00375092	0.0120078	0.0029876	0.0180584	0.0157783	0.0872229	0.0149507	0.0125402	0.0262123	0.0124716	0.0127198	0.0527066	0.161455	0.00400122	0.068256	0.00416074	0.0144995	0.012146	0.598625	0.00429918	0.0181209
ctnnb1.1	0.0187878	0.0032352	0.0127414	0.0252746	0.00329508	0.0115508	0.0119	0.00756715	0.00282729	0.00427368	0.00336074	0.00281555	0.0745765	0.0115912	0.00309619	0.0108145	0.0122337	0.027195	0.0142571	0.0101464	0.00282759	0.0344501	0.0164629	0.0041626	0.0119499	0.0124737	0.037017	0.0037036	0.00344316	0.0106039	0.00279909	0.0150433	0.0133405	0.0620814	0.0131866	0.0113178	0.0218368	0.0112786	0.0109895	0.0432305	0.112681	0.00380197	0.0514474	0.00389228	0.0128042	0.0110472	0.498554	0.00387132	0.0150997
tsg101.1	0.00400872	0.0114882	0.0164345	0.0153369	0.0119443	0.00301673	0.0180078	0.0112776	0.0100132	0.0141867	0.0121986	0.0100758	0.0340839	0.00379849	0.0110955	0.00408769	0.0182971	0.0158089	0.00332558	0.0136096	0.0100805	0.0210245	0.0170401	0.0128674	0.0179511	0.00362462	0.0302434	0.0134005	0.0119218	0.0133802	0.0100191	0.0204613	0.0190912	0.0357753	0.00355091	0.00320955	0.00319438	0.00412314	0.0149002	0.0246268	0.00430657	0.012069	0.00408561	0.0120426	0.00402067	0.00402358	0.190244	0.0131114	0.0205018
satb2.2	0.0338974	0.00903042	0.0969195	0.0238082	0.0101983	0.0240677	0.0166289	0.0261599	0.00600604	0.0243572	0.0099058	0.00604497	0.057066	0.0157092	0.00839126	0.0143525	0.0175222	0.0249581	0.0262661	0.0461103	0.00610783	0.0263471	0.0189749	0.00904704	0.016822	0.0173217	0.102424	0.0245178	0.00953376	0.0449003	0.00587758	0.0253984	0.0205335	0.340192	0.0232602	0.0194358	0.0554321	0.0152027	0.0599987	0.0318618	0.261468	0.00655837	0.132158	0.00734674	0.0180589	0.0145121	0.403866	0.0115707	0.0160524
hoxd1	0.0241722	0.00366891	0.0163438	0.0344752	0.0037444	0.0142918	0.0147189	0.00875775	0.00307537	0.00483391	0.00381875	0.00307864	0.1055	0.0136239	0.0035491	0.0125022	0.0152377	0.0368916	0.0177353	0.0122802	0.00308676	0.0448195	0.0208391	0.00468998	0.0147423	0.0149797	0.0455662	0.00420858	0.00389855	0.012679	0.0030426	0.0188083	0.0167309	0.120441	0.0162923	0.0137139	0.0301734	0.0131408	0.0134872	0.0579126	0.208705	0.0041663	0.0817663	0.00433729	0.0154787	0.0128362	0.650603	0.00448756	0.0189116
ell	0.0187181	0.00394546	0.00642594	0.00601548	0.00399568	0.0123131	0.014213	0.00403408	0.00333615	0.014965	0.00401191	0.00331768	0.0420975	0.0123094	0.00373979	0.0115378	0.0144413	0.00637834	0.0147732	0.00515018	0.00333516	0.0185557	0.00955495	0.00526099	0.0142124	0.0131006	0.0198299	0.00843159	0.00412975	0.0050724	0.00330373	0.0283352	0.0158491	0.0560329	0.0134549	0.0120708	0.0219331	0.0120097	0.00550672	0.0234224	0.0922748	0.00490057	0.048444	0.00507395	0.0135326	0.0116649	0.344397	0.0047127	0.0284456
arid1a	0.00328063	0.0201865	0.0413095	0.0304999	0.0215433	0.0022262	0.0293283	0.0213575	0.0156233	0.0273348	0.0218096	0.0157126	0.108849	0.00295311	0.018528	0.00318655	0.0301188	0.0319306	0.00251989	0.0295889	0.015632	0.0435163	0.0334277	0.0221089	0.0293267	0.00280453	0.0889657	0.026155	0.0208595	0.0287207	0.0156474	0.0414031	0.031718	0.00372711	0.00274856	0.00234991	0.00248548	0.00321039	0.0334981	0.0577779	0.00371325	0.0192972	0.0035224	0.0196977	0.00317009	0.00312781	0.607421	0.0249091	0.0415517
tle1	0.0320162	0.0072401	0.0437423	0.0244908	0.00758962	0.0225393	0.0160014	0.0152532	0.0049748	0.00436928	0.00832143	0.0051027	0.0720252	0.0148287	0.00741351	0.0133659	0.0166789	0.0257495	0.0232803	0.0264631	0.00518275	0.023547	0.016686	0.00611303	0.0160599	0.0167201	0.0834384	0.0048154	0.00835532	0.0271647	0.00501827	0.00631605	0.0188863	0.324231	0.0195735	0.018059	0.0527995	0.0143177	0.0331243	0.0333259	0.265113	0.00516441	0.120168	0.00554345	0.0172756	0.0134142	0.547086	0.0102647	0.00628946
mecom	0.0181026	0.00317721	0.0124765	0.0241042	0.00323667	0.0112651	0.0115493	0.00736554	0.00278771	0.00418573	0.00329921	0.00277744	0.0709421	0.0113141	0.003042	0.010581	0.0118867	0.0258812	0.0138203	0.00982428	0.00279218	0.0332244	0.0160433	0.00411701	0.0116157	0.0121779	0.0360023	0.00366563	0.00338112	0.0102257	0.00276041	0.0147171	0.0129212	0.0583629	0.0128431	0.0110419	0.0210752	0.0110329	0.0106769	0.0413497	0.105513	0.0037824	0.0490357	0.00387959	0.0125005	0.0107912	0.478794	0.00378497	0.0147595
tlr2	0.027222	0.00384264	0.0178251	0.0379921	0.00387576	0.0147566	0.0158795	0.00963913	0.00320573	0.00497768	0.00398739	0.00319907	0.115008	0.0147679	0.00368066	0.0135666	0.0163402	0.0406972	0.0188545	0.0134645	0.00321094	0.049891	0.0224369	0.00474024	0.0159351	0.0161227	0.0484322	0.00438081	0.00402702	0.0140714	0.00316215	0.0206204	0.0181647	0.11692	0.0173742	0.0141699	0.0315538	0.0143353	0.0148622	0.0646297	0.225546	0.00423039	0.0921758	0.00443225	0.0169825	0.0140122	0.680114	0.00471166	0.020784
nfatc1.1	0.0236289	0.00361521	0.0152394	0.0331212	0.0036987	0.0135064	0.014513	0.00874294	0.00307862	0.00478073	0.00376654	0.00307707	0.0994931	0.0134978	0.00348843	0.0124999	0.0150291	0.0355886	0.0169222	0.0118239	0.00309398	0.0436116	0.0208538	0.00457446	0.0145887	0.0146043	0.0461261	0.00416046	0.00383819	0.0123527	0.00305108	0.018806	0.0165333	0.0931642	0.0156871	0.0131334	0.027682	0.0131113	0.0129974	0.0561025	0.172216	0.00413932	0.0723172	0.00429638	0.015337	0.0128558	0.612512	0.00443655	0.0189009
tfap2c	0.0344305	0.00420714	0.0200124	0.0479588	0.00428675	0.0182609	0.0186667	0.0102392	0.00343617	0.00558602	0.00439006	0.00342832	0.153235	0.0172037	0.00403073	0.0157858	0.0193779	0.0507189	0.0238071	0.0145982	0.00344538	0.0642669	0.0269037	0.00524532	0.0187375	0.0194905	0.054628	0.0046394	0.00444416	0.0151921	0.00340283	0.0254575	0.0217683	0.199422	0.0217653	0.0175696	0.043752	0.0168244	0.0164261	0.0849785	0.355573	0.00461232	0.141775	0.00484044	0.0202789	0.0162913	0.780655	0.00525093	0.0257367
rasgrf1	0.00239332	0.0190487	0.0408327	0.0262118	0.0204729	0.00164231	0.0244003	0.0217788	0.0151618	0.0255233	0.0209504	0.0153527	0.065628	0.00225545	0.0184873	0.00246303	0.0252072	0.028706	0.00193343	0.0305952	0.0151578	0.0317761	0.0294571	0.0200687	0.0242165	0.00213377	0.070593	0.0264917	0.0199628	0.0294532	0.015083	0.0280271	0.0259037	0.00297025	0.00198172	0.00173766	0.00180233	0.00245565	0.0333423	0.0398623	0.00302981	0.018056	0.00266016	0.0182479	0.00241231	0.00239528	0.382718	0.0232261	0.0281049
gtf2b	0.0027723	0.0274454	0.0648477	0.03967	0.029415	0.0018512	0.0344058	0.0291461	0.0203403	0.0364145	0.0298524	0.0203869	0.141682	0.00247473	0.0256236	0.00266048	0.0359449	0.0431389	0.00216209	0.0422446	0.0205442	0.0526662	0.0465333	0.0279115	0.0345613	0.00233788	0.137398	0.0360523	0.0288391	0.0395687	0.0201721	0.0497742	0.0374998	0.00304719	0.00232072	0.00193484	0.00210076	0.00269301	0.0473731	0.0749797	0.00337006	0.0235263	0.00299346	0.0242756	0.00267149	0.00262277	0.667155	0.0360693	0.0500524
dtx1	0.00379844	0.0139206	0.0229711	0.0193137	0.0147104	0.00275058	0.0215255	0.0143483	0.0117526	0.0172296	0.0149879	0.0119103	0.0512302	0.00352068	0.0135468	0.00374245	0.0220383	0.0202713	0.00307791	0.0183128	0.0119388	0.0280866	0.0211915	0.0156728	0.0215011	0.00333602	0.0413454	0.0173303	0.0146063	0.0180842	0.0118477	0.0278053	0.0228561	0.123247	0.0033135	0.00292169	0.00296218	0.00376889	0.0200623	0.0343464	0.00426388	0.0144888	0.00385821	0.0145425	0.00374002	0.00369094	0.374969	0.0165639	0.027908
gemin2	0.00290517	0.0278894	0.0609291	0.0359061	0.0309318	0.00196115	0.0382035	0.0280264	0.0206087	0.0330257	0.0309837	0.0207034	0.159056	0.00257742	0.0265475	0.00278399	0.0397561	0.0388104	0.0022261	0.0410717	0.0207167	0.0587251	0.0380517	0.0265994	0.0387479	0.00241763	0.114279	0.0347974	0.0295422	0.0381179	0.0205668	0.0544376	0.0415873	0.414	0.00242093	0.00207344	0.00219522	0.00280237	0.0465017	0.0844632	0.00362843	0.0221198	0.00307561	0.0230103	0.00277041	0.00272207	0.717723	0.0363891	0.0546647
znf580	0.0365844	0.00432713	0.0232473	0.0528878	0.0044968	0.0163541	0.0193725	0.0109688	0.00352767	0.00587882	0.00469046	0.00353087	0.162255	0.017404	0.00419732	0.0163049	0.0202345	0.0555249	0.022325	0.016594	0.00354341	0.0657898	0.0309069	0.00528719	0.0194357	0.0186101	0.0635243	0.0050038	0.00474447	0.0166967	0.00347959	0.0279066	0.0227336	0.178087	0.0203921	0.0154961	0.0399191	0.0173247	0.0184913	0.0881724	0.355122	0.0045697	0.1461	0.00479938	0.021134	0.0168058	0.81303	0.00557399	0.0281484
il6	0.0335267	0.0106928	0.0364044	0.0181051	0.0113208	0.0239953	0.0188314	0.0142914	0.00751357	0.00505319	0.0118994	0.00768478	0.0516969	0.0157451	0.0100368	0.0143966	0.0198425	0.0189614	0.0242893	0.0222796	0.00772876	0.020876	0.00723785	0.010017	0.0186549	0.0174777	0.0297691	0.00775002	0.011478	0.021654	0.00746484	0.00660387	0.0223975	0.304655	0.0228773	0.0193089	0.0541495	0.0151198	0.0257393	0.0260972	0.257618	0.00746777	0.127123	0.00834784	0.0183529	0.0146683	0.417333	0.0133842	0.0066261
cebpd	0.030326	0.0039517	0.0194562	0.0401618	0.00399258	0.015423	0.0165055	0.00983161	0.00322904	0.00502568	0.00411224	0.00322526	0.132222	0.0158071	0.0037729	0.014487	0.0171345	0.0435004	0.0203672	0.0140956	0.00322264	0.0547549	0.0253136	0.0047746	0.0165671	0.0171343	0.055891	0.00456492	0.00418643	0.0143807	0.00316996	0.023273	0.0191251	0.141968	0.018631	0.0148145	0.0341585	0.0153927	0.0158626	0.0730957	0.277023	0.00420173	0.111613	0.00440117	0.0184148	0.0149725	0.742848	0.00495899	0.0235259
nkx2-1.1	0.0251773	0.00364616	0.0154659	0.0373769	0.00371147	0.0146216	0.014828	0.00856458	0.00306548	0.00489641	0.00380322	0.00305714	0.105854	0.0140761	0.00350486	0.0128823	0.0153645	0.0400666	0.018313	0.0119363	0.00307229	0.0458188	0.0216717	0.00459884	0.0149051	0.0154431	0.0472322	0.00412265	0.00384716	0.012425	0.00302791	0.0189532	0.0169948	0.115715	0.0169424	0.0140519	0.031076	0.0135681	0.0128914	0.0593238	0.216082	0.00411986	0.0865817	0.00425169	0.0160408	0.0132644	0.654193	0.00450142	0.0191209
atxn7	0.0900403	0.00625378	0.0444725	0.105135	0.00642461	0.0271787	0.0329775	0.0168081	0.00462773	0.00826557	0.00698006	0.00458057	0.319219	0.0312526	0.00605743	0.0292118	0.0345218	0.106604	0.0430078	0.0269404	0.00459088	0.132549	0.0437202	0.00700691	0.0326763	0.0338332	0.0825157	0.00715918	0.00691394	0.0281746	0.00451291	0.0483546	0.0401182	0.427677	0.0416599	0.0257052	0.0904337	0.0319527	0.0321674	0.180578	0.67447	0.00580778	0.400711	0.00619756	0.0416245	0.0298819	0.940147	0.00889658	0.0488974
[truncated: 552 more columns]

## Sheet: seed=1234
	abca12	abca8	abca9	ac002407.3	ac004603.4	ac005703.2	ac008069.1	ac009158.1	ac009477.6	ac009506.2	ac009965.2	ac018682.7	ac021218.2	ac034110.1	ac068138.1	ac073333.8	ac074391.1.2	ac079612.1	ac091969.1	ac093381.2	ac093639.1	ac093690.1	ac093843.1	ac097724.3	acsm1	adam21	add1.1	af064858.8	agtr1.1	akap14	al133243.4	amica1.1	angptl1	anks1a	ap000280.66	ap000472.2	ap000884.4	ap003068.22	apbb2.1	apobec3f	arid1a	asph	atf6	atp13a4	atp8b5p.1	atxn10.1	atxn7	b3gnt2.1	bancr
pparg.1	0.013697	0.00432491	0.00654687	0.00188615	0.0044304	0.0101584	0.00287611	0.00295841	0.00346082	0.00139679	0.00443984	0.00342091	0.00324302	0.0096598	0.00418992	0.00963406	0.00291105	0.00192562	0.0123851	0.00434796	0.00337113	0.00188472	0.00145505	0.00259763	0.00289646	0.0102956	0.00286835	0.00218641	0.00438212	0.00407019	0.00338578	0.00201887	0.00309557	0.046787	0.0114434	0.00899694	0.0138817	0.00994643	0.00469952	0.00220598	0.0496729	0.00232479	0.0294595	0.00250623	0.0108433	0.00962019	0.026899	0.0052219	0.0020248
ehf.1	0.0202767	0.00315757	0.00373179	0.00291558	0.00312551	0.0147392	0.00347668	0.00198668	0.00252615	0.00186174	0.00310688	0.00247536	0.00343351	0.0147777	0.00302827	0.0148254	0.0035502	0.00297778	0.0183366	0.00270137	0.00247103	0.00213925	0.00172494	0.00441369	0.00351169	0.015407	0.00338326	0.00162769	0.0031274	0.00243128	0.00247318	0.00238558	0.00387893	0.0735177	0.0179816	0.01315	0.0201242	0.0152155	0.00297009	0.00246873	0.0739983	0.00369601	0.0434659	0.00405446	0.0165448	0.0147677	0.0261722	0.00365025	0.00239426
foxp2.4	0.0425742	0.00213625	0.00914189	0.014116	0.00223527	0.0135423	0.0215859	0.0029185	0.00165978	0.00169905	0.00233326	0.00164208	0.143146	0.0234343	0.00211655	0.024655	0.0226105	0.0140327	0.0269436	0.00532257	0.00163881	0.0659248	0.00567864	0.00218168	0.0218159	0.0234744	0.0136973	0.00161683	0.00225412	0.00482816	0.00162044	0.0260622	0.0254765	0.15956	0.0257707	0.0141242	0.0253429	0.0261075	0.00602165	0.0856682	0.291722	0.00176151	0.126256	0.00191722	0.0290348	0.0241589	0.734007	0.00283427	0.0263776
hnf4g.1	0.0301679	0.00208265	0.00367409	0.00220059	0.00217567	0.0107759	0.0171298	0.00167441	0.00161864	0.00491147	0.00227321	0.00160175	0.0700117	0.0180679	0.00207976	0.0194766	0.0177731	0.00224689	0.0195731	0.0024775	0.00159822	0.0292468	0.00273652	0.00245687	0.0173778	0.0178767	0.00673974	0.00232597	0.00219179	0.0022713	0.00158322	0.0372786	0.0199354	0.0933596	0.0190088	0.0112565	0.0183199	0.0202882	0.00262177	0.0397999	0.156518	0.00192303	0.0770555	0.00213908	0.0220947	0.018891	0.593398	0.00267264	0.0375449
sp110	0.0156774	0.00278094	0.00309432	0.00249756	0.00270155	0.0114707	0.0029909	0.00182421	0.00233313	0.00165792	0.00266252	0.0022941	0.00287254	0.0115969	0.00265866	0.0116416	0.00305021	0.00256522	0.0142398	0.00236366	0.00229329	0.00190239	0.00154833	0.00385318	0.00301339	0.0119182	0.00278513	0.00148735	0.00275083	0.00218043	0.0023086	0.00209402	0.00326521	0.0484474	0.0138153	0.0103605	0.0155576	0.0119403	0.00255171	0.00214907	0.0511747	0.0033003	0.0315855	0.00358831	0.0129749	0.0115849	0.0175289	0.00306657	0.00209508
apbb2.1	0.0426117	0.00299899	0.00445958	0.00822286	0.00296498	0.0240377	0.00288654	0.00251005	0.00208511	0.00237013	0.00304324	0.00203883	0.008102	0.0232298	0.00281351	0.0228603	0.00299359	0.00820981	0.0321504	0.0034198	0.00202796	0.00339825	0.00547597	0.00311947	0.00291063	0.0249478	0.0105699	0.00193342	0.00286584	0.00330903	0.00202948	0.00191982	0.00333975	0.267633	0.0311749	0.0204368	0.0452015	0.0238948	0.00462442	0.00441685	0.294559	0.00245367	0.139908	0.00273399	0.0278252	0.0229192	0.15252	0.00392866	0.0019244
tfdp2.1	0.0662209	0.00421187	0.00439397	0.00855642	0.00409324	0.0344578	0.00393429	0.00243925	0.00263227	0.00241554	0.00425381	0.00256574	0.0110228	0.0312945	0.00380083	0.0305376	0.00408951	0.00838943	0.0462833	0.00325548	0.00255185	0.00440114	0.00497567	0.00405241	0.00397214	0.0341255	0.00998819	0.00208425	0.00391285	0.00319257	0.00256323	0.00238662	0.00476685	0.459671	0.045217	0.0284556	0.0742354	0.03193	0.00342506	0.00590007	0.467187	0.00304652	0.23661	0.00352641	0.0391715	0.030805	0.131004	0.00593667	0.0023979
trip6	0.0236211	0.0034235	0.00418291	0.00325875	0.0034109	0.0169677	0.00381792	0.00213276	0.00267162	0.00197552	0.0033348	0.00261109	0.0037661	0.0168803	0.00328597	0.0168608	0.00392222	0.00333472	0.0212685	0.00302663	0.00259662	0.0022787	0.00185808	0.00481199	0.00385879	0.01768	0.0038134	0.00167931	0.00332545	0.00270619	0.00260855	0.00252233	0.00429952	0.0905108	0.0208167	0.0151726	0.0234916	0.0173202	0.00329196	0.00266789	0.0922299	0.0039496	0.0533945	0.00438519	0.0190891	0.01688	0.0335245	0.00398571	0.00253191
scmh1.2	0.0257387	0.00172227	0.00346254	0.0020419	0.00174794	0.0160886	0.00154964	0.0021284	0.00133594	0.00254688	0.00172356	0.00131812	0.00618238	0.0159268	0.00163716	0.0158157	0.00157697	0.0020496	0.0202961	0.00287297	0.00130864	0.00298015	0.00296934	0.00163276	0.00156919	0.0169619	0.00457177	0.00166987	0.00163852	0.0028385	0.00131134	0.00354294	0.00167979	0.137927	0.0203422	0.0140039	0.0260495	0.0164758	0.00292075	0.00370887	0.144533	0.00138572	0.0702002	0.00152581	0.0185244	0.0158117	0.0363689	0.00200816	0.00354911
grhl2.1	0.00766797	0.015514	0.0341377	0.0184953	0.0164967	0.00696817	0.0120596	0.0126455	0.0109833	0.0120294	0.0172396	0.0107889	0.0601184	0.00662841	0.0155495	0.00667319	0.0124116	0.0188426	0.00643582	0.0225771	0.0106992	0.0323933	0.0192465	0.0150151	0.0120884	0.00744729	0.0549806	0.0107	0.0159273	0.0205402	0.0104343	0.025049	0.0125573	0.0128574	0.00799559	0.00680084	0.00853735	0.00670462	0.0247186	0.0397681	0.0148885	0.0119453	0.0109318	0.0134898	0.00712957	0.00677019	0.354237	0.021512	0.0252469
hif3a.1	0.117327	0.0063695	0.00691877	0.0140449	0.00628677	0.0609344	0.00600514	0.00318846	0.00343469	0.00339888	0.00650324	0.00330249	0.0207101	0.0527545	0.00561536	0.0504223	0.00624257	0.0138178	0.0834821	0.00463637	0.00328859	0.00719437	0.00918781	0.00584944	0.00602503	0.058501	0.0190741	0.00285738	0.00571081	0.00452007	0.00329041	0.00322031	0.00745746	0.684943	0.0808095	0.0491242	0.134323	0.0529896	0.00497829	0.0100159	0.685897	0.00413815	0.407752	0.00499795	0.0670064	0.051234	0.277863	0.00995227	0.00323365
nfib	0.0420113	0.00247801	0.00361908	0.00834373	0.00261734	0.0236813	0.00360988	0.00196563	0.00191941	0.0022959	0.00305515	0.00193619	0.00848718	0.0152694	0.00271978	0.0138297	0.00375534	0.00841101	0.029065	0.00272361	0.00193917	0.00379864	0.00401724	0.00233769	0.00364098	0.0178735	0.00928383	0.00186198	0.00301383	0.00274094	0.00185484	0.00228284	0.00413325	0.56085	0.0254116	0.016512	0.0602521	0.0148248	0.00280807	0.00488045	0.484204	0.00199306	0.196292	0.00209145	0.0199495	0.0141915	0.110317	0.0038505	0.00229032
znf423.1	0.00769534	0.0159802	0.0360709	0.019174	0.0169761	0.00702642	0.0121873	0.0131682	0.0112493	0.0125404	0.017729	0.0110461	0.0622196	0.0066999	0.0159932	0.00673057	0.0125222	0.0195348	0.0064857	0.0235794	0.0109819	0.0331895	0.0199923	0.0152381	0.0122173	0.0074925	0.0579534	0.0110949	0.0163787	0.0215362	0.0107045	0.0253318	0.012701	0.0133719	0.00810147	0.00686262	0.00862177	0.00676672	0.0257993	0.0408596	0.0151548	0.0121184	0.011073	0.0137046	0.00720571	0.00683336	0.368621	0.0221142	0.0255289
mef2c	0.00599509	0.0166081	0.0439838	0.0220558	0.0179457	0.00473654	0.0047988	0.014459	0.0112529	0.0141627	0.018611	0.0110238	0.0121482	0.00496943	0.0165032	0.00522126	0.00489403	0.022767	0.00444516	0.0271345	0.010989	0.00696721	0.0207081	0.0170042	0.00479304	0.00559941	0.0713777	0.0118294	0.0171123	0.0242129	0.0107209	0.00615472	0.00490518	0.00297095	0.00591693	0.00449309	0.0053433	0.00523671	0.0300245	0.00856341	0.0100492	0.013046	0.00773805	0.0151073	0.00560847	0.00523015	0.0336309	0.0234804	0.00619188
meox1	0.00821605	0.0151173	0.0352864	0.0186332	0.0160842	0.00695055	0.0077341	0.0123893	0.0105241	0.0119992	0.0168956	0.0103087	0.0441308	0.00705072	0.0150031	0.00713667	0.00799019	0.0190389	0.00665472	0.0225778	0.0102392	0.0218297	0.0188064	0.0144428	0.00775908	0.0078888	0.0589786	0.0104047	0.015575	0.0203165	0.0100167	0.0173601	0.00792793	0.0110369	0.00860107	0.00672831	0.00766991	0.00717859	0.0247133	0.0275836	0.0147181	0.0113861	0.0114402	0.0129442	0.00768281	0.00726439	0.248453	0.0210551	0.0174446
foxp1.2	0.0431204	0.00215018	0.00939007	0.0141984	0.00226844	0.0126142	0.0222464	0.00294902	0.00166206	0.00169708	0.00236788	0.00164576	0.142547	0.0234027	0.00215679	0.0245607	0.0233459	0.0139899	0.0262116	0.00548467	0.00164086	0.0659926	0.00556008	0.00218086	0.0226342	0.023184	0.0125495	0.00163043	0.00226036	0.00497925	0.00162238	0.0265492	0.0266858	0.151625	0.0249467	0.013247	0.0242757	0.0261047	0.00629387	0.0848139	0.298351	0.00176167	0.129711	0.00192706	0.029111	0.0241112	0.724869	0.00288588	0.0269232
creb5.2	0.11893	0.00634455	0.00630285	0.0133454	0.00603632	0.0697227	0.00530744	0.00299624	0.00368281	0.00311311	0.00644922	0.00356121	0.018432	0.048741	0.00568679	0.0425667	0.00553218	0.0134399	0.0915993	0.00449888	0.0035556	0.00657165	0.00682827	0.00505132	0.0053419	0.058438	0.0177052	0.00278318	0.00615771	0.00444516	0.00354359	0.00339771	0.00636846	0.806807	0.0854416	0.0538922	0.166435	0.0456093	0.00475609	0.00898923	0.766587	0.00375666	0.473166	0.00431968	0.0603087	0.0446455	0.286927	0.00886839	0.0034116
trim29	0.0155572	0.00274915	0.00308714	0.00251668	0.00265579	0.0114566	0.00295868	0.00183903	0.00231459	0.00165818	0.00265439	0.00227341	0.00283627	0.0115877	0.00265512	0.0116624	0.0030196	0.00258938	0.0142314	0.00236918	0.00227069	0.00188716	0.00155175	0.0038351	0.0029804	0.0118994	0.00283147	0.00149716	0.00272652	0.00218771	0.00228334	0.00208695	0.00324007	0.0474431	0.0136931	0.0103455	0.0154817	0.0119544	0.00255841	0.00211809	0.0498192	0.00327906	0.0310862	0.00357907	0.0129208	0.0116115	0.0166944	0.00303031	0.00209158
spi1	0.0287108	0.0019899	0.00343157	0.00208834	0.00207869	0.0106139	0.0165279	0.00161929	0.00157464	0.0046067	0.00217118	0.0015562	0.0649987	0.0175225	0.00198794	0.0188381	0.017131	0.00213256	0.0189794	0.00236968	0.00155281	0.0276604	0.0025916	0.0023748	0.0168028	0.017311	0.00628751	0.0022346	0.00210165	0.00217429	0.00153929	0.0359843	0.019178	0.0866004	0.018483	0.0111264	0.01765	0.0195962	0.00249251	0.0374575	0.143573	0.00187041	0.071467	0.00207435	0.0212491	0.0182761	0.563284	0.00254791	0.0362034
bmpr1b.2	0.0923252	0.00538869	0.00615637	0.0115855	0.00522478	0.0497792	0.00472162	0.00291038	0.0033706	0.00312289	0.00562057	0.00327486	0.0143776	0.034513	0.00494978	0.0314461	0.00490091	0.0117343	0.0653869	0.00439037	0.00325458	0.00532017	0.00627838	0.00464877	0.00475694	0.0397074	0.0157624	0.00267404	0.00530285	0.00421086	0.00324936	0.00297847	0.00552547	0.761599	0.0587519	0.0371477	0.121253	0.0335371	0.00458386	0.00694321	0.701295	0.003613	0.385428	0.00414091	0.0451162	0.0325896	0.220668	0.00737988	0.00298486
bcor.1	0.00908305	0.0217282	0.0670702	0.0305902	0.0233501	0.0078407	0.0134793	0.0196263	0.0147033	0.0184654	0.0246896	0.0143946	0.0915643	0.00768476	0.0218813	0.00785368	0.0140003	0.032272	0.00744748	0.0397911	0.0142938	0.0431962	0.0301137	0.020029	0.0135254	0.00865662	0.105946	0.0156129	0.0226672	0.0348917	0.0139096	0.0321349	0.0141626	0.0153406	0.00954469	0.00765571	0.00918618	0.00790892	0.0442506	0.0547961	0.018457	0.0154886	0.0135114	0.0177423	0.00845778	0.00796906	0.615823	0.0315462	0.0323906
stat4	0.00498467	0.0170502	0.047993	0.0236216	0.0183852	0.00376276	0.00285606	0.014495	0.0111839	0.01405	0.0191022	0.0109655	0.00410617	0.00416778	0.01689	0.00457461	0.00292258	0.0246995	0.00376014	0.0286513	0.0108799	0.00283634	0.0209695	0.0175303	0.00286326	0.00461724	0.0802435	0.0111948	0.0175985	0.0252123	0.0105567	0.00283932	0.00291142	0.0052223	0.0051511	0.00339713	0.00372853	0.0046023	0.0319885	0.00327188	0.00713243	0.0130265	0.00584485	0.0152936	0.00477635	0.00448205	0.0110838	0.0243607	0.00285737
tbx4.1	0.0583913	0.00264539	0.0135719	0.0209667	0.00280172	0.0178509	0.0280926	0.00371324	0.00193646	0.00200358	0.00289758	0.00190775	0.182528	0.0297998	0.0026182	0.0312	0.0296096	0.0204845	0.0359242	0.00737681	0.00190933	0.0856804	0.00746642	0.00254663	0.0286414	0.0300725	0.0163858	0.00190251	0.00276869	0.00662343	0.00188589	0.0340054	0.034331	0.263279	0.0339994	0.0184719	0.0366181	0.0332603	0.00859112	0.110569	0.444182	0.00195921	0.195262	0.00216706	0.0376596	0.0306849	0.804413	0.00366727	0.0344452
utf1	0.00769208	0.0169865	0.0385102	0.0205055	0.0180393	0.00701087	0.0130867	0.0138465	0.0119186	0.0135757	0.0189576	0.0117188	0.064948	0.00664891	0.0170121	0.00670862	0.0134001	0.0210042	0.00643702	0.0251885	0.0116142	0.0346296	0.0215315	0.0163911	0.0131177	0.00747862	0.0637135	0.0117926	0.0175283	0.0227832	0.0112892	0.0269352	0.0136897	0.0137935	0.00802828	0.00680944	0.00879956	0.00675316	0.0272856	0.0424227	0.0153023	0.0129553	0.0110682	0.0146798	0.00716408	0.00679847	0.389692	0.0236605	0.0271792
pou5f1	0.0474159	0.00744931	0.0108451	0.00264373	0.00780631	0.0280594	0.00315516	0.0053183	0.00458473	0.00174958	0.00778532	0.00448033	0.0118992	0.0256231	0.00684743	0.0251471	0.00325476	0.00267741	0.0366442	0.00808158	0.00439199	0.00517698	0.00238495	0.00272895	0.0032198	0.0280334	0.00355384	0.00355958	0.00703477	0.00818469	0.00438054	0.0023437	0.00364612	0.320834	0.035834	0.0231192	0.0513295	0.0265337	0.0084954	0.00674847	0.345588	0.00220313	0.163282	0.00248898	0.031155	0.0254011	0.111306	0.0102942	0.00235089
pax6.4	0.102641	0.00593134	0.00612032	0.0116043	0.00560518	0.0508759	0.00534576	0.00297971	0.0032401	0.00311213	0.00590081	0.00314988	0.0173365	0.0447062	0.00509292	0.0430153	0.0056152	0.0114856	0.070355	0.0042385	0.00315234	0.0060823	0.00731359	0.00494524	0.00540927	0.0501692	0.0155797	0.0026309	0.00534961	0.00428199	0.00314457	0.00298317	0.00644267	0.6369	0.0670214	0.0410199	0.113944	0.0454713	0.00460428	0.00838339	0.637751	0.00363135	0.353227	0.00419295	0.0575796	0.0438389	0.253867	0.00846977	0.00298691
tcf4.1	0.0601872	0.00988594	0.0143168	0.00391739	0.0101683	0.0383563	0.00601	0.024722	0.00684604	0.00365418	0.0110595	0.00688772	0.0127077	0.0265561	0.0101265	0.0246449	0.00618916	0.00385252	0.0469497	0.00949953	0.00671927	0.0060092	0.00364409	0.00892573	0.00336641	0.0308055	0.00643287	0.00375624	0.0108417	0.00982632	0.0065241	0.00323569	0.00688556	0.696314	0.044789	0.0278365	0.0880321	0.026316	0.0104742	0.00734934	0.554862	0.00709922	0.256013	0.00781726	0.0328138	0.0253889	0.102149	0.0144609	0.00327805
irx4	0.00808298	0.0189988	0.0497447	0.0244677	0.0203846	0.00713366	0.0123866	0.0160579	0.0130405	0.0153453	0.0213708	0.0128542	0.0754443	0.00696287	0.0191159	0.00710074	0.0127755	0.0252428	0.00672094	0.0305529	0.0127391	0.0374366	0.0246142	0.0177228	0.0124264	0.00782859	0.0815593	0.0131045	0.0196944	0.0274011	0.0124238	0.0274703	0.0130235	0.0133252	0.00849669	0.00695328	0.00858258	0.00715697	0.0339388	0.0467116	0.0159086	0.0139091	0.0120035	0.0158377	0.00756342	0.00718179	0.504583	0.0269419	0.0277245
nrl	0.0424247	0.00215883	0.00924451	0.0138882	0.00226017	0.0135628	0.0221669	0.00293279	0.00167531	0.0017091	0.00235681	0.00165773	0.142657	0.0233175	0.00214377	0.0246233	0.023188	0.0137744	0.0266508	0.00537091	0.00165199	0.0659967	0.00562636	0.00218893	0.022444	0.0234067	0.0132567	0.00162325	0.0022674	0.0048845	0.00163525	0.0261739	0.0263719	0.156687	0.0254868	0.0141918	0.0256564	0.0261	0.00610993	0.0855329	0.287295	0.00176787	0.124328	0.00192767	0.0288696	0.0241366	0.724748	0.00287721	0.0264893
cdx2	0.0467169	0.00225136	0.00993916	0.0150404	0.00233881	0.0152511	0.0233399	0.00306884	0.00172114	0.00176036	0.00245644	0.00170241	0.15127	0.0253198	0.00222784	0.0265935	0.0244419	0.0148632	0.0296632	0.00568312	0.00169746	0.0703453	0.0059714	0.00230302	0.0236962	0.0255096	0.013981	0.00167096	0.00233709	0.00510391	0.00168038	0.0277158	0.0280821	0.186619	0.0282305	0.0157727	0.0290422	0.0282416	0.00655005	0.0907978	0.324274	0.0018315	0.141053	0.00200412	0.0313473	0.0260679	0.746049	0.00298954	0.0280976
foxl1	0.00750795	0.0157935	0.0356446	0.0188674	0.0167533	0.00685561	0.0129781	0.0131367	0.0111456	0.0125007	0.0175399	0.0109481	0.063775	0.0065324	0.0157688	0.00657355	0.0132808	0.0193226	0.00632766	0.0234334	0.0108672	0.0345468	0.0202619	0.0153908	0.0130284	0.00734436	0.0574096	0.0112143	0.0161451	0.021323	0.0106037	0.0268047	0.013622	0.0133977	0.00782343	0.00668148	0.00858964	0.0066091	0.0257251	0.0422597	0.0145989	0.0122771	0.0106432	0.0138671	0.00700129	0.00667614	0.363499	0.021904	0.0269685
lmo3	0.00786161	0.0200542	0.0656296	0.0307518	0.0218217	0.00537317	0.00683844	0.0183754	0.0134534	0.017336	0.0229605	0.0131977	0.0521039	0.00661378	0.020082	0.00709546	0.00715194	0.0321166	0.00588456	0.0374679	0.0130802	0.0232569	0.0285735	0.0189268	0.00689621	0.00726604	0.111849	0.0142243	0.0213314	0.032934	0.0127389	0.017864	0.00696924	0.00732352	0.0080029	0.00503845	0.00505265	0.00717195	0.0418975	0.0307262	0.0109084	0.0143613	0.00895513	0.0166983	0.0076542	0.00713012	0.292569	0.0290749	0.0179235
nhlh2	0.0223614	0.0107232	0.0610224	0.00743964	0.0120211	0.0057328	0.0147599	0.0116216	0.00638381	0.0036426	0.0120331	0.00621624	0.128869	0.0143294	0.0106416	0.0165548	0.0153269	0.00753565	0.012987	0.0331108	0.00609769	0.0418039	0.00324089	0.00554875	0.015016	0.0125939	0.0136655	0.00619144	0.0111921	0.0288639	0.00597947	0.0284024	0.0167973	0.0366072	0.0119258	0.00610717	0.00833466	0.0173035	0.038903	0.0607437	0.0914104	0.00346879	0.0470697	0.00414863	0.0179518	0.0157492	0.929638	0.0173933	0.0287361
tp73.2	0.0424723	0.00209442	0.00907577	0.0137934	0.00219028	0.0139836	0.0219695	0.00285449	0.00163386	0.00169059	0.00229456	0.0016175	0.145049	0.0234736	0.0020847	0.0247013	0.0229577	0.0137603	0.0272565	0.00525189	0.0016136	0.0656665	0.00567005	0.0021775	0.0222364	0.0235578	0.0135962	0.00159868	0.00220651	0.00479028	0.00159311	0.0261995	0.0260475	0.165144	0.0259019	0.0144958	0.0259026	0.0262482	0.00599333	0.0852356	0.289433	0.00176459	0.125627	0.00191899	0.0289455	0.0242404	0.734711	0.00280174	0.02659
tgif1	0.00753188	0.0157948	0.0346642	0.0187668	0.0167428	0.00686362	0.0129493	0.0129545	0.0111983	0.0123104	0.0175472	0.0109911	0.0623741	0.00651761	0.0158039	0.00656883	0.0132557	0.0191338	0.00631991	0.023129	0.0108982	0.033974	0.0195406	0.0152807	0.0130131	0.00733154	0.0544247	0.0109779	0.016212	0.0210344	0.0106387	0.0259623	0.0135759	0.013434	0.00777833	0.00666739	0.00865148	0.0066055	0.0254395	0.0414953	0.0145393	0.0122188	0.0106611	0.0137727	0.00698742	0.00666911	0.34836	0.0218943	0.0261373
tnf	0.0381751	0.00200851	0.00784523	0.0114414	0.00208901	0.0127876	0.0200855	0.00265127	0.00159998	0.00162722	0.00218775	0.00158244	0.126143	0.0214633	0.00199855	0.0226603	0.0209961	0.0114901	0.024587	0.00465889	0.00157812	0.0584805	0.00500947	0.00212218	0.0204212	0.0215218	0.0117594	0.00155472	0.00210897	0.00423972	0.00156209	0.0239496	0.023918	0.133644	0.0233451	0.0132663	0.0232542	0.0239308	0.00523014	0.0751837	0.239965	0.00173556	0.105463	0.00188441	0.0262369	0.0221588	0.680147	0.00263891	0.0242491
irf8	0.10867	0.0143997	0.0167896	0.00341022	0.0150543	0.0585589	0.00586104	0.007495	0.00809187	0.00230132	0.014992	0.00790187	0.0235597	0.0505875	0.0133318	0.0486642	0.00606786	0.00341988	0.0796391	0.0119143	0.00768107	0.0092385	0.00296254	0.00403184	0.00602934	0.0577538	0.00502538	0.00440555	0.013631	0.0121103	0.0076373	0.00357137	0.0069891	0.6504	0.0782005	0.0464492	0.125651	0.0517963	0.0127438	0.0122757	0.657777	0.00309138	0.374348	0.00355243	0.0635536	0.0499646	0.205476	0.0211973	0.00358144
hlf.1	0.00840823	0.0198932	0.0526685	0.0254113	0.0210718	0.00774843	0.0140962	0.0167241	0.0135912	0.0154499	0.0222614	0.0133267	0.0814992	0.00732755	0.0197842	0.00737558	0.0145087	0.0262382	0.00710995	0.0321419	0.0131957	0.0417587	0.0257978	0.0181743	0.0141597	0.00829566	0.0838355	0.0135974	0.0203916	0.0285611	0.0128883	0.031216	0.0149306	0.180877	0.0090275	0.00749049	0.00966315	0.00742353	0.0358376	0.0520916	0.0175073	0.0142085	0.0126283	0.0162826	0.00789867	0.0075083	0.527111	0.0282844	0.0315085
jup	0.0085109	0.0199905	0.0523664	0.0254399	0.0214275	0.00773309	0.0131159	0.0167044	0.0136913	0.0160883	0.0226156	0.0134918	0.0771846	0.00735572	0.0199348	0.00744675	0.0135288	0.0261625	0.00710147	0.0316648	0.0133229	0.0390311	0.0256618	0.0183622	0.0131808	0.00831089	0.0857279	0.0138301	0.0206397	0.0285121	0.0129998	0.0298654	0.013778	0.0155932	0.00899793	0.00751767	0.00940723	0.00748453	0.0355863	0.0484489	0.0174604	0.014349	0.012886	0.0163636	0.00795113	0.00754071	0.522364	0.0286404	0.0301524
plagl1.1	0.00791448	0.018268	0.0421081	0.0217799	0.0194168	0.00720479	0.0129954	0.0146026	0.012662	0.0142346	0.0203939	0.0124309	0.0691931	0.00687753	0.0182326	0.00692851	0.0133535	0.0222156	0.00662343	0.0266311	0.0123267	0.0361891	0.0227049	0.017	0.0130459	0.0077168	0.0699916	0.0123451	0.0187058	0.0242968	0.0120088	0.0278393	0.0136169	0.0141647	0.00843266	0.00701531	0.00889409	0.00697486	0.0295205	0.0448272	0.016162	0.0133995	0.0116772	0.0152546	0.0074248	0.00703038	0.43196	0.0256823	0.0280539
esrrb	0.00529131	0.0923568	0.404742	0.184357	0.0984774	0.00146804	0.11741	0.130566	0.0548341	0.0853598	0.0982131	0.0535522	0.317862	0.00478854	0.0864509	0.00600842	0.123006	0.191297	0.0036614	0.245933	0.0523132	0.138404	0.165799	0.0821598	0.0735606	0.00483345	0.487264	0.0765596	0.0864853	0.214059	0.0515883	0.150812	0.138786	0.000869529	0.00538779	0.0028848	0.00282106	0.0317798	0.28731	0.193764	0.00553214	0.0602309	0.00486021	0.0725698	0.0292995	0.00559051	0.916973	0.130278	0.0816674
hic1.1	0.0489128	0.00233706	0.0116148	0.0172792	0.00245024	0.0152044	0.0249578	0.00330259	0.00175776	0.00183466	0.00256913	0.00173416	0.164685	0.0262407	0.00232316	0.0275642	0.0261781	0.0169573	0.0304317	0.00643423	0.00172944	0.0756627	0.00640408	0.0023301	0.0254127	0.0264058	0.014563	0.00171519	0.00243179	0.00577277	0.00171368	0.0294987	0.0300694	0.202353	0.0293259	0.0157664	0.0296779	0.0292855	0.00748066	0.0986281	0.361496	0.00185396	0.1558	0.00203991	0.0326327	0.027111	0.766854	0.00319439	0.0299345
xrcc3	0.0480273	0.00338127	0.00490211	0.00964905	0.00338557	0.0270543	0.00319711	0.00269371	0.00226643	0.00261865	0.00347387	0.0022172	0.00887395	0.0255559	0.00316773	0.0250865	0.00330855	0.00960624	0.0362804	0.0037016	0.00220899	0.00354603	0.00650895	0.00346558	0.00321509	0.027726	0.0125158	0.00211882	0.00323867	0.00355365	0.00221065	0.00209065	0.00367647	0.31256	0.0348201	0.0227803	0.0518424	0.0262079	0.00400212	0.00467545	0.33517	0.0026781	0.164663	0.0030608	0.0308597	0.0251659	0.167659	0.00461676	0.00209324
pbxip1	0.0198642	0.00903018	0.0363204	0.00574134	0.0103064	0.00595727	0.0115509	0.00800978	0.00524709	0.00292712	0.00970867	0.00513881	0.128612	0.0125945	0.00863999	0.0144916	0.0119764	0.00573545	0.0119998	0.0203711	0.00503014	0.0442257	0.0027555	0.00490116	0.0117183	0.0112441	0.00941699	0.00508652	0.00892373	0.0178619	0.00504217	0.0279373	0.013153	0.0329835	0.0113778	0.00607067	0.00850945	0.0151029	0.0247013	0.0660117	0.0792639	0.00319091	0.0404686	0.00383048	0.0156345	0.013729	0.901799	0.0147275	0.0283159
tbl1x.1	0.00698191	0.0277158	0.0949813	0.0417541	0.0297822	0.0051646	0.00697603	0.0253674	0.0177719	0.0235797	0.0312056	0.0173653	0.0505004	0.00564893	0.0268654	0.00595429	0.00723397	0.0436981	0.0051945	0.0537013	0.0171271	0.0227977	0.0376726	0.0261281	0.00699909	0.00636157	0.143194	0.0187019	0.0288265	0.0460464	0.0167726	0.0169892	0.0070975	0.00913998	0.00692488	0.00491337	0.00554952	0.00600688	0.0605783	0.0303806	0.0119849	0.0193653	0.00936172	0.0226238	0.00642073	0.00599796	0.271709	0.0406816	0.0172003
nfic.2	0.013408	0.00436532	0.0116913	0.00257383	0.00472956	0.0055308	0.00929131	0.00383184	0.00307544	0.00186805	0.00467874	0.00304291	0.053242	0.00964003	0.00432351	0.0106633	0.00954289	0.00262648	0.00975194	0.00708446	0.00299959	0.0217664	0.00171863	0.00301126	0.00941515	0.00931512	0.00389286	0.00298142	0.00447656	0.00637584	0.00297426	0.0153551	0.0102567	0.0203121	0.00919862	0.00570805	0.00738838	0.0109917	0.0080248	0.0294195	0.0392409	0.00224933	0.0240156	0.00252169	0.0112501	0.0102302	0.578595	0.00606488	0.0154403
zdhhc6	0.00890063	0.0675862	0.30229	0.128808	0.0744011	0.00657961	0.0106042	0.0697725	0.0372209	0.0556015	0.0756533	0.0364026	0.160137	0.00701668	0.0636221	0.007387	0.0113478	0.134794	0.00635935	0.167046	0.0359222	0.0518179	0.115305	0.0562382	0.0107541	0.00791191	0.430189	0.0461522	0.0668981	0.139421	0.0352363	0.0359041	0.0110278	0.00204159	0.00855711	0.00614106	0.00855063	0.00747944	0.189369	0.0762013	0.0203774	0.0389636	0.014239	0.0473977	0.00813331	0.00748197	0.667057	0.104228	0.0364853
trib3	0.108042	0.00374622	0.0228545	0.0432727	0.00396418	0.0247018	0.0439783	0.00537591	0.00237876	0.00257777	0.00423066	0.0023373	0.25947	0.0472053	0.00364298	0.0492506	0.046367	0.0411647	0.0596664	0.0127235	0.00232035	0.134553	0.0108425	0.00332388	0.044178	0.0487087	0.0198834	0.00237484	0.00381373	0.0116474	0.0022756	0.0536226	0.054889	0.481023	0.057039	0.0253655	0.0627273	0.0528836	0.0150193	0.165637	0.735919	0.00229446	0.43459	0.00266609	0.0627756	0.0485187	0.902822	0.00585811	0.0544651
rarb.1	0.0994291	0.00568242	0.00710943	0.0139972	0.00576872	0.0514672	0.00505843	0.00331285	0.00318715	0.0035829	0.00587736	0.00308539	0.0195219	0.0447844	0.00510775	0.0431883	0.00526259	0.0140058	0.0722441	0.00492782	0.00306306	0.00653549	0.00869474	0.00490081	0.00512535	0.0500995	0.0186899	0.00278963	0.00528478	0.00487782	0.0030506	0.00301314	0.00614923	0.645467	0.0682141	0.0414916	0.114252	0.0453957	0.00523555	0.00927976	0.631284	0.00352285	0.353181	0.00414923	0.0575387	0.0438455	0.32866	0.00839539	0.0030234
foxo3.2	0.013909	0.0026177	0.00286663	0.00233102	0.00252681	0.0102349	0.00280035	0.00176255	0.00222545	0.00157755	0.00248491	0.00219464	0.00268445	0.010392	0.00250621	0.0104701	0.00285037	0.00240584	0.0126974	0.00223573	0.00219272	0.00182294	0.00147981	0.00360861	0.00281999	0.0106503	0.00260678	0.00143981	0.00258656	0.00206855	0.00220477	0.00197488	0.00304432	0.0403001	0.0121561	0.00932169	0.0137277	0.0107169	0.00238356	0.00203543	0.0424276	0.00311744	0.0269096	0.00336371	0.0115915	0.0104075	0.0143581	0.00282464	0.00197651
tsc22d3.3	0.00866462	0.0208905	0.0595529	0.0283128	0.0224367	0.00733963	0.0111816	0.0176045	0.0139401	0.0172797	0.0237397	0.0136906	0.0776867	0.00722093	0.0207947	0.00743771	0.0115886	0.0290627	0.00691548	0.035321	0.0135549	0.0356682	0.0281617	0.0195307	0.0112545	0.00819017	0.100242	0.0144266	0.0217331	0.0311595	0.0132154	0.0277299	0.0117464	0.0126176	0.0089581	0.00696499	0.00828406	0.00747431	0.0393358	0.0462896	0.016892	0.0150425	0.012495	0.017345	0.00800474	0.00749145	0.528518	0.0305093	0.027986
espl1	0.107008	0.00503197	0.0433661	0.0719457	0.00518182	0.0146157	0.0477818	0.00792447	0.00282147	0.0030044	0.00573745	0.00275886	0.289085	0.045162	0.00489461	0.0482107	0.0506602	0.0680167	0.0459282	0.021784	0.00267245	0.152348	0.0153938	0.00360221	0.0482683	0.0415062	0.0251268	0.00274681	0.00502488	0.0198888	0.00260865	0.0606947	0.0606832	0.339382	0.0449314	0.0167155	0.0374225	0.0520734	0.0277823	0.190977	0.680453	0.0025582	0.404012	0.00301392	0.0616246	0.047434	0.928026	0.0086368	0.061822
anks1a	0.0116237	0.0786611	0.390022	0.175276	0.0865022	0.00306437	0.0145515	0.103825	0.0443811	0.076155	0.0857951	0.0432527	0.269176	0.00961068	0.0746627	0.0102505	0.0154775	0.183194	0.00846517	0.225639	0.0423588	0.0895796	0.154524	0.0757274	0.0147146	0.011011	0.519807	0.0643278	0.0752394	0.191844	0.0418285	0.0567802	0.0152969	0.0177069	0.0121231	0.00680679	0.00749604	0.0931267	0.261307	0.133206	0.0185227	0.0521434	0.0148373	0.0631702	0.0882603	0.0103699	0.829521	0.11941	0.0577013
pou2f3	0.049419	0.00238551	0.0115649	0.0174974	0.00251259	0.0152877	0.0253231	0.00329532	0.00178945	0.00186157	0.00262692	0.00176781	0.164678	0.026361	0.00237873	0.0276992	0.026543	0.0174421	0.030522	0.00636881	0.00176459	0.0755178	0.00645632	0.00239492	0.0256141	0.0264796	0.0149236	0.00174161	0.00250534	0.00572847	0.00173993	0.0303023	0.0303071	0.209385	0.0294459	0.0158214	0.0303107	0.0295014	0.00741779	0.0978521	0.369395	0.00188172	0.159272	0.00207174	0.0328362	0.02717	0.778313	0.0032597	0.0307677
xrcc5	0.0790776	0.00353111	0.00513521	0.00181498	0.00361219	0.0526527	0.00401487	0.00665662	0.00240676	0.00372461	0.00419829	0.0024021	0.00948545	0.0287592	0.00369179	0.0250354	0.00414539	0.0017907	0.0628612	0.00360931	0.00233349	0.00400823	0.00391822	0.00368279	0.00405949	0.0350206	0.00974383	0.0017269	0.00394248	0.00360601	0.00229638	0.00466864	0.00456931	0.916726	0.0582824	0.0341242	0.150619	0.0268603	0.00380712	0.00552417	0.785206	0.00295602	0.430655	0.00330041	0.03735	0.0262038	0.055891	0.00558301	0.00467044
foxq1	0.00874664	0.0198665	0.0522631	0.0260755	0.0213843	0.00768673	0.0122611	0.0164359	0.0137392	0.0162497	0.022584	0.0134566	0.0747703	0.00747316	0.0198893	0.00764153	0.0126737	0.0268673	0.00722747	0.03153	0.0133601	0.0367052	0.0260642	0.0183829	0.0123069	0.00837633	0.0875947	0.0136542	0.0206401	0.0282125	0.0130005	0.0278593	0.0129235	0.014803	0.00915114	0.00750565	0.00921659	0.00766855	0.0350567	0.0462805	0.0181167	0.0143429	0.0130287	0.0164282	0.00817584	0.00774243	0.511702	0.0284779	0.0281109
supt4h1.1	0.0769959	0.00291935	0.0162923	0.0262776	0.00307324	0.0206625	0.0337752	0.00395015	0.00197653	0.00213927	0.00321541	0.00194454	0.217704	0.0364876	0.00282607	0.0383944	0.0356971	0.0253899	0.0453893	0.0088186	0.00193494	0.105888	0.00804573	0.00275383	0.0342844	0.0373103	0.0165232	0.0019591	0.00297202	0.00773815	0.00190963	0.0404898	0.0420094	0.379406	0.0428484	0.0213734	0.046946	0.0408442	0.0103819	0.134883	0.588851	0.00204012	0.288812	0.00230617	0.0467343	0.0377594	0.853136	0.00424219	0.0411497
kat6b.1	0.0129868	0.00503564	0.0155014	0.00293272	0.00551785	0.00491509	0.00996882	0.00452192	0.00346873	0.00201995	0.00552545	0.00341326	0.0613017	0.00928852	0.00500321	0.010507	0.0102682	0.00302799	0.00900287	0.00938271	0.00336926	0.0234182	0.00185172	0.00332338	0.0101116	0.00884356	0.00471533	0.0033576	0.005306	0.00852591	0.00334598	0.017172	0.0110118	0.0177225	0.00833976	0.00505773	0.00654499	0.0108706	0.010805	0.0324659	0.0395739	0.00238281	0.0235599	0.00266758	0.0110402	0.00998019	0.672799	0.00719704	0.0173333
lhx9.1	0.0482112	0.00237395	0.0122999	0.0191465	0.00248205	0.0134894	0.0249305	0.00338864	0.00175398	0.00185432	0.00262177	0.00173486	0.168409	0.0256793	0.00236845	0.027218	0.0261832	0.0189774	0.0289112	0.00671219	0.00172959	0.076418	0.00697106	0.002374	0.0252086	0.0255356	0.0158932	0.00174885	0.00250609	0.0061371	0.00170748	0.0303424	0.029857	0.177802	0.0279368	0.014191	0.0265373	0.0289142	0.00790269	0.10005	0.363757	0.00186083	0.156081	0.0020527	0.0322394	0.0267445	0.789743	0.00328193	0.0307751
ppara.1	0.0600659	0.00262808	0.0146252	0.0226582	0.00276022	0.018189	0.0294744	0.00372614	0.0018726	0.0019986	0.00288713	0.00185079	0.197573	0.0308804	0.00259262	0.0324189	0.030853	0.0219495	0.0373459	0.00781699	0.00184456	0.0907903	0.00764278	0.00254594	0.0297288	0.0311203	0.0174071	0.00186263	0.0027208	0.00695583	0.00182478	0.0352723	0.0356572	0.278857	0.0359831	0.0187666	0.0377124	0.0345171	0.00919434	0.117972	0.463394	0.00196562	0.205963	0.00218606	0.0389419	0.0318752	0.822026	0.00370657	0.0357649
rara	0.00867791	0.0195875	0.051204	0.0251375	0.0210154	0.00767661	0.0117634	0.0161558	0.0134199	0.0156756	0.022218	0.0131708	0.0769102	0.00739847	0.0197242	0.00754529	0.0121594	0.0257606	0.0072313	0.0311947	0.0130564	0.0378638	0.0256033	0.0183341	0.0118064	0.00841766	0.0874291	0.0132233	0.0204007	0.0275528	0.0127106	0.0279571	0.0123852	0.0147796	0.00922262	0.00748639	0.00920854	0.00761676	0.0345771	0.0475275	0.0178119	0.0141827	0.0132472	0.0163128	0.00809285	0.00765679	0.527503	0.0285242	0.0282269
foxc2	0.0502157	0.00237416	0.0116987	0.0178195	0.0024674	0.0149218	0.0256758	0.00322018	0.00175497	0.00183136	0.00259301	0.00173363	0.165239	0.0266636	0.00235482	0.0279985	0.0269807	0.0173369	0.030694	0.00640485	0.00172515	0.0759547	0.00631974	0.00232305	0.0261095	0.0267347	0.0138608	0.00173005	0.00244952	0.00578388	0.00171298	0.0302759	0.0310489	0.200958	0.0295829	0.0154861	0.0293548	0.0297841	0.0074887	0.0986658	0.375909	0.00183995	0.161298	0.00202634	0.0331972	0.0274871	0.767569	0.00327947	0.0307088
meis3	0.00801246	0.0197658	0.0475854	0.0241683	0.0210342	0.00731863	0.0144853	0.0161147	0.0136946	0.0156955	0.0221931	0.0134478	0.0778435	0.00694573	0.0197423	0.00700542	0.0148817	0.0247969	0.00671563	0.0302081	0.0132767	0.0406054	0.0249449	0.0183846	0.0145486	0.00784983	0.0781475	0.0134288	0.0203798	0.0270519	0.012927	0.0307385	0.0152376	0.178277	0.0084776	0.00707593	0.00924788	0.00704463	0.0335646	0.0498595	0.0167257	0.0144585	0.0117764	0.0164456	0.00747786	0.00711702	0.492194	0.0279485	0.0310055
runx3	0.0599887	0.00262004	0.0132094	0.0205151	0.00277691	0.0184088	0.0283172	0.0036016	0.00190799	0.00199194	0.00290014	0.00187296	0.182482	0.0305448	0.00257889	0.0321164	0.0296314	0.0200312	0.0370398	0.00720917	0.00187129	0.084443	0.0071552	0.00261127	0.0286187	0.0312719	0.0160738	0.00187488	0.00275299	0.0064139	0.00184555	0.0334996	0.0341248	0.281669	0.0354449	0.0188848	0.0383498	0.034224	0.00837116	0.109405	0.467344	0.00198296	0.207313	0.00219332	0.0387095	0.0315089	0.80365	0.00367543	0.0339586
atf6	0.00966687	0.0304186	0.100414	0.0441921	0.0334346	0.0077574	0.0125421	0.025112	0.0192683	0.0239634	0.0352313	0.0188529	0.11929	0.0078177	0.0300456	0.00803721	0.0130352	0.0454157	0.00761278	0.0556275	0.0187081	0.0480159	0.0406048	0.0263835	0.0125975	0.00909074	0.160407	0.0192881	0.0308266	0.047282	0.018152	0.036476	0.0132971	0.0137968	0.0100662	0.00731726	0.00827768	0.0081015	0.0627386	0.0639991	0.0189897	0.0196519	0.0148815	0.0231491	0.00883166	0.00815077	0.683927	0.0464508	0.0368543
etv1.1	0.215219	0.00778344	0.0598861	0.114444	0.00794907	0.022559	0.0715586	0.0109634	0.00384916	0.00419533	0.00940085	0.0037189	0.362846	0.0775986	0.00754011	0.0794681	0.0759801	0.10494	0.0914062	0.0324015	0.00361821	0.208877	0.0202806	0.00509007	0.0724264	0.0774705	0.0308772	0.00355968	0.00785778	0.0311452	0.00346959	0.0923903	0.0918749	0.586721	0.0889537	0.0253754	0.0766772	0.0863864	0.0400108	0.24678	0.870554	0.00326819	0.680273	0.00404801	0.106715	0.0792688	0.97132	0.0147194	0.0942391
glis2	0.00836943	0.0213102	0.0581409	0.0272437	0.0229742	0.00764446	0.0142248	0.0180083	0.0145526	0.0170706	0.0240446	0.0142321	0.0874971	0.00724937	0.0211212	0.00732296	0.0146254	0.0281746	0.00707228	0.0349472	0.0141128	0.0435455	0.0279318	0.0194039	0.014283	0.0082417	0.0936519	0.0144793	0.0219553	0.0308999	0.0137805	0.0323354	0.0150752	0.168351	0.00901932	0.00743278	0.00949405	0.00738934	0.039017	0.0544511	0.0176754	0.0151331	0.0128646	0.017363	0.0078159	0.00746324	0.56603	0.0305727	0.0326815
phox2b	0.0889452	0.0125558	0.0143514	0.00301683	0.0131024	0.0477273	0.00467053	0.00637303	0.00717831	0.00203019	0.01329	0.00700716	0.0183383	0.0428182	0.0115985	0.0415906	0.00484696	0.0030208	0.0636932	0.0101406	0.00679512	0.00735205	0.00271715	0.00358763	0.00479185	0.0472219	0.00443414	0.00412727	0.0117228	0.0101823	0.00683007	0.00301967	0.00558886	0.569315	0.0645748	0.0382055	0.100056	0.0439852	0.0108403	0.00974434	0.586157	0.00281505	0.31611	0.00324062	0.0534718	0.0423655	0.166418	0.0183076	0.00303753
taf1a	0.0104934	0.0362319	0.125223	0.0533224	0.0393822	0.00834564	0.0125304	0.0300959	0.0220684	0.0279922	0.0412143	0.0215285	0.136638	0.0083917	0.0354222	0.00859662	0.0130726	0.0554903	0.00825849	0.0684855	0.0212812	0.052265	0.0482902	0.0305061	0.0126248	0.00962808	0.195102	0.0226256	0.0367151	0.0574023	0.0208381	0.038443	0.0133443	0.0166958	0.0108675	0.0077801	0.00913437	0.00864546	0.0783214	0.0706271	0.0219439	0.0221828	0.0164585	0.0262433	0.00946143	0.00869157	0.713769	0.0561959	0.0387666
gata3	0.111032	0.013338	0.0158706	0.00294616	0.0141996	0.0594344	0.00524272	0.00662346	0.00780911	0.00202911	0.0154858	0.00766085	0.0210698	0.0519603	0.0132149	0.0499142	0.00544832	0.00296407	0.0800699	0.0106744	0.00736298	0.00844925	0.00262721	0.00399607	0.00539862	0.0579303	0.00432865	0.00396421	0.0133232	0.0107793	0.00741539	0.00331102	0.00638476	0.656896	0.081224	0.0473627	0.127669	0.0531156	0.0114805	0.0110974	0.668177	0.00308672	0.38939	0.00355469	0.0653206	0.0509301	0.194139	0.0205207	0.00333988
znf337	0.0144938	0.00267338	0.00296389	0.00240429	0.0026021	0.0106416	0.00288747	0.00179208	0.00227476	0.00161666	0.00257402	0.00223796	0.002778	0.0107968	0.0025781	0.010864	0.00294139	0.00248044	0.0132285	0.00228173	0.00223311	0.00185826	0.00150945	0.0036949	0.00290989	0.0110798	0.00269893	0.00146646	0.00266122	0.00211791	0.0022453	0.00205805	0.00314462	0.0428772	0.0126772	0.00968565	0.0143735	0.0111201	0.0024501	0.00208495	0.0451815	0.00319761	0.0283863	0.00345262	0.0120405	0.010793	0.015306	0.00291825	0.00206128
dbp.1	0.00929393	0.0253297	0.0709267	0.0324595	0.0273605	0.00841014	0.014626	0.0201562	0.0166465	0.0195118	0.0289003	0.0163234	0.0974126	0.00800615	0.0251665	0.00808537	0.0150633	0.0332206	0.00787245	0.0410403	0.0161375	0.0469348	0.0322131	0.0223337	0.0146766	0.00913786	0.113631	0.0162191	0.0255689	0.0355181	0.0158077	0.0350289	0.0155712	0.18049	0.0100114	0.00817657	0.0102202	0.00814541	0.0465119	0.059896	0.0205629	0.0170529	0.0146526	0.0198902	0.00868865	0.00822438	0.644878	0.037594	0.0353556
l3mbtl1	0.0101445	0.0242276	0.0730938	0.0320286	0.0263604	0.00874111	0.0123579	0.0198668	0.0157897	0.0180646	0.0275988	0.0154252	0.100043	0.00851447	0.023949	0.0087309	0.0127743	0.0328237	0.00841823	0.041146	0.0153075	0.0451334	0.0322666	0.0208303	0.0124079	0.00967791	0.122272	0.0157693	0.0249018	0.0361152	0.0148731	0.032686	0.0129538	0.107106	0.0107602	0.00839922	0.00994464	0.0087912	0.0463985	0.0578501	0.0214984	0.0159691	0.0152703	0.0185666	0.00932003	0.00885554	0.651197	0.0355548	0.0329978
znf350	0.0111514	0.0474316	0.209321	0.0888564	0.0540607	0.00706318	0.0123184	0.0444438	0.0273527	0.0392709	0.0560537	0.0265059	0.200365	0.00877935	0.0466625	0.00949015	0.0129664	0.091241	0.00812665	0.109083	0.0261494	0.0683221	0.0758501	0.0395817	0.0124449	0.00991608	0.33714	0.0293848	0.0490199	0.090367	0.0257354	0.0452016	0.0130232	0.0136062	0.0112307	0.00651473	0.00703862	0.00962876	0.126479	0.0982584	0.0176379	0.0281292	0.0138849	0.0337613	0.0103423	0.00956083	0.783657	0.0782819	0.046136
myod1	0.0559852	0.00240929	0.0123221	0.0185711	0.00256745	0.0161473	0.0272157	0.00336639	0.00177559	0.00190736	0.00265149	0.00175471	0.173063	0.0285466	0.00238639	0.029995	0.0285553	0.0182773	0.033928	0.00675277	0.00174967	0.0807297	0.00638925	0.00238557	0.0276257	0.0286442	0.0133436	0.00175577	0.00249488	0.00607031	0.00173357	0.0318894	0.0330591	0.244056	0.0322885	0.0168252	0.0331962	0.0320159	0.00781806	0.104845	0.441974	0.00186271	0.192745	0.00206347	0.0362572	0.0294471	0.789845	0.00335395	0.0323007
tcf3	0.358438	0.0179853	0.0312585	0.00447669	0.0192563	0.230381	0.0133372	0.00879145	0.0119485	0.00284298	0.0235684	0.0116732	0.0328108	0.173403	0.0199302	0.1563	0.0140055	0.00434372	0.288574	0.0168343	0.0114608	0.0139626	0.00331626	0.00647632	0.0139128	0.200111	0.00794845	0.00422777	0.021355	0.0167139	0.0109819	0.00612361	0.0168716	0.97293	0.287232	0.173132	0.475576	0.168111	0.0184105	0.0175641	0.954763	0.00475985	0.838337	0.00545043	0.21476	0.164655	0.414794	0.031891	0.00613338
emx2	0.227433	0.010333	0.00979571	0.0180052	0.0102154	0.122564	0.00808832	0.00366744	0.0059989	0.00371886	0.0122001	0.00581436	0.0270077	0.0931956	0.0104215	0.0825693	0.00844189	0.017553	0.163407	0.00596766	0.00574868	0.0101104	0.00961915	0.00811306	0.00820368	0.108748	0.0304698	0.00347352	0.0113021	0.00571163	0.00566294	0.00482519	0.0100359	0.931999	0.152429	0.0960846	0.298697	0.0879667	0.00644172	0.0129942	0.912842	0.00569335	0.703656	0.00661836	0.11825	0.0868278	0.402788	0.0171704	0.00482392
bhlha15.1	0.126661	0.0136108	0.0175617	0.00301983	0.0140849	0.0668657	0.00586813	0.00696466	0.00824458	0.00210667	0.0159219	0.00801833	0.0220994	0.0585909	0.0138186	0.0566775	0.00611466	0.00302059	0.0896702	0.0113473	0.00771942	0.00865336	0.00257679	0.00423572	0.00603019	0.0652011	0.00439163	0.00387635	0.0144344	0.0114503	0.0077504	0.00352196	0.00717695	0.722578	0.0923114	0.0522599	0.145763	0.0599662	0.0123315	0.0114017	0.718776	0.00325653	0.437987	0.00376193	0.0752	0.0579057	0.232252	0.0212896	0.00354916
sin3b	0.133689	0.00750624	0.0787903	0.135818	0.00790577	0.0100915	0.0574949	0.0121715	0.00381563	0.00422417	0.00898132	0.00367652	0.35516	0.0506274	0.00733521	0.058432	0.0602642	0.130154	0.0423587	0.0380298	0.00356385	0.195753	0.0280634	0.00497864	0.0581473	0.0419686	0.0463411	0.00342406	0.00762157	0.0327477	0.00344353	0.0723316	0.0735954	0.300612	0.0434891	0.0121346	0.0282322	0.063104	0.0486201	0.239819	0.681229	0.00331264	0.425822	0.00406372	0.074967	0.0561568	0.968368	0.0140389	0.0738997
sox10	0.0553948	0.00267833	0.00439485	0.00256889	0.00273605	0.0311668	0.00220462	0.00261569	0.0018666	0.0033602	0.00266503	0.001828	0.0107571	0.0293424	0.00248727	0.0287353	0.00226096	0.00256495	0.0401844	0.00345223	0.00180811	0.00519792	0.00366657	0.00229696	0.00223043	0.031587	0.00618344	0.00204554	0.00251248	0.00361363	0.00180892	0.0060015	0.00247044	0.356776	0.0401769	0.0256707	0.0590234	0.0303959	0.00350281	0.00636902	0.361849	0.00184603	0.18322	0.00211555	0.036142	0.0290104	0.0682881	0.00335108	0.00598618
hoxa10	0.0480824	0.00234033	0.0111612	0.0169486	0.0024771	0.0150832	0.02482	0.00325666	0.00176175	0.00184108	0.00257364	0.00174314	0.162992	0.025825	0.00233126	0.0271379	0.0259183	0.01675	0.0301691	0.0063072	0.00173654	0.0743179	0.00650468	0.00237161	0.0251115	0.0259597	0.0150593	0.0017332	0.00245304	0.00561492	0.00171844	0.029837	0.0297022	0.198029	0.0287917	0.0156911	0.0292125	0.0287565	0.00722142	0.0969661	0.350903	0.00186312	0.152152	0.00204861	0.031972	0.0265674	0.766878	0.00320645	0.0302562
ctnnb1.1	0.0381418	0.00199522	0.0078419	0.0115478	0.0020781	0.0127199	0.0201444	0.00263896	0.00159095	0.00163218	0.00217376	0.00157328	0.126319	0.0215203	0.00198618	0.0227413	0.0210784	0.0115624	0.0244828	0.00464487	0.00156948	0.0587687	0.0050204	0.00211634	0.0204795	0.0215341	0.0118157	0.00154626	0.00208963	0.00423358	0.001553	0.0239922	0.0239256	0.13342	0.0233456	0.0132434	0.0231888	0.0240159	0.00519871	0.0757143	0.240886	0.00172959	0.105577	0.00187709	0.0263455	0.0222568	0.682352	0.0026134	0.0242633
tsg101.1	0.00791384	0.0177435	0.0409328	0.0218489	0.0189375	0.00726512	0.0134787	0.0143894	0.0124305	0.0138228	0.0198572	0.0121724	0.0684149	0.00687031	0.0178886	0.00690588	0.0138183	0.0222993	0.00665864	0.0263214	0.0120663	0.0364468	0.0224039	0.0169056	0.0135262	0.00774771	0.0675095	0.0121242	0.0182766	0.023874	0.0117634	0.028152	0.0141779	0.0165835	0.00828997	0.00700841	0.00922441	0.00694619	0.0292448	0.0447213	0.0161095	0.0133983	0.0115295	0.0152298	0.00736011	0.00700885	0.413759	0.0251217	0.0283492
satb2.2	0.119227	0.00615654	0.0133285	0.00254537	0.00653632	0.0819775	0.0047161	0.00408567	0.00412847	0.00379025	0.0074544	0.00410443	0.0110086	0.0454147	0.00638033	0.0401705	0.0048992	0.00245276	0.0967033	0.00712733	0.00400206	0.00571878	0.00234369	0.00367882	0.00485269	0.0552705	0.00434668	0.0039158	0.00678475	0.00699389	0.00386524	0.00546438	0.00558122	0.948289	0.097438	0.0541899	0.212952	0.0436651	0.00807998	0.00671421	0.893706	0.00274558	0.591238	0.00318664	0.0575598	0.041922	0.164323	0.0102627	0.00462554
hoxd1	0.0599264	0.00259023	0.0133412	0.0206301	0.00273606	0.0194683	0.0289134	0.00355045	0.00187498	0.00199274	0.00282352	0.00184384	0.187529	0.0308522	0.00253788	0.0323909	0.0303566	0.0200776	0.0378377	0.00719063	0.00183867	0.085948	0.00717092	0.00258143	0.0292586	0.0314218	0.0167675	0.00185351	0.00267801	0.00637543	0.0018238	0.0336403	0.0350904	0.296254	0.0358315	0.0197797	0.039428	0.0345018	0.00831838	0.111587	0.447035	0.00196974	0.200309	0.00219501	0.0387357	0.0317668	0.807657	0.00357799	0.0341564
ell	0.0312689	0.00210504	0.00374079	0.00219946	0.00220604	0.0114928	0.0171701	0.0016936	0.00162766	0.00488907	0.00228657	0.00161218	0.0697861	0.0187734	0.00209441	0.0201844	0.0178051	0.00223554	0.0207056	0.00252495	0.00160526	0.0293636	0.00267579	0.00248646	0.0174517	0.0186828	0.00650728	0.0023319	0.00219941	0.00229111	0.00159163	0.0379326	0.0199984	0.100296	0.0201136	0.0119783	0.0194835	0.0210433	0.00265687	0.0400202	0.166311	0.00194722	0.0809499	0.00216961	0.0228448	0.0196076	0.593755	0.00271104	0.0381876
arid1a	0.0119206	0.0401317	0.173479	0.0743171	0.0452416	0.00832552	0.0138147	0.0380176	0.0238632	0.0339369	0.04693	0.02335	0.184774	0.00961727	0.0388421	0.00992413	0.0144329	0.0776641	0.00909894	0.0926143	0.0228445	0.0657775	0.0640638	0.0350454	0.0138951	0.0108705	0.277857	0.0255775	0.0405214	0.0771457	0.0224139	0.0439254	0.0147121	0.0167786	0.0122202	0.00787745	0.00880675	0.0100302	0.107292	0.0926555	0.0192699	0.0249102	0.0168707	0.0299665	0.0109993	0.0100705	0.77806	0.0646624	0.0445743
tle1	0.104537	0.00664452	0.00728655	0.0120524	0.00676522	0.0700172	0.006097	0.00293216	0.00416603	0.00336682	0.00738343	0.00409426	0.0138842	0.0372637	0.00636123	0.0347792	0.00632567	0.0117384	0.0827104	0.00486045	0.0040454	0.00614625	0.00642206	0.00539147	0.00616717	0.0458324	0.0227646	0.00293455	0.00682372	0.00460407	0.00397287	0.00387782	0.00709873	0.912294	0.0731283	0.0466408	0.181923	0.0374737	0.00521552	0.0076733	0.855097	0.00423469	0.528816	0.00472835	0.0492111	0.035036	0.289304	0.0101558	0.00387359
mecom	0.0362583	0.00195459	0.00745147	0.0107701	0.00202581	0.0121974	0.0194136	0.00257957	0.00156709	0.0015892	0.0021206	0.00155186	0.121645	0.0206271	0.00194397	0.0218355	0.0203054	0.0107976	0.0234186	0.00446316	0.00154694	0.0567246	0.00481597	0.00207033	0.0197332	0.0206217	0.0112615	0.00151869	0.00204433	0.00408672	0.00153119	0.0230773	0.0230388	0.122297	0.0222833	0.0126505	0.0219476	0.0230554	0.00500888	0.0728182	0.221568	0.00170341	0.0982445	0.00184768	0.0252006	0.0213744	0.667376	0.00254407	0.023368
tlr2	0.0573081	0.00256198	0.0144648	0.0212327	0.00266541	0.0156611	0.0289143	0.00369021	0.00182845	0.00197653	0.00282611	0.00180812	0.186661	0.0291099	0.00252953	0.0306464	0.0302011	0.0207084	0.0338761	0.00765584	0.00179898	0.0861852	0.0071334	0.00243698	0.0291619	0.0291377	0.0147311	0.00183314	0.0026478	0.00697222	0.00177597	0.0339375	0.0354321	0.239521	0.0321755	0.0164222	0.0323999	0.0326246	0.0091509	0.112	0.4461	0.0018989	0.196624	0.00210726	0.0367321	0.0301295	0.811704	0.00357701	0.0344122
nfatc1.1	0.0494416	0.00231165	0.0108881	0.0165849	0.00244044	0.0153156	0.024345	0.00320313	0.00174706	0.00182579	0.00254243	0.00172556	0.160152	0.0261867	0.00229792	0.0275467	0.0255631	0.0163654	0.0307687	0.00612567	0.00172386	0.0734044	0.00635787	0.00235218	0.0247585	0.0263815	0.014681	0.00173859	0.00242149	0.00550208	0.00170613	0.0296228	0.0293407	0.198735	0.0295687	0.0159213	0.030219	0.0293737	0.00704265	0.0949733	0.359646	0.00186555	0.155846	0.00204763	0.0327713	0.0270729	0.760584	0.00314018	0.0300408
tfap2c	0.0869688	0.00323048	0.0194946	0.0326069	0.00346522	0.0243203	0.0372551	0.00461609	0.00220611	0.00236715	0.00359929	0.00216231	0.235995	0.0408395	0.00316515	0.0428641	0.0394219	0.0315323	0.0525104	0.0101614	0.00216321	0.114562	0.00969752	0.0030275	0.0378084	0.0424289	0.0201868	0.00217278	0.00332874	0.00906685	0.00212928	0.0436223	0.0464034	0.457375	0.0497121	0.0253077	0.0591712	0.0460253	0.0119415	0.148045	0.646304	0.00218006	0.336939	0.00247594	0.0531357	0.042154	0.878451	0.00479281	0.0442715
rasgrf1	0.00473675	0.0389488	0.151282	0.0713555	0.0428463	0.00354312	0.0101581	0.0409052	0.0249229	0.0358954	0.0455518	0.024392	0.106986	0.00394577	0.0393666	0.00421578	0.010642	0.0758128	0.00345581	0.0901356	0.0241066	0.0420372	0.0627296	0.0373114	0.010192	0.00436445	0.238245	0.0296213	0.0408139	0.0776907	0.0234632	0.030019	0.0104437	0.00542128	0.00469448	0.00338282	0.00405141	0.0042499	0.101081	0.0583908	0.00724346	0.0273425	0.00629621	0.0321145	0.00444867	0.00415788	0.506295	0.0618015	0.0302264
gtf2b	0.0114591	0.0527095	0.254428	0.108178	0.0601302	0.00684671	0.00885007	0.0508589	0.0288929	0.0441324	0.0607706	0.0280437	0.153519	0.00919023	0.0508038	0.0105549	0.00943773	0.114581	0.00792462	0.130282	0.027592	0.0480191	0.0901444	0.0436456	0.00898481	0.00986203	0.411766	0.0320754	0.053728	0.107521	0.0268803	0.0310322	0.00926724	0.0135268	0.0112338	0.0060121	0.0067694	0.0106984	0.150848	0.0722157	0.0168907	0.0300115	0.0133542	0.0364542	0.0112633	0.0103491	0.682868	0.0883769	0.0316397
dtx1	0.00956673	0.0228907	0.0665167	0.0304905	0.0246744	0.00834103	0.0140661	0.0192654	0.0151864	0.0182918	0.0260868	0.0149264	0.0941467	0.00803007	0.022819	0.00820384	0.0144558	0.0315845	0.00785719	0.0382702	0.0147659	0.0449679	0.0309336	0.020971	0.0141275	0.0090791	0.109803	0.0152859	0.0233557	0.0339789	0.0143843	0.0332009	0.0149422	0.138406	0.0100962	0.00815407	0.010271	0.00829175	0.0426615	0.0571334	0.0208421	0.0160858	0.0149786	0.0185601	0.00884284	0.00832067	0.643407	0.0332645	0.033567
gemin2	0.013225	0.0580122	0.269254	0.106624	0.0643409	0.00801327	0.0143513	0.0543414	0.0309663	0.0455235	0.0669514	0.0299881	0.269108	0.0101111	0.0546595	0.0109993	0.0151152	0.113007	0.00940027	0.136613	0.0295643	0.0890616	0.0896343	0.0446267	0.0145346	0.0114135	0.397477	0.0345141	0.0573817	0.113271	0.0288163	0.0581197	0.0150657	0.204417	0.0126952	0.00750723	0.00802101	0.0111212	0.161755	0.132909	0.0214816	0.03053	0.0157794	0.0369905	0.0120599	0.0109382	0.862743	0.0951652	0.0595692
znf580	0.086351	0.00379941	0.0296883	0.0508322	0.00391079	0.0149785	0.0367978	0.00570542	0.00238563	0.00253272	0.00434346	0.0023501	0.250563	0.0381644	0.00374942	0.0406172	0.0389464	0.0481796	0.0412056	0.0146654	0.00229909	0.124179	0.0136268	0.00302288	0.0372363	0.0378476	0.0246209	0.00230534	0.00393627	0.0126656	0.00222745	0.0479256	0.0459379	0.292874	0.0395612	0.0166603	0.0349675	0.0433264	0.0176726	0.160797	0.617227	0.00223121	0.326418	0.0025479	0.050701	0.0398709	0.90762	0.00597456	0.0487584
il6	0.239473	0.01708	0.0231048	0.00396492	0.0174654	0.140156	0.0106947	0.00843546	0.0110719	0.00242562	0.0202482	0.0109687	0.0314134	0.104761	0.0175347	0.0948044	0.0110887	0.00389344	0.177342	0.0144989	0.0106727	0.0132072	0.00316427	0.00576088	0.0109853	0.122307	0.00675747	0.0042985	0.0190251	0.0144563	0.0102932	0.00567918	0.0132105	0.917868	0.178187	0.106799	0.301026	0.101368	0.0155032	0.0164388	0.898544	0.0043348	0.686984	0.00496978	0.131379	0.099821	0.294208	0.0270829	0.00569856
cebpd	0.0674081	0.00304005	0.0209021	0.0312467	0.00316885	0.0155173	0.0327028	0.00448611	0.00204854	0.00216031	0.003425	0.00201641	0.221917	0.0324156	0.00304008	0.0342706	0.0344202	0.0300792	0.0364113	0.0104288	0.00198404	0.104366	0.00946471	0.00265588	0.0331001	0.032653	0.0189467	0.00204057	0.00315918	0.00933041	0.00193954	0.0404327	0.0401219	0.26646	0.0351809	0.0164631	0.0336224	0.0363832	0.0127187	0.135339	0.518509	0.0020198	0.244278	0.00226206	0.0415869	0.0336596	0.864481	0.0046036	0.0410927
nkx2-1.1	0.059411	0.0026932	0.013602	0.0215493	0.00285941	0.0189485	0.0290827	0.00366463	0.00194606	0.0020268	0.00294276	0.00191687	0.183843	0.0306721	0.0026473	0.0321448	0.0305459	0.0212	0.0373566	0.00736819	0.00190883	0.0856567	0.00742781	0.0026327	0.0294108	0.0310769	0.0171437	0.00189082	0.00278192	0.00658361	0.0018865	0.0337282	0.0352843	0.283514	0.035382	0.0193754	0.0395721	0.0342098	0.00862381	0.11035	0.453485	0.00200211	0.202203	0.00223293	0.0386081	0.0315754	0.804051	0.00375304	0.0342212
atxn7	0.234968	0.00965996	0.0914513	0.186121	0.00995013	0.0176319	0.0742482	0.0151616	0.00455831	0.0050702	0.0118911	0.0044104	0.422383	0.0802699	0.00957367	0.0819189	0.0784604	0.175283	0.0799101	0.0480071	0.00426746	0.248699	0.0290619	0.00610306	0.0747295	0.0739481	0.0456747	0.00414188	0.0098956	0.0450058	0.00409454	0.100125	0.0957373	0.556431	0.0840047	0.0207168	0.0638921	0.0891802	0.0618059	0.290505	0.850821	0.00381417	0.660914	0.00482789	0.112474	0.081392	0.987675	0.0193942	0.102039
[truncated: 552 more columns]

## Sheet: seed=2222
	abca12	abca8	abca9	ac002407.3	ac004603.4	ac005703.2	ac008069.1	ac009158.1	ac009477.6	ac009506.2	ac009965.2	ac018682.7	ac021218.2	ac034110.1	ac068138.1	ac073333.8	ac074391.1.2	ac079612.1	ac091969.1	ac093381.2	ac093639.1	ac093690.1	ac093843.1	ac097724.3	acsm1	adam21	add1.1	af064858.8	agtr1.1	akap14	al133243.4	amica1.1	angptl1	anks1a	ap000280.66	ap000472.2	ap000884.4	ap003068.22	apbb2.1	apobec3f	arid1a	asph	atf6	atp13a4	atp8b5p.1	atxn10.1	atxn7	b3gnt2.1	bancr
pparg.1	0.0124139	0.0119055	0.0254124	0.00925384	0.0125628	0.0117535	0.00661842	0.0112088	0.00917742	0.00684538	0.0123973	0.0090975	0.00935857	0.00920036	0.0112528	0.008698	0.00665626	0.00963116	0.0120043	0.0165118	0.00906471	0.00639974	0.00783564	0.0083721	0.00662174	0.0100149	0.0200149	0.00912352	0.0116927	0.014978	0.00902529	0.00612377	0.00690794	0.0518456	0.011471	0.0104131	0.0167311	0.0089059	0.0180564	0.0072272	0.0464241	0.0071089	0.0264438	0.00761773	0.00977273	0.00889629	0.0579111	0.0147452	0.00613739
ehf.1	0.0168266	0.0104046	0.0257427	0.0147041	0.0112249	0.0162735	0.00867442	0.0106631	0.00789753	0.0100402	0.0108155	0.00782086	0.0118974	0.01235	0.00990958	0.0115848	0.00875093	0.0154028	0.0165653	0.0166445	0.00778879	0.00768141	0.00999235	0.0152433	0.00870634	0.0135829	0.027839	0.00879876	0.0100444	0.0145114	0.00775433	0.00712176	0.00924634	0.0847884	0.0159471	0.0141957	0.0241501	0.0118569	0.0185497	0.00877584	0.0709864	0.0120435	0.0403421	0.0133527	0.0130702	0.0118841	0.0727152	0.0137138	0.00714305
foxp2.4	0.0555535	0.00833516	0.0383919	0.0309904	0.00878682	0.0143839	0.0203506	0.0129169	0.00656704	0.00871388	0.00853205	0.00651891	0.188529	0.0331929	0.00791708	0.0361377	0.0210247	0.0335121	0.0298336	0.0226214	0.00651088	0.0671254	0.0286587	0.00928378	0.0204748	0.0315976	0.082174	0.00869298	0.00811902	0.0196078	0.00650247	0.0283657	0.0240805	0.146797	0.0308406	0.0164282	0.028133	0.0378134	0.0258583	0.095629	0.344263	0.00766819	0.164337	0.00833308	0.0420715	0.0353138	0.841365	0.0100023	0.0287523
hnf4g.1	0.0411099	0.00778624	0.0211907	0.010592	0.00815191	0.0124002	0.0159111	0.00916771	0.00634285	0.0147642	0.00803398	0.00630295	0.0880915	0.0265732	0.00747309	0.0297017	0.0162667	0.0112737	0.023549	0.013806	0.00628653	0.0301512	0.0165613	0.00866858	0.0159809	0.0253233	0.0482896	0.0102948	0.00759435	0.0122646	0.00627667	0.0390611	0.0185011	0.0690478	0.0242391	0.0136269	0.0207841	0.0308057	0.0150208	0.0428175	0.19172	0.0073517	0.10391	0.00791131	0.0328236	0.0282411	0.671357	0.00918091	0.0394287
sp110	0.0142633	0.00889971	0.019839	0.0119261	0.00935732	0.0138291	0.00787537	0.00914987	0.0069987	0.00873343	0.0091368	0.00695491	0.0100374	0.010795	0.00852438	0.0101661	0.00794452	0.0124953	0.0139511	0.0131476	0.00693683	0.00685213	0.00846222	0.0127687	0.00789861	0.0117021	0.0212703	0.00764982	0.00865397	0.0116262	0.00692239	0.00640989	0.00831165	0.0599744	0.0135352	0.0122918	0.019572	0.0103669	0.0147292	0.00778747	0.0527144	0.0102614	0.0311951	0.0112872	0.0113914	0.0104095	0.057122	0.0107495	0.00642577
apbb2.1	0.0267309	0.0166072	0.0515534	0.0431051	0.0181226	0.0217408	0.0123805	0.0194616	0.010445	0.0177633	0.0175048	0.0102286	0.0379993	0.015613	0.015121	0.0144311	0.0126927	0.0439071	0.0231298	0.0325501	0.0101642	0.0147556	0.0320143	0.0186743	0.0124071	0.0176384	0.0719812	0.0161394	0.0153868	0.0285603	0.0101776	0.00916753	0.0142004	0.223068	0.022274	0.0182814	0.0410671	0.0149714	0.055005	0.0200908	0.198716	0.0137387	0.0965986	0.0157609	0.0175623	0.0149205	0.337826	0.0230962	0.00922089
tfdp2.1	0.0487209	0.0282436	0.0683192	0.0522304	0.031234	0.0358742	0.0184242	0.0301562	0.0167783	0.026051	0.0296925	0.0163685	0.0597299	0.0235327	0.0251111	0.0213571	0.0188006	0.0522505	0.0381324	0.0460839	0.0162565	0.0228542	0.0437817	0.0278208	0.0184792	0.0268469	0.0899823	0.0255596	0.0260862	0.0424608	0.0162669	0.0138738	0.0210529	0.34939	0.037209	0.0287721	0.079321	0.0223379	0.0520402	0.031837	0.304413	0.0204603	0.172345	0.0235477	0.027341	0.0222492	0.423275	0.0411222	0.0140025
trip6	0.018772	0.0112166	0.0283437	0.0161999	0.0123694	0.0179324	0.0091783	0.0116131	0.00830019	0.0107629	0.0116343	0.00821756	0.0131649	0.0135068	0.0105481	0.0126517	0.00925953	0.0169641	0.0183248	0.018479	0.00816803	0.00806599	0.0107567	0.0164608	0.00919943	0.0149093	0.0306893	0.00929055	0.0106469	0.0162533	0.00814216	0.00745878	0.00980308	0.101002	0.0178034	0.0155722	0.0273238	0.0129424	0.020566	0.00929365	0.0857393	0.0129015	0.0475379	0.0143923	0.014402	0.012986	0.088564	0.0150381	0.00748784
scmh1.2	0.0213288	0.0101036	0.0333269	0.0165524	0.0108495	0.0180683	0.00739571	0.0157938	0.00740779	0.0199273	0.0103316	0.00730443	0.0280408	0.013461	0.00932152	0.012468	0.00746144	0.0176566	0.0188585	0.0229188	0.00726798	0.0135872	0.0272934	0.0101356	0.00738604	0.0148723	0.0623905	0.0137728	0.009429	0.0212146	0.00726749	0.0125299	0.0078818	0.153902	0.0187357	0.0154154	0.0305866	0.0128689	0.0249293	0.0171268	0.139642	0.00820828	0.0672315	0.00902989	0.014809	0.012853	0.168776	0.0131868	0.0125906
grhl2.1	0.00914795	0.0133398	0.0301648	0.0162946	0.0139373	0.00929963	0.0159544	0.0144062	0.010511	0.0123228	0.013898	0.010381	0.0817431	0.00876089	0.0128825	0.00856158	0.0165027	0.016774	0.00914491	0.0207832	0.0102324	0.0403151	0.0182848	0.0140183	0.0161039	0.00899693	0.0433428	0.0123183	0.0131089	0.0193491	0.0101852	0.031775	0.0168675	0.0127062	0.00912344	0.00925904	0.0104231	0.00859916	0.0228101	0.0507402	0.012089	0.0119811	0.0106861	0.0129636	0.00875448	0.00863663	0.422006	0.0158528	0.0319052
hif3a.1	0.0728165	0.0401531	0.0935327	0.0706375	0.0441263	0.0541513	0.0244351	0.0408752	0.0227962	0.0352178	0.0417897	0.0221711	0.0895912	0.0327828	0.0356975	0.0292453	0.0249483	0.0717646	0.0574238	0.0646167	0.0219968	0.0315764	0.0587948	0.037846	0.0245013	0.0387196	0.11569	0.0354864	0.0367794	0.0588718	0.0218954	0.0182746	0.0286289	0.467794	0.0561182	0.041966	0.121054	0.0308215	0.0732267	0.0458867	0.409733	0.0270256	0.241578	0.031542	0.0396268	0.030628	0.554677	0.0589245	0.0184449
nfib	0.0730333	0.0702582	0.0960646	0.0639674	0.0731567	0.0544918	0.0253856	0.0509121	0.0493818	0.0413001	0.0765087	0.0486952	0.0939285	0.0297329	0.0681452	0.0257202	0.0259671	0.0652229	0.0556817	0.0734277	0.0486735	0.0332747	0.0661796	0.0663494	0.0254125	0.0351692	0.138904	0.0457514	0.0737407	0.0697134	0.0480784	0.0202494	0.0283526	0.583534	0.0502644	0.0394773	0.128465	0.0274043	0.0768328	0.0471058	0.446821	0.0511077	0.236651	0.0575839	0.0362219	0.0270374	0.580827	0.0920871	0.0203772
znf423.1	0.00918811	0.0138063	0.0320203	0.0170723	0.0143771	0.00937482	0.0162061	0.0149617	0.0108142	0.0128022	0.0143508	0.0106757	0.0852614	0.00880881	0.0133123	0.00860117	0.0167543	0.0176006	0.00919252	0.0217728	0.0105331	0.0415237	0.019141	0.0144314	0.0163704	0.0090348	0.046596	0.0127379	0.0135451	0.0202135	0.0104824	0.0323338	0.0171428	0.0131564	0.00916898	0.00931226	0.0105208	0.00863862	0.0239514	0.0527106	0.0122076	0.0123504	0.01077	0.0133487	0.00880171	0.00867989	0.43807	0.0164604	0.0324775
mef2c	0.0108951	0.0242131	0.0671987	0.0301105	0.0256852	0.0119038	0.00806771	0.0261299	0.0176953	0.0216404	0.0254202	0.0175077	0.0128848	0.0102913	0.0232253	0.00996114	0.0081014	0.0309369	0.0113156	0.0417529	0.0172665	0.00959529	0.0341628	0.0261561	0.00807982	0.0107771	0.0908061	0.0213364	0.0235793	0.0376683	0.0171312	0.00915983	0.0082413	0.021085	0.0113104	0.0116559	0.0139984	0.00998264	0.0468774	0.0107839	0.0186388	0.0209841	0.0135435	0.0234621	0.0101775	0.0100875	0.039561	0.0305542	0.00918285
meox1	0.00973003	0.0172758	0.043492	0.0212297	0.0180333	0.0103717	0.0111398	0.0187171	0.0132619	0.0154962	0.0180773	0.0130906	0.0531642	0.00929467	0.0165626	0.00910356	0.0116277	0.0218805	0.00980909	0.0281259	0.0128994	0.0274457	0.0241339	0.0179281	0.0112516	0.00961261	0.0630995	0.0157243	0.0169487	0.0258563	0.012834	0.0213297	0.0115403	0.0170091	0.00985733	0.0100909	0.0117302	0.00914105	0.0314517	0.0345555	0.0148737	0.0150376	0.0117448	0.0163584	0.00930194	0.00917878	0.267802	0.0210357	0.0214069
foxp1.2	0.055585	0.00848786	0.0422194	0.0330232	0.00897323	0.0135108	0.0218045	0.0136509	0.00662859	0.00882226	0.00866907	0.00656625	0.204079	0.0329689	0.00803129	0.0367906	0.0224817	0.0354438	0.0284923	0.0245139	0.00655924	0.072395	0.0299926	0.00937936	0.0219337	0.0309764	0.083628	0.00885058	0.00820228	0.0211162	0.0065504	0.0304549	0.0258843	0.139389	0.0299608	0.015536	0.0267095	0.0386312	0.0280884	0.103066	0.343971	0.00773416	0.165345	0.00843011	0.0424369	0.0353348	0.855505	0.01023	0.0309056
creb5.2	0.0920502	0.0678946	0.109985	0.0733453	0.0726516	0.0739249	0.032321	0.0583514	0.0413604	0.0490547	0.0726893	0.0402279	0.10436	0.0396096	0.0623604	0.0334124	0.0330735	0.0752295	0.0767747	0.0827435	0.0401443	0.0414645	0.0770669	0.0570333	0.0322751	0.0479657	0.150398	0.0538745	0.0664332	0.0789424	0.0399412	0.0260466	0.0368699	0.60671	0.0726875	0.0552312	0.15839	0.0357141	0.0880156	0.0570989	0.489137	0.040797	0.282903	0.046896	0.0476735	0.0355968	0.601831	0.0911041	0.0262534
trim29	0.0141197	0.00873629	0.0192065	0.0116223	0.00916883	0.0137322	0.00778866	0.008963	0.00692893	0.00866588	0.00901268	0.00688525	0.00980618	0.010705	0.00841206	0.0100914	0.00785554	0.0121927	0.0138769	0.0126984	0.00686514	0.0067394	0.00829321	0.0125355	0.00781096	0.0116151	0.0207864	0.00755608	0.00853989	0.0112842	0.00684707	0.006355	0.00821717	0.0580841	0.0133781	0.0121978	0.0193781	0.0102884	0.0141992	0.00763143	0.05125	0.0101025	0.0304995	0.0111232	0.0112725	0.0103405	0.0540349	0.0105745	0.00636521
spi1	0.0389985	0.00749515	0.019555	0.00976198	0.00783454	0.0122719	0.0146694	0.00868012	0.00621629	0.0138273	0.0077278	0.00617796	0.0770981	0.0255864	0.00719791	0.0284105	0.014961	0.0103926	0.0229482	0.0127369	0.00616203	0.0270602	0.0152284	0.00832514	0.0147431	0.0244257	0.0430832	0.00972064	0.00731296	0.011327	0.00615119	0.0352681	0.0169213	0.0639891	0.0234342	0.0135483	0.0203781	0.0294483	0.0138357	0.0379142	0.178985	0.00709346	0.0983285	0.00762432	0.031403	0.0271047	0.632248	0.00879805	0.0355762
bmpr1b.2	0.0940482	0.0631784	0.106168	0.0708679	0.0669965	0.0721693	0.0290571	0.0562855	0.0389878	0.0467427	0.0677802	0.0381182	0.102838	0.039318	0.0577059	0.0333982	0.0297593	0.0728665	0.0751096	0.0812454	0.0379456	0.0388613	0.0725341	0.0532537	0.0291219	0.0473921	0.144508	0.0501815	0.0632209	0.0760564	0.0378528	0.0232317	0.0331375	0.619262	0.0689357	0.0542488	0.157403	0.0356451	0.0849218	0.0541477	0.494556	0.0393461	0.281846	0.0450774	0.0477921	0.0358264	0.624622	0.0849413	0.0233766
bcor.1	0.00984012	0.0220325	0.070985	0.0298725	0.0232716	0.0104288	0.0193032	0.0250011	0.0163856	0.0205689	0.0232072	0.0161189	0.133716	0.00937123	0.0211132	0.0091553	0.0201049	0.031681	0.00993815	0.0414066	0.0159173	0.0612059	0.0335305	0.0222899	0.0195039	0.00970147	0.106168	0.0204041	0.021759	0.0370253	0.0158054	0.0431927	0.0203732	0.0185042	0.00999124	0.0102258	0.0118626	0.009194	0.0469448	0.0805341	0.0157209	0.0181674	0.0120009	0.0199794	0.00937317	0.00923919	0.656061	0.027544	0.0433698
stat4	0.0123049	0.0327658	0.109239	0.0446889	0.035033	0.0135274	0.00863293	0.0363665	0.0222	0.0292036	0.034262	0.0219973	0.0109924	0.0116233	0.0310445	0.01111	0.00863364	0.0467229	0.0126921	0.0650119	0.021644	0.00928102	0.0496603	0.0346373	0.00863469	0.0121475	0.150718	0.0286223	0.0315164	0.0582946	0.0213399	0.0094046	0.00886897	0.0426353	0.01266	0.0131222	0.0191485	0.0111834	0.0746024	0.00981552	0.0273358	0.0258916	0.0182131	0.0299256	0.0115563	0.0113145	0.0412666	0.0431033	0.00944429
tbx4.1	0.0782876	0.00999768	0.0604165	0.0479134	0.0107649	0.0176827	0.0274649	0.0184746	0.00749426	0.0108069	0.0101675	0.00740277	0.264729	0.0426778	0.00928666	0.0461358	0.028458	0.051978	0.0387905	0.0344401	0.00739726	0.0978339	0.0431233	0.0111196	0.027621	0.0406149	0.109983	0.0108761	0.00952315	0.0297442	0.00739401	0.0405319	0.0334889	0.240984	0.0403445	0.0203269	0.0390026	0.0487524	0.040189	0.142859	0.490391	0.00883689	0.249264	0.00970847	0.0562147	0.0453444	0.898639	0.0128	0.0412146
utf1	0.00915405	0.0142184	0.0331817	0.0176406	0.0148377	0.00933635	0.0176101	0.0153197	0.011137	0.0132347	0.0148528	0.0110033	0.0933499	0.00877154	0.013707	0.00856856	0.0181964	0.0182294	0.00917853	0.022461	0.0108533	0.0453968	0.0199498	0.0149058	0.0177788	0.00901446	0.0500494	0.0131652	0.014027	0.0207879	0.0107992	0.0356337	0.0187312	0.0131309	0.00915397	0.00927691	0.0104859	0.00860619	0.0246141	0.0580249	0.0121913	0.0127169	0.0107586	0.0137758	0.00877188	0.00864695	0.482969	0.0169781	0.0358256
pou5f1	0.0337093	0.0288133	0.0709922	0.0275645	0.0317041	0.0262445	0.0129234	0.0350113	0.0181279	0.0180466	0.0306534	0.0177586	0.0464914	0.0184504	0.0261268	0.0168511	0.013167	0.029227	0.0278935	0.052829	0.0175181	0.0192392	0.0265613	0.0192172	0.0129166	0.0208214	0.065049	0.0282244	0.0273598	0.0503796	0.017569	0.0108262	0.0147942	0.260389	0.0272478	0.0216111	0.0540733	0.0175997	0.0588232	0.0250781	0.238428	0.01405	0.124584	0.0164239	0.0209343	0.0174251	0.256783	0.0409794	0.0109022
pax6.4	0.0778124	0.043928	0.0940991	0.0686783	0.0471257	0.0549842	0.0239291	0.0439306	0.0254212	0.0372181	0.0458985	0.0247737	0.0877918	0.0341857	0.0388783	0.0304572	0.0246243	0.0700611	0.059877	0.0660762	0.0246581	0.0314041	0.0605733	0.0395598	0.024033	0.0402773	0.11847	0.0376321	0.0410261	0.061261	0.0245542	0.017602	0.0279952	0.485322	0.0575212	0.0428422	0.123606	0.0323365	0.0738123	0.0453934	0.416131	0.0280737	0.242545	0.0323565	0.0414224	0.0320051	0.574769	0.0625284	0.0177296
tcf4.1	0.136656	0.0800249	0.179863	0.116357	0.079795	0.137162	0.0410367	0.164988	0.0565556	0.0724004	0.086035	0.0560184	0.0997294	0.0685631	0.0785066	0.0566116	0.0417933	0.121057	0.127217	0.140423	0.0551413	0.0409663	0.106894	0.0732417	0.0264227	0.0832745	0.208368	0.073668	0.0804957	0.1342	0.0544445	0.0256348	0.0467702	0.793729	0.124173	0.0993083	0.2642	0.0600434	0.150599	0.0529699	0.647138	0.05882	0.401919	0.0656353	0.0786014	0.0610514	0.476707	0.101667	0.0258348
irx4	0.00950564	0.018023	0.0496771	0.0233063	0.0189419	0.00989185	0.0178412	0.0199518	0.0137299	0.0167598	0.0189536	0.0135658	0.107438	0.00912168	0.0173641	0.00891104	0.0185363	0.0242031	0.0095473	0.0307583	0.0133887	0.0503407	0.0262077	0.0183626	0.0180427	0.00934148	0.0760459	0.0165071	0.0177575	0.0279014	0.0132966	0.0371722	0.0189192	0.0153275	0.00956858	0.00975434	0.0111523	0.00895039	0.0344107	0.0656239	0.0137265	0.0153678	0.0113732	0.016719	0.00911425	0.00899578	0.559241	0.0220415	0.0373425
nrl	0.0555057	0.00832946	0.0384112	0.0301715	0.00877392	0.0144111	0.0202468	0.0128044	0.0065582	0.00866673	0.0085071	0.0065073	0.188014	0.0330989	0.00789087	0.0361571	0.0208704	0.0326151	0.0296851	0.0225014	0.00649481	0.0667079	0.0281054	0.00923316	0.0203401	0.0314688	0.079127	0.00864102	0.00806878	0.0196763	0.0064897	0.028172	0.0239554	0.142677	0.0307568	0.016535	0.0284686	0.0378337	0.0259292	0.0951383	0.340369	0.00762775	0.162876	0.00829379	0.0420286	0.0352198	0.836821	0.00998062	0.0285839
cdx2	0.0614819	0.00860826	0.0418685	0.0330953	0.00906836	0.0157374	0.0214369	0.0136458	0.00671965	0.00898249	0.00878656	0.00665429	0.200846	0.0355039	0.00814188	0.0381553	0.0221152	0.0356774	0.0324643	0.024309	0.00664473	0.0716749	0.0303371	0.00953867	0.0215786	0.0341106	0.0850752	0.00893748	0.00830413	0.0209867	0.00663457	0.0300768	0.0254736	0.169827	0.0334408	0.0179369	0.0320647	0.0399575	0.0281683	0.102303	0.378699	0.00784864	0.182563	0.00855425	0.044848	0.0374674	0.848645	0.0103788	0.0305075
foxl1	0.00908524	0.0131037	0.0294348	0.0159568	0.0136185	0.00924016	0.0169334	0.0141175	0.0103356	0.0121757	0.0136142	0.0102053	0.0873087	0.00870295	0.0126118	0.00851306	0.0174755	0.0164736	0.00910348	0.0202711	0.0100769	0.0431873	0.0181603	0.0137736	0.0170978	0.00894232	0.0429883	0.0121911	0.0128411	0.0189121	0.0100279	0.0341602	0.017972	0.0124728	0.00907696	0.00920231	0.0103427	0.00855075	0.0222913	0.0542672	0.0119973	0.0118009	0.0105956	0.0127478	0.00869885	0.0085817	0.451074	0.015571	0.0343131
lmo3	0.0109884	0.0289338	0.098895	0.0398246	0.0308461	0.0122228	0.0116106	0.0325697	0.0208331	0.0260785	0.0305126	0.0205426	0.0672784	0.0103502	0.0275219	0.0099814	0.0119447	0.0421602	0.0113527	0.057411	0.0202266	0.0291994	0.0448453	0.0288832	0.0116837	0.0107938	0.14401	0.0256619	0.0284458	0.0511266	0.0201428	0.020647	0.0119466	0.0305957	0.011394	0.0118287	0.0161529	0.0100355	0.0664395	0.0390819	0.0218205	0.0231698	0.0156386	0.0258107	0.0103104	0.0101097	0.369412	0.0373101	0.0207187
nhlh2	0.0333355	0.0242293	0.159005	0.031154	0.0261217	0.0100025	0.0201984	0.0514041	0.0149792	0.0146849	0.0264615	0.014736	0.221008	0.0232554	0.0226281	0.0263996	0.0206873	0.034261	0.0188198	0.105292	0.0144746	0.0646403	0.0206193	0.0169879	0.0204217	0.0212353	0.086619	0.0275235	0.0239086	0.0925186	0.014361	0.042122	0.0231573	0.0555861	0.0186956	0.0109939	0.0154829	0.0273049	0.117265	0.0978228	0.14652	0.0123963	0.0871314	0.0141893	0.0285687	0.0251742	0.938897	0.0350451	0.042689
tp73.2	0.0555838	0.00821115	0.0367852	0.0292727	0.00864779	0.014847	0.0195524	0.0124148	0.00651154	0.00856786	0.00840905	0.00646713	0.179119	0.0330782	0.00780037	0.0356311	0.0201467	0.0316414	0.0300847	0.0216593	0.00645774	0.0630601	0.0275202	0.00912508	0.0196642	0.0317162	0.0789235	0.00854952	0.00799407	0.0189037	0.00644757	0.0271629	0.0231582	0.14993	0.0310864	0.0168982	0.0290862	0.0373497	0.0249934	0.0899572	0.342615	0.00754206	0.163705	0.00819536	0.0416215	0.0349537	0.827882	0.00979065	0.0275787
tgif1	0.00899889	0.0127871	0.0281371	0.0154771	0.0132904	0.00914465	0.0167653	0.0137517	0.0101358	0.011759	0.0132796	0.00999407	0.0847357	0.0086194	0.0123086	0.00844273	0.0172904	0.0159243	0.00900963	0.0196938	0.00986341	0.0423173	0.0174823	0.0133824	0.0169275	0.00885125	0.0402107	0.0117773	0.0125505	0.0183484	0.00982359	0.0333595	0.0177584	0.0120957	0.00898266	0.00911535	0.010198	0.00847586	0.0215807	0.0528766	0.0118112	0.011509	0.0104564	0.0124167	0.00861441	0.00850787	0.432332	0.0151253	0.0335248
tnf	0.0498636	0.00788264	0.0313791	0.0252511	0.00826354	0.0138905	0.0180812	0.0114198	0.00637525	0.00819222	0.00805656	0.00633051	0.158787	0.0304253	0.00749761	0.0331389	0.0186152	0.0270781	0.0276614	0.0191997	0.00631925	0.0567318	0.0239526	0.00874605	0.0182063	0.0290815	0.0684383	0.00817711	0.00767139	0.0167846	0.00630974	0.0248918	0.0212538	0.119107	0.0284865	0.0157961	0.0264732	0.0346664	0.021914	0.0804885	0.292168	0.00729467	0.141481	0.00789625	0.0381591	0.0323067	0.795832	0.0092626	0.0252476
irf8	0.0778422	0.0600312	0.0999782	0.0501501	0.0643808	0.0553498	0.0227062	0.051146	0.0360078	0.0347823	0.0638926	0.0350692	0.0851355	0.03472	0.054823	0.030724	0.0230859	0.0522993	0.0600988	0.0759238	0.0346122	0.0328597	0.0481526	0.0376681	0.0227562	0.0409467	0.0989836	0.0483146	0.0576934	0.0721658	0.0344584	0.0183733	0.0259839	0.472744	0.0593401	0.0430791	0.124976	0.0327076	0.0838761	0.0450957	0.417918	0.0255892	0.245135	0.0305019	0.0422291	0.0323749	0.404421	0.0826765	0.0184757
hlf.1	0.00938046	0.0173131	0.0466662	0.0220822	0.0181144	0.00968826	0.0196891	0.0188707	0.0132042	0.0158466	0.0180406	0.0129817	0.116946	0.00900283	0.01657	0.00879642	0.0204237	0.0229646	0.00941959	0.0290722	0.0127907	0.0554868	0.0248843	0.0174737	0.0199149	0.00924131	0.0713195	0.0158548	0.0168578	0.0263004	0.0127472	0.0419156	0.021061	0.162147	0.00941863	0.00957757	0.0109203	0.00883696	0.0325442	0.0724193	0.0132237	0.0146608	0.0112166	0.0160174	0.00900063	0.00887862	0.604282	0.0211019	0.0421828
jup	0.00947021	0.0184202	0.0503877	0.0233187	0.019262	0.00984762	0.0188867	0.0199371	0.0139707	0.0167638	0.0192237	0.0137616	0.113387	0.0090986	0.0176303	0.00888422	0.0195781	0.0241307	0.00950837	0.0308889	0.01355	0.0535898	0.0262715	0.0186778	0.0191059	0.00932542	0.0770688	0.0168167	0.0179799	0.0279198	0.0134934	0.0404158	0.0200859	0.0156165	0.00955151	0.00972974	0.0111506	0.0089215	0.0349791	0.0701559	0.0138306	0.0155924	0.0113531	0.0169671	0.0090967	0.00896729	0.595218	0.0224903	0.0406458
plagl1.1	0.00930109	0.0154644	0.0378576	0.0192896	0.0161283	0.00954837	0.0176088	0.0166505	0.0119436	0.014207	0.0160827	0.0117745	0.0964609	0.00891833	0.0148508	0.00869865	0.018199	0.0198647	0.00932474	0.0246817	0.0116074	0.046177	0.021817	0.0160283	0.0177691	0.00915118	0.0569446	0.014129	0.0150804	0.0228732	0.0115545	0.0358401	0.0187013	0.0139399	0.00931274	0.00946287	0.0107527	0.00874207	0.0274737	0.0596794	0.0126073	0.0135807	0.0110161	0.0147523	0.00891052	0.00878833	0.50673	0.0186178	0.0360271
esrrb	0.0167881	0.115985	0.358983	0.184129	0.124576	0.0179631	0.139518	0.150375	0.0718671	0.10589	0.117949	0.0701459	0.335593	0.0149854	0.10414	0.014253	0.142987	0.191434	0.0165284	0.24662	0.0684941	0.143725	0.201741	0.107302	0.0992591	0.0163018	0.42734	0.102617	0.104327	0.225204	0.0681081	0.184497	0.164023	0.0264503	0.0179642	0.0186274	0.0288137	0.0482714	0.276035	0.233015	0.0520369	0.0795806	0.0289808	0.0926219	0.0447671	0.0145685	0.849794	0.152541	0.102088
hic1.1	0.0652594	0.00900123	0.0484031	0.0365828	0.00957376	0.01584	0.0227841	0.0149622	0.00692547	0.00936579	0.00917421	0.00684544	0.221378	0.0370759	0.00845235	0.0404154	0.0235251	0.0393466	0.0333219	0.0273634	0.0068317	0.0781511	0.0333542	0.00990693	0.0229684	0.0355422	0.0899885	0.00935446	0.00862945	0.0235512	0.00683015	0.0323618	0.0273329	0.189114	0.0347936	0.0180887	0.0327838	0.0425179	0.031743	0.112967	0.415335	0.00805727	0.201178	0.00882856	0.0478219	0.0394073	0.867364	0.0110937	0.0329004
xrcc3	0.0300625	0.0192471	0.0574503	0.0476392	0.0212139	0.0242944	0.0136519	0.0225288	0.0118005	0.0205285	0.0204134	0.0115062	0.0441266	0.0170254	0.0176534	0.0156231	0.0138933	0.0484659	0.0257701	0.0370032	0.0114511	0.0163021	0.0373853	0.0211989	0.0136562	0.0193156	0.0813446	0.0190456	0.018098	0.0327621	0.0114291	0.00997122	0.0155719	0.25159	0.0246215	0.0202108	0.0469007	0.0162282	0.0434349	0.0224319	0.223534	0.0156143	0.113199	0.0179834	0.0192126	0.0161936	0.370927	0.0273945	0.0100355
pbxip1	0.0315927	0.0234211	0.139186	0.0283841	0.0256324	0.00993689	0.01764	0.0439838	0.0140331	0.013898	0.0239056	0.0138444	0.196034	0.0217007	0.0206546	0.0242529	0.0179847	0.0294669	0.0172202	0.087279	0.0136448	0.0592482	0.017659	0.0164847	0.0177771	0.0197703	0.0639902	0.024375	0.0208192	0.0767064	0.0137034	0.0372007	0.0203551	0.0408081	0.017996	0.0108566	0.014223	0.0251415	0.101549	0.0933859	0.123243	0.0118663	0.0739663	0.0137069	0.026221	0.0230897	0.898557	0.0328874	0.0377503
tbl1x.1	0.0109171	0.0353493	0.12133	0.0488066	0.0374918	0.0122604	0.0106839	0.0393608	0.0246587	0.0314126	0.0367676	0.024272	0.0552276	0.0102862	0.033196	0.00990112	0.0110067	0.0508718	0.0113993	0.0709483	0.0238343	0.0246123	0.0550129	0.0350906	0.0107588	0.0107981	0.16824	0.0302132	0.0338612	0.062499	0.0236724	0.0172602	0.0109555	0.0266999	0.0114423	0.0118288	0.0147878	0.00995557	0.0819731	0.0328205	0.0202123	0.0278046	0.0143752	0.0312098	0.0102276	0.0100391	0.310718	0.045873	0.0173967
nfic.2	0.0207619	0.0112503	0.0447104	0.0107473	0.0119659	0.00925141	0.0102599	0.0147401	0.008378	0.00797288	0.0115978	0.00831458	0.060881	0.0155196	0.0105712	0.0168628	0.0104272	0.0113959	0.0142229	0.0259085	0.00825457	0.0217553	0.0090066	0.00931225	0.0103244	0.0150281	0.0244899	0.0115038	0.0107883	0.0227734	0.00824076	0.0164688	0.0113265	0.0229775	0.0142915	0.00989771	0.0121982	0.0172999	0.0297918	0.0293407	0.0633834	0.00766497	0.040595	0.00834038	0.0178615	0.0162136	0.602385	0.0140821	0.0165997
zdhhc6	0.0125383	0.0995215	0.331334	0.161443	0.108552	0.0148626	0.0133391	0.121733	0.0587117	0.087944	0.10445	0.0571032	0.183686	0.0117584	0.0904962	0.0111538	0.0140418	0.169404	0.013152	0.222121	0.0558298	0.0603493	0.179129	0.0876364	0.013443	0.0124137	0.417997	0.0839773	0.0922689	0.197442	0.0555668	0.0326926	0.0138737	0.0274493	0.0132115	0.0137736	0.0216069	0.0112219	0.249611	0.092399	0.0368763	0.0620069	0.0208948	0.0737621	0.0116487	0.0113861	0.713061	0.139471	0.0330901
trib3	0.142959	0.0156478	0.118851	0.0955813	0.0172257	0.0241962	0.0517817	0.0351908	0.00988629	0.0161778	0.0161167	0.00971271	0.412213	0.0703868	0.0139938	0.0769362	0.0536387	0.100928	0.0626525	0.0710922	0.00966588	0.191614	0.0761572	0.0170765	0.0517017	0.0671148	0.156706	0.0161719	0.0143458	0.0624836	0.00969379	0.0796545	0.0662642	0.423556	0.0686984	0.0277732	0.0716559	0.0814695	0.0824679	0.257292	0.729259	0.0122551	0.488632	0.0143206	0.0953971	0.0758172	0.960654	0.0208744	0.0810396
rarb.1	0.0682196	0.0414652	0.095916	0.0710348	0.046302	0.0509561	0.0227212	0.0427116	0.0240275	0.0369092	0.044187	0.0234573	0.0868854	0.0304951	0.0374349	0.0271896	0.0232229	0.0723582	0.0552169	0.0664057	0.0232994	0.0299312	0.0623481	0.0383673	0.0227881	0.0360076	0.122135	0.0367572	0.0388988	0.0603777	0.0231479	0.0167903	0.0262399	0.473958	0.0520422	0.0396279	0.114268	0.028618	0.074719	0.0435396	0.398715	0.0271036	0.23178	0.0315138	0.0366643	0.0284842	0.579066	0.0607789	0.0169258
foxo3.2	0.0134744	0.00835842	0.0179257	0.0109701	0.00873514	0.0130542	0.00754823	0.00861805	0.00673352	0.00826745	0.00857213	0.00670223	0.00940638	0.0102632	0.00802051	0.00970648	0.00761075	0.0114624	0.0132014	0.0118677	0.00668002	0.00653228	0.00795414	0.0117951	0.00757114	0.0111241	0.0191408	0.00723124	0.00817202	0.0106947	0.00666865	0.00619087	0.00794276	0.0517526	0.0126812	0.0116514	0.018106	0.00987844	0.013184	0.00737566	0.0460799	0.00960675	0.028036	0.0105018	0.0108043	0.0099173	0.0494132	0.00994846	0.00620116
tsc22d3.3	0.00995432	0.0225928	0.0705624	0.0296467	0.0238938	0.0105804	0.0170625	0.0248507	0.0166752	0.0203917	0.0237419	0.0164397	0.111192	0.00948099	0.0215344	0.00926039	0.0177731	0.0307666	0.0100653	0.041081	0.0161404	0.0504355	0.0336643	0.0225088	0.0172577	0.009823	0.102978	0.0202456	0.022041	0.0367403	0.0160677	0.036653	0.0179665	0.0187401	0.0101146	0.010339	0.0120476	0.00930451	0.0470309	0.0673807	0.0158878	0.0183148	0.0121625	0.0202658	0.00948177	0.00934826	0.569179	0.0285028	0.0368217
espl1	0.131096	0.0165113	0.143852	0.111787	0.017735	0.0169376	0.0563307	0.0407585	0.00993383	0.0174903	0.0167828	0.00974652	0.45078	0.0616452	0.0145248	0.073711	0.0587319	0.116438	0.0473812	0.0846867	0.00968349	0.214967	0.087667	0.0173018	0.0566588	0.055739	0.173657	0.0174468	0.0147492	0.0733717	0.00970913	0.0898108	0.0738109	0.350649	0.0539599	0.0198467	0.048978	0.0783734	0.101737	0.288032	0.677936	0.0123244	0.447972	0.0144688	0.08782	0.0686876	0.973562	0.0232421	0.0916006
anks1a	0.0134942	0.100196	0.360522	0.175222	0.109296	0.0153486	0.0165086	0.137362	0.0594593	0.0964579	0.104874	0.0581514	0.243378	0.0120994	0.0904003	0.0115913	0.0175968	0.183189	0.0137092	0.244954	0.0567241	0.0841738	0.195849	0.0986577	0.0167413	0.013079	0.448586	0.093528	0.0924603	0.21961	0.056414	0.0434105	0.017402	0.0520656	0.0147001	0.015407	0.0248848	0.0860691	0.270449	0.126343	0.0517712	0.0701793	0.0258963	0.0826087	0.0829578	0.011785	0.795869	0.13996	0.0439162
pou2f3	0.0674686	0.00911945	0.049266	0.038752	0.00971117	0.0157975	0.0240286	0.0153315	0.00700389	0.00967985	0.00931604	0.00692258	0.23365	0.0381768	0.00857619	0.0415273	0.0248298	0.0420758	0.0340738	0.0279494	0.00691279	0.0828449	0.0350011	0.0101219	0.0241837	0.0363548	0.0944322	0.00960526	0.00875338	0.02422	0.00690187	0.0344926	0.028906	0.196044	0.0355036	0.0181233	0.0334679	0.0437238	0.0322914	0.119483	0.427718	0.00821754	0.210268	0.00899124	0.0496328	0.040598	0.879991	0.0113574	0.0350276
xrcc5	0.172488	0.0981231	0.129465	0.100794	0.101724	0.178037	0.0452406	0.0985408	0.0701613	0.0718192	0.107254	0.0695312	0.151204	0.0865922	0.09379	0.0721276	0.0460095	0.105204	0.164814	0.0989299	0.0690261	0.0450534	0.077467	0.0690375	0.0452388	0.105315	0.271274	0.089265	0.100085	0.0957384	0.0683461	0.0631193	0.0503822	0.906083	0.158516	0.128817	0.352001	0.076729	0.105016	0.0853622	0.806042	0.0540862	0.550254	0.0600909	0.0984314	0.0771621	0.507829	0.127669	0.0635215
foxq1	0.00962441	0.0196891	0.0563576	0.0254821	0.0206863	0.0100808	0.0180424	0.0215123	0.0148534	0.0179725	0.0206225	0.0146252	0.109552	0.00923091	0.0187781	0.00901643	0.0187682	0.0264743	0.00967909	0.0340187	0.0144108	0.0511345	0.0284886	0.020032	0.0182285	0.0094789	0.0841454	0.0178413	0.0191844	0.0306232	0.0143086	0.0379097	0.0190344	0.0163516	0.00974233	0.00993316	0.0114114	0.0090579	0.0383077	0.0671566	0.0145336	0.0165663	0.0116241	0.0181324	0.00922195	0.00910547	0.571627	0.0243256	0.038147
supt4h1.1	0.102075	0.0118538	0.0802282	0.061353	0.0129552	0.0204877	0.0329711	0.0226431	0.00821823	0.0124029	0.0120393	0.00809663	0.306436	0.0535744	0.0106366	0.0570659	0.0341938	0.0651232	0.048459	0.0454189	0.00806778	0.121634	0.0537332	0.0129215	0.0331855	0.0508262	0.123227	0.0124383	0.010894	0.038638	0.00807013	0.050417	0.0413789	0.341778	0.0511567	0.0238012	0.0522851	0.0603406	0.0530679	0.178662	0.622197	0.00968352	0.346919	0.0109377	0.0703039	0.0565899	0.927444	0.0156459	0.0513316
kat6b.1	0.0216347	0.0129167	0.0623597	0.0124934	0.0138218	0.00878424	0.0121633	0.0192293	0.00925753	0.00864923	0.0134168	0.00916128	0.0846702	0.0163386	0.0121331	0.0180214	0.0123678	0.0133263	0.0136678	0.0362762	0.00907609	0.0278012	0.0102645	0.0102873	0.012245	0.0152106	0.0304902	0.0133288	0.012518	0.0314609	0.00906029	0.0207034	0.0134698	0.0226192	0.0137187	0.00949912	0.0117609	0.0185355	0.0418777	0.0391152	0.0678972	0.00826317	0.0422885	0.00905203	0.0191389	0.0172681	0.727615	0.0164409	0.0208954
lhx9.1	0.0613438	0.00909867	0.052081	0.0406694	0.00970087	0.0137246	0.0245322	0.0157553	0.00697135	0.0095265	0.00931962	0.00689411	0.238808	0.0355354	0.00856024	0.0402104	0.0253843	0.0439129	0.0301469	0.0290912	0.00688352	0.0852674	0.0367596	0.010094	0.0246748	0.0332729	0.0996384	0.00953539	0.0087682	0.0252636	0.00686889	0.0352198	0.029665	0.166516	0.0320683	0.0159095	0.0281987	0.0423865	0.0337358	0.12344	0.398452	0.00819231	0.190514	0.00897309	0.0465941	0.0384353	0.888714	0.011368	0.0357846
ppara.1	0.0793973	0.00985821	0.0593439	0.046473	0.0105924	0.0183427	0.0259107	0.0174948	0.00733167	0.0104072	0.0100146	0.0072421	0.254677	0.0435825	0.00912137	0.0460023	0.0267323	0.0498437	0.0400815	0.03314	0.00723076	0.0912016	0.040866	0.0108413	0.0260421	0.0417091	0.104852	0.0103165	0.00929483	0.0285793	0.00722387	0.0375299	0.0315887	0.265123	0.0421541	0.0211036	0.0407116	0.0486928	0.0393675	0.133699	0.513129	0.0086733	0.258147	0.00954515	0.0563804	0.0457068	0.896023	0.01259	0.0381546
rara	0.00966643	0.0195705	0.0557026	0.0249166	0.0207104	0.0100879	0.0178326	0.0213056	0.014785	0.0177979	0.0205837	0.0145833	0.108935	0.00926617	0.0188513	0.00905068	0.0185349	0.0258154	0.00970254	0.0337129	0.0143728	0.0510461	0.0283988	0.0198798	0.0180133	0.00951591	0.0838534	0.0178126	0.0192707	0.0302647	0.0142861	0.0377334	0.0188358	0.0163058	0.00975955	0.00994249	0.0114081	0.00909148	0.0382872	0.0667981	0.0144432	0.0163883	0.0116704	0.0179596	0.00926127	0.0091393	0.569572	0.024511	0.0379768
foxc2	0.0657804	0.00914382	0.0511285	0.0395021	0.00974144	0.0154001	0.0236527	0.0155893	0.00697528	0.00952129	0.00928364	0.0068962	0.230726	0.0373018	0.00855894	0.0410749	0.0243782	0.0421383	0.0330564	0.0286124	0.00688111	0.0817922	0.0352552	0.0100462	0.0238196	0.0354177	0.0937678	0.00950121	0.00871545	0.0248436	0.00687684	0.0338381	0.0286424	0.18624	0.034642	0.0176767	0.0320437	0.0432288	0.0334358	0.118585	0.420297	0.00814678	0.202999	0.00893761	0.0485208	0.0398488	0.873641	0.0113462	0.0343614
meis3	0.00921394	0.0160843	0.0411362	0.0203483	0.0167937	0.0094714	0.0195712	0.0175759	0.0123696	0.0147821	0.0167487	0.0122084	0.111577	0.00883826	0.015465	0.00862006	0.0202386	0.0210932	0.00925506	0.0266128	0.0120193	0.0541306	0.0229601	0.0164828	0.0197662	0.00908232	0.0627132	0.0146716	0.0157824	0.0243064	0.0119602	0.0411012	0.0209279	0.1652	0.00923328	0.0093599	0.0106291	0.00866185	0.0295826	0.069707	0.0124346	0.013891	0.0108986	0.0151116	0.00882994	0.00870909	0.585886	0.0194737	0.0413281
runx3	0.0796421	0.0102641	0.0594203	0.0476413	0.0111639	0.0179933	0.0274031	0.0180802	0.00761797	0.0110434	0.0104391	0.00751615	0.262328	0.0436381	0.00947406	0.0470248	0.0283063	0.0510402	0.0395158	0.0336745	0.0074981	0.097149	0.041985	0.0113733	0.0275076	0.0418574	0.105727	0.0109814	0.00971759	0.0291515	0.00749393	0.0402507	0.0334101	0.253482	0.04145	0.0205045	0.0402514	0.0497577	0.0390604	0.142112	0.511232	0.00896244	0.258001	0.00989498	0.0575854	0.0463801	0.89959	0.0133139	0.0408607
atf6	0.0104696	0.0345818	0.131051	0.0511606	0.0374124	0.0113924	0.0195865	0.0395377	0.0237797	0.0308246	0.0365319	0.0233115	0.171635	0.00989476	0.0324943	0.00961843	0.0205266	0.0533725	0.0106435	0.0752766	0.0229524	0.0722022	0.0584134	0.0325411	0.0197955	0.0103098	0.177879	0.0305288	0.032938	0.065193	0.0227482	0.0478717	0.0206359	0.0240352	0.0107004	0.0110004	0.0138343	0.00966503	0.0866652	0.097139	0.0191149	0.0253044	0.013484	0.0285524	0.00990249	0.00972439	0.717488	0.0463309	0.0482002
etv1.1	0.27491	0.0270026	0.215803	0.172925	0.0289028	0.0293367	0.109316	0.071659	0.0147237	0.0300752	0.0286143	0.0142751	0.613962	0.11194	0.0240411	0.127144	0.113531	0.176554	0.0961468	0.14244	0.0141114	0.319478	0.128639	0.0255548	0.110208	0.104966	0.230946	0.028834	0.0249844	0.125595	0.0140906	0.157382	0.144269	0.595806	0.110926	0.0329965	0.116603	0.137181	0.16153	0.408475	0.83108	0.0184158	0.676422	0.0215079	0.165611	0.121133	0.991595	0.0403155	0.160154
glis2	0.00945353	0.0188271	0.0544451	0.0246032	0.019927	0.00982289	0.0204975	0.0209609	0.0142118	0.0174279	0.0196477	0.013997	0.128738	0.0090888	0.0179385	0.00887125	0.0212642	0.025745	0.00951323	0.0331222	0.0138095	0.0609929	0.027711	0.0192153	0.0207267	0.00932297	0.0839374	0.0171274	0.0183354	0.0296028	0.0137071	0.0445003	0.0218536	0.171936	0.00952538	0.00969717	0.0110812	0.00891156	0.037447	0.0794264	0.0136034	0.0158561	0.0113459	0.0173943	0.00907081	0.00895918	0.646578	0.0231139	0.0447261
phox2b	0.0656629	0.0492586	0.0946703	0.0418111	0.0532934	0.0462753	0.0191461	0.04755	0.0289806	0.0288034	0.052683	0.0282103	0.0747565	0.0299777	0.0447733	0.0268	0.0194868	0.0440988	0.0503431	0.0688772	0.0278705	0.0289808	0.0403045	0.0309583	0.0192	0.0345994	0.0871108	0.0409505	0.0464632	0.0667389	0.0277829	0.0156218	0.0218394	0.421216	0.0501616	0.0365463	0.104783	0.0282475	0.0776506	0.039839	0.376698	0.0214236	0.219313	0.0253876	0.0360824	0.028018	0.367138	0.0685771	0.0157368
taf1a	0.010764	0.0422939	0.159832	0.0643247	0.0452809	0.0117668	0.0210094	0.0481426	0.0277751	0.0368735	0.0442914	0.0271837	0.203265	0.0101257	0.0390013	0.00984233	0.0220366	0.0675318	0.0109442	0.0929939	0.0266864	0.0830495	0.0717523	0.039093	0.0212568	0.0105943	0.210703	0.0358377	0.039876	0.0798794	0.0265496	0.0534443	0.022279	0.0296893	0.0110654	0.0113618	0.0148748	0.00989144	0.107654	0.111743	0.020982	0.0297103	0.0151362	0.0337542	0.0101345	0.00995324	0.755058	0.0586238	0.053893
gata3	0.0822219	0.0582759	0.104996	0.048428	0.062034	0.0595419	0.0224494	0.0524149	0.0355531	0.0345009	0.0633702	0.0346858	0.0861886	0.0374924	0.0543981	0.0331907	0.0228694	0.0508651	0.0639823	0.0771717	0.034056	0.0350125	0.0469022	0.0381815	0.022515	0.0437241	0.0967634	0.0467876	0.0569647	0.0737635	0.0341393	0.0180677	0.026088	0.481689	0.0650874	0.0464341	0.131919	0.0351295	0.0871457	0.0477994	0.430508	0.0255763	0.258907	0.0306542	0.045381	0.0349596	0.409128	0.0804071	0.0182408
znf337	0.0136451	0.00860305	0.0187975	0.0114243	0.00902652	0.0132603	0.00770389	0.00887497	0.00686571	0.00850847	0.00885447	0.00683062	0.00965011	0.0103942	0.00828942	0.00980915	0.00776799	0.0119718	0.0134038	0.012422	0.00680786	0.00666418	0.00818277	0.0122476	0.00772436	0.0112687	0.0202216	0.00741455	0.00841542	0.0110938	0.00679191	0.00627526	0.00810698	0.0540453	0.0128719	0.011819	0.0185164	0.00998362	0.0139087	0.00754165	0.0479678	0.00993278	0.0288572	0.0108691	0.0109367	0.0100376	0.0508355	0.0103374	0.00628517
dbp.1	0.0097526	0.0224736	0.0722343	0.0301094	0.0238489	0.0101546	0.0216067	0.0244561	0.0164029	0.020648	0.0234641	0.0160913	0.144993	0.00934137	0.0213306	0.00911986	0.0224239	0.0312886	0.0097961	0.0408401	0.0158793	0.0665156	0.034401	0.0223156	0.0218654	0.00959564	0.107577	0.0203194	0.0214812	0.0360265	0.0158034	0.0487381	0.0231472	0.190368	0.00983676	0.0100267	0.0115388	0.00915952	0.0475908	0.0875176	0.0148472	0.0180455	0.011799	0.0200647	0.00932681	0.0092054	0.691876	0.0284725	0.0490742
l3mbtl1	0.0102496	0.0261924	0.0932755	0.036874	0.0276875	0.0108376	0.0196083	0.0296819	0.0187233	0.0235614	0.02746	0.0183841	0.151873	0.00971257	0.0246805	0.0094573	0.0204223	0.0383214	0.0102999	0.0525924	0.0181242	0.0662895	0.041984	0.025362	0.0198106	0.010063	0.13394	0.0236	0.0251747	0.0458997	0.0180033	0.0466492	0.0206794	0.14879	0.0103773	0.0106066	0.0128718	0.00950261	0.0612517	0.0892418	0.017261	0.0203847	0.0130383	0.0226695	0.00971726	0.00955256	0.694433	0.0336803	0.0469983
znf350	0.012307	0.0747574	0.270959	0.125962	0.0836056	0.0146983	0.0211111	0.092191	0.0443892	0.066488	0.0801884	0.0431384	0.316608	0.0114293	0.0694267	0.0109827	0.0225024	0.131564	0.0126524	0.174223	0.0422602	0.113109	0.138567	0.0654429	0.0215055	0.0120848	0.354832	0.0629865	0.0705497	0.153195	0.041989	0.0618944	0.022681	0.0666446	0.0131136	0.0136957	0.0209549	0.0110629	0.201393	0.163379	0.0369479	0.0464052	0.0209828	0.0547101	0.0114024	0.0111435	0.83292	0.1083	0.0628907
myod1	0.0762817	0.00985507	0.0587317	0.0457245	0.0106021	0.0164957	0.026706	0.017738	0.00735887	0.0105132	0.0100206	0.00726916	0.253896	0.041462	0.00912764	0.0459095	0.0276186	0.0490304	0.0366851	0.0329917	0.00725927	0.0931159	0.040035	0.0108336	0.0268487	0.0390657	0.102325	0.0104353	0.00931494	0.0287253	0.00725629	0.0389299	0.0326523	0.22869	0.038511	0.0190619	0.0362037	0.0485952	0.0382713	0.136594	0.488488	0.00861462	0.243582	0.00948221	0.0551441	0.0445415	0.896325	0.0125218	0.0396672
tcf3	0.260449	0.120037	0.221885	0.109894	0.124095	0.232956	0.0667128	0.0842838	0.090526	0.0857393	0.129872	0.0890257	0.15101	0.138825	0.116997	0.120065	0.0682341	0.113002	0.23109	0.132398	0.0887471	0.0758329	0.102309	0.103415	0.0671272	0.163792	0.216611	0.0858759	0.123163	0.12569	0.0875659	0.0519521	0.0772281	0.900195	0.233645	0.183653	0.419842	0.126561	0.154934	0.0949591	0.832852	0.0785678	0.640446	0.0885477	0.159023	0.127453	0.710753	0.152757	0.0522613
emx2	0.166122	0.0986629	0.152619	0.0940597	0.103424	0.138449	0.0476676	0.0796359	0.066345	0.0643773	0.107026	0.0651122	0.152479	0.0819547	0.0940563	0.0696104	0.0486447	0.0964925	0.139501	0.109722	0.064587	0.0651701	0.0975342	0.0791698	0.0477402	0.0967317	0.212174	0.0730269	0.100005	0.104691	0.0641097	0.0394936	0.0540087	0.805756	0.135293	0.108203	0.271441	0.0736977	0.118696	0.0884197	0.704356	0.0606915	0.460269	0.0677864	0.0963819	0.0744504	0.758001	0.125314	0.0399635
bhlha15.1	0.098677	0.0631617	0.114147	0.0512182	0.0667951	0.0727348	0.0245124	0.0548939	0.039994	0.0370404	0.068278	0.0389681	0.0947617	0.0457116	0.0590926	0.0404139	0.0251059	0.0533521	0.0780681	0.0819675	0.0382212	0.0389169	0.0492121	0.0431035	0.0245845	0.053699	0.101317	0.0490103	0.0625656	0.0785186	0.0382745	0.01964	0.0295552	0.549841	0.08085	0.0563355	0.15811	0.042945	0.0922789	0.0527434	0.487303	0.0287927	0.299897	0.0348245	0.05627	0.0426262	0.459237	0.0859193	0.0198151
sin3b	0.157677	0.0223497	0.194904	0.158718	0.0242617	0.01534	0.0820234	0.0589876	0.0120804	0.0246502	0.0239567	0.0116864	0.566235	0.0692712	0.0200236	0.0852096	0.0854177	0.165961	0.0475394	0.121664	0.0114469	0.285434	0.123577	0.0209876	0.0828735	0.0589725	0.230332	0.023572	0.0206321	0.106055	0.0114045	0.126304	0.109002	0.386781	0.0552311	0.0183303	0.0514975	0.0915702	0.144415	0.36762	0.704765	0.0146333	0.495213	0.0173315	0.103176	0.0788633	0.988191	0.033336	0.12907
sox10	0.0466702	0.0182179	0.0526624	0.0312327	0.0201897	0.0344449	0.0109124	0.0259616	0.0115972	0.0346318	0.0192649	0.0113066	0.0545578	0.0235627	0.016572	0.0213479	0.0110866	0.0331352	0.0367167	0.0370973	0.0112305	0.0233455	0.0458546	0.0176853	0.0108952	0.026607	0.0911258	0.025108	0.0172333	0.0351147	0.0112022	0.0224175	0.012346	0.316941	0.0368793	0.0279127	0.0712704	0.022308	0.0399816	0.0306547	0.287831	0.0129865	0.159919	0.0150283	0.0274259	0.0222239	0.270957	0.0254218	0.0225972
hoxa10	0.0640825	0.00892957	0.0464016	0.0360341	0.00948473	0.0156358	0.0223984	0.0144877	0.0068987	0.00933166	0.00912626	0.00682326	0.215328	0.0367473	0.00841869	0.0399006	0.0231001	0.0389358	0.0330924	0.0264834	0.00681266	0.0765039	0.0332963	0.00990236	0.0225426	0.0350807	0.0902262	0.00933187	0.00859043	0.0226799	0.00680282	0.032256	0.0267811	0.183614	0.0344248	0.0179598	0.0323116	0.0418328	0.030219	0.109979	0.403047	0.00804983	0.195587	0.00880773	0.0471341	0.0388508	0.863048	0.0109792	0.0327397
ctnnb1.1	0.0496996	0.00787191	0.031201	0.0253013	0.00825863	0.0138466	0.0181229	0.0113964	0.00637163	0.00820254	0.00805016	0.00632715	0.158812	0.0303856	0.00749611	0.0331642	0.0186464	0.027156	0.027551	0.0191725	0.00631724	0.0568605	0.0239015	0.00871782	0.0182253	0.029044	0.0683912	0.00815634	0.00765994	0.0167806	0.00630655	0.0249008	0.0212793	0.11963	0.0283488	0.0157203	0.0263472	0.0346649	0.0218169	0.0810433	0.292888	0.00728288	0.141077	0.00788205	0.0382098	0.0322959	0.798141	0.0092531	0.0252595
tsg101.1	0.00915121	0.0145614	0.0344288	0.0179372	0.0152141	0.00934076	0.0180719	0.0155599	0.0113746	0.0132599	0.0152118	0.0111901	0.0969891	0.00876831	0.0140277	0.0085634	0.0186828	0.0184369	0.00918328	0.0228338	0.0110507	0.0472283	0.0200778	0.0150359	0.0182464	0.00900619	0.050627	0.0133045	0.0142869	0.0210884	0.010995	0.0369416	0.0192863	0.0192352	0.00915102	0.00928028	0.0105009	0.0086008	0.0253746	0.0603751	0.0122122	0.0128569	0.0107792	0.0139303	0.00876551	0.00864054	0.508887	0.0174911	0.0371354
satb2.2	0.220265	0.106348	0.236786	0.115839	0.111539	0.231499	0.0566705	0.0774433	0.0795557	0.0725553	0.115371	0.0779277	0.144461	0.114641	0.102413	0.0947354	0.0576766	0.120082	0.212719	0.133488	0.0775235	0.0671673	0.106747	0.093482	0.0568821	0.140213	0.269544	0.0755773	0.10945	0.124633	0.0767915	0.0643384	0.0668442	0.936959	0.215643	0.173916	0.437907	0.100411	0.165102	0.0846329	0.864646	0.0698077	0.65307	0.0799423	0.127529	0.101964	0.735738	0.138629	0.0548988
hoxd1	0.0797319	0.00975766	0.0566975	0.0439659	0.0104611	0.019491	0.0249604	0.0169213	0.00731245	0.0103931	0.00991671	0.00722714	0.243678	0.0437188	0.00905702	0.0448213	0.0258247	0.0474989	0.0411618	0.0316607	0.00721435	0.087112	0.0389368	0.0107868	0.0251132	0.0423902	0.101189	0.0103293	0.00924817	0.0271877	0.00721411	0.0358083	0.030345	0.273518	0.0426173	0.0221358	0.042717	0.0472713	0.0368974	0.126642	0.512404	0.00861973	0.254634	0.00949004	0.0550999	0.0446929	0.885208	0.0123541	0.0363962
ell	0.0424566	0.00785075	0.0213119	0.0105536	0.00822897	0.0127557	0.0155817	0.00917713	0.00637416	0.0147575	0.00809113	0.00633378	0.0863123	0.0273397	0.00751674	0.0302049	0.0159059	0.0112308	0.0247056	0.0139081	0.00631884	0.0294914	0.0163775	0.00870122	0.0156523	0.0261942	0.0467028	0.0103258	0.00763406	0.0122897	0.00630691	0.0380422	0.0180952	0.075693	0.0252346	0.0143583	0.0222769	0.0313763	0.0151041	0.0419213	0.204693	0.00738691	0.109302	0.00795751	0.0335901	0.0289099	0.662434	0.00925867	0.038417
arid1a	0.0117258	0.0564516	0.215447	0.0958535	0.0625885	0.013365	0.0216826	0.0700091	0.035058	0.0515484	0.059658	0.0341931	0.274225	0.0109704	0.0517622	0.0105763	0.0228251	0.100636	0.0120692	0.134286	0.0334588	0.0991824	0.10665	0.0511954	0.0219496	0.0115333	0.291942	0.0480958	0.0525091	0.116144	0.0332694	0.0591162	0.0233507	0.0499478	0.0121662	0.0125458	0.0185821	0.0106438	0.156874	0.140277	0.0283719	0.0377295	0.018609	0.043541	0.0109525	0.0107204	0.800352	0.0806191	0.0596439
tle1	0.129627	0.0999761	0.15681	0.0848717	0.102962	0.114667	0.0474496	0.0857034	0.0711334	0.0671825	0.107956	0.0699393	0.136985	0.056839	0.0952146	0.0473387	0.0484774	0.0883344	0.110764	0.118189	0.0699839	0.06257	0.0979208	0.0797415	0.047333	0.0700536	0.253905	0.0797933	0.103394	0.114499	0.069086	0.0411676	0.0539036	0.818014	0.103258	0.0849064	0.236375	0.0507914	0.125274	0.0794162	0.677107	0.062568	0.408847	0.0696168	0.0675622	0.0509043	0.730151	0.127116	0.0413388
mecom	0.0472165	0.00769753	0.0296146	0.0239652	0.00805968	0.0133974	0.017464	0.0109777	0.00629125	0.00799444	0.00786909	0.00624788	0.150243	0.0291781	0.00734069	0.0319939	0.0179932	0.0256378	0.0264217	0.0182194	0.00623774	0.053962	0.0226998	0.00852808	0.0175822	0.0278661	0.0649513	0.00796495	0.00749895	0.0159688	0.00622811	0.023913	0.0204935	0.109008	0.0271848	0.0152217	0.0251055	0.0334422	0.0207648	0.0767554	0.272365	0.00713793	0.131942	0.00771745	0.0366822	0.0310855	0.783979	0.00901098	0.0242321
tlr2	0.0758694	0.00991661	0.0623399	0.0477594	0.010692	0.0160882	0.0278159	0.0184677	0.00737356	0.0105941	0.0100941	0.00728359	0.265395	0.0413774	0.00917163	0.0463108	0.0286937	0.0512142	0.0360149	0.0347753	0.0072736	0.0987722	0.0421221	0.0108969	0.0279141	0.0388576	0.105969	0.0105215	0.0093605	0.0301313	0.00726272	0.04052	0.0340652	0.225075	0.0378888	0.0185273	0.0351909	0.0489218	0.0411878	0.143725	0.486259	0.00865459	0.244187	0.00954407	0.0552246	0.044646	0.905447	0.0126954	0.0412562
nfatc1.1	0.0651507	0.00897887	0.0474111	0.0371266	0.00955361	0.0157509	0.023021	0.0149328	0.00692101	0.00941827	0.00916382	0.00684792	0.220048	0.0371235	0.00845369	0.0403526	0.023785	0.0400164	0.0334738	0.0270071	0.00683846	0.0779514	0.0337335	0.00996217	0.0231732	0.0355695	0.0911723	0.00939712	0.00863379	0.023404	0.00682903	0.0326795	0.0277146	0.185653	0.0349194	0.0180872	0.0328291	0.0424672	0.0310349	0.112212	0.410457	0.00812226	0.199127	0.00887779	0.048021	0.0394312	0.867383	0.0110415	0.0332231
tfap2c	0.114358	0.012892	0.0903379	0.0718105	0.0141773	0.0236788	0.0370117	0.0258493	0.00872404	0.0137529	0.0131941	0.008595	0.334783	0.0602016	0.0116265	0.0621987	0.0385937	0.0769376	0.0559907	0.0513414	0.00858044	0.138093	0.0615153	0.0141707	0.037182	0.0582044	0.140092	0.0137143	0.0118961	0.0446562	0.00858888	0.0573011	0.0467804	0.395433	0.0594863	0.0271639	0.0631365	0.0657165	0.0595667	0.201717	0.677272	0.0103883	0.398872	0.0119422	0.0777591	0.0621984	0.940166	0.0171546	0.0582881
rasgrf1	0.0115229	0.0541353	0.204145	0.0860179	0.0588331	0.0130586	0.014148	0.0654262	0.0355901	0.0507282	0.0579045	0.0350147	0.123605	0.0107976	0.0514072	0.0103655	0.0149242	0.0921582	0.0121966	0.120315	0.0342214	0.0476181	0.094021	0.0522252	0.014252	0.0114047	0.266798	0.0477769	0.0523174	0.106378	0.0339631	0.029328	0.0148208	0.0314664	0.0121002	0.0125649	0.0155572	0.0104208	0.139131	0.0679906	0.0215253	0.039377	0.0147029	0.0445921	0.010733	0.0105383	0.568336	0.0760242	0.0295353
gtf2b	0.0151688	0.106081	0.353402	0.188375	0.118416	0.0194608	0.0170839	0.131511	0.0615586	0.0978074	0.11151	0.0597642	0.28836	0.0129448	0.0962926	0.0120611	0.0182095	0.197097	0.01585	0.234924	0.0584313	0.0998294	0.203118	0.0904509	0.0173596	0.0147337	0.466825	0.0887057	0.0989462	0.214745	0.0578742	0.0490052	0.0181802	0.121724	0.0168551	0.0176918	0.031118	0.0121601	0.263238	0.149407	0.0655239	0.0626363	0.0314906	0.0749412	0.0130748	0.0123043	0.839688	0.154533	0.0496219
dtx1	0.00986448	0.0226226	0.0726836	0.0300557	0.0238249	0.0103393	0.0214716	0.0249196	0.0165573	0.0207029	0.0236527	0.0163051	0.148045	0.00940634	0.0215526	0.00918247	0.0223035	0.0314151	0.00995197	0.0410872	0.0160762	0.0680122	0.0339296	0.0226517	0.0217169	0.00971044	0.106479	0.0203879	0.0219462	0.036783	0.0159727	0.0486916	0.022861	0.173092	0.00999754	0.010196	0.0118278	0.00922061	0.0471656	0.0891618	0.0156317	0.0183612	0.0120436	0.0203164	0.00940156	0.00927386	0.703515	0.0282956	0.0490399
gemin2	0.0136821	0.0981798	0.324598	0.163513	0.108252	0.0167986	0.0243818	0.11642	0.0557603	0.0852184	0.103281	0.0538851	0.398928	0.0119455	0.0881215	0.0114485	0.0258742	0.171711	0.0138656	0.212431	0.0526278	0.145993	0.175321	0.0791422	0.0248262	0.0131331	0.421037	0.079867	0.0901375	0.189731	0.0523264	0.0799003	0.0263635	0.552509	0.0146795	0.0153687	0.0243786	0.0115237	0.242547	0.218948	0.0505538	0.0554242	0.0244823	0.0659455	0.011917	0.0116215	0.893756	0.141609	0.0808318
znf580	0.103938	0.0136373	0.111507	0.0890888	0.0150095	0.0155087	0.0450676	0.0306993	0.00894398	0.0144981	0.0140617	0.0088169	0.38668	0.0523189	0.0122972	0.062623	0.0469602	0.0941474	0.0407573	0.0642519	0.00878699	0.168121	0.0752823	0.0149736	0.0452951	0.0479235	0.162913	0.014662	0.0126079	0.0548794	0.00878592	0.0709963	0.0577374	0.2996	0.0450156	0.0187087	0.0399964	0.0664467	0.0743288	0.238599	0.619473	0.0108094	0.365369	0.012552	0.074142	0.0582911	0.961528	0.018542	0.0721733
il6	0.173877	0.104278	0.149545	0.0862959	0.108534	0.137656	0.0494917	0.0706882	0.0763131	0.0659824	0.113566	0.0751622	0.127033	0.0874924	0.10028	0.0750027	0.0504249	0.0886827	0.143828	0.104838	0.0747081	0.0595258	0.0823108	0.0846666	0.0494725	0.103449	0.160701	0.0743739	0.107527	0.0997491	0.0737205	0.0383727	0.0579657	0.77589	0.144359	0.109641	0.274004	0.079439	0.116723	0.0758344	0.691229	0.0599817	0.456581	0.0706539	0.102473	0.0796624	0.587163	0.133065	0.0386644
cebpd	0.0879717	0.0110896	0.0800769	0.0621697	0.0121748	0.0162923	0.0331252	0.0224522	0.00789257	0.0115922	0.0113855	0.00778616	0.3144	0.0465033	0.010144	0.053917	0.0342861	0.0661712	0.0391002	0.0450245	0.00775763	0.121927	0.0541163	0.0122328	0.0332395	0.0434091	0.128859	0.0117913	0.0103115	0.0386853	0.0077518	0.0505475	0.0413902	0.264917	0.042463	0.0189349	0.0383594	0.0571542	0.0538646	0.179656	0.559958	0.00927681	0.294752	0.0103695	0.0639457	0.0513392	0.934955	0.0148206	0.0515217
nkx2-1.1	0.0804251	0.00994209	0.0575409	0.046665	0.0107395	0.0188143	0.0262775	0.0175797	0.00742678	0.0107002	0.0101268	0.00734103	0.249979	0.0441071	0.00922304	0.0460618	0.0272307	0.0503083	0.0405729	0.0325847	0.00733085	0.0910986	0.0406597	0.01109	0.0264087	0.0425165	0.103732	0.0106338	0.00941756	0.0283084	0.00732534	0.0376814	0.0321672	0.261523	0.0426374	0.0217076	0.042138	0.0486572	0.0380168	0.132353	0.511362	0.00880653	0.260776	0.00968787	0.0568863	0.0459307	0.889915	0.0127279	0.0383633
atxn7	0.285223	0.0313928	0.253056	0.200783	0.0340157	0.026337	0.12446	0.0865728	0.0167063	0.0349389	0.0339199	0.0162006	0.681441	0.114515	0.0282916	0.13294	0.129906	0.20771	0.0918545	0.165392	0.0157861	0.363095	0.153213	0.0288357	0.125008	0.105054	0.274247	0.0342912	0.029522	0.149759	0.0157374	0.186006	0.163557	0.620357	0.110573	0.0306019	0.111704	0.145081	0.188102	0.464673	0.827262	0.0203588	0.671402	0.0239203	0.175365	0.126369	0.994344	0.0486904	0.188887
[truncated: 552 more columns]

## Sheet: seed=9999
	abca12	abca8	abca9	ac002407.3	ac004603.4	ac005703.2	ac008069.1	ac009158.1	ac009477.6	ac009506.2	ac009965.2	ac018682.7	ac021218.2	ac034110.1	ac068138.1	ac073333.8	ac074391.1.2	ac079612.1	ac091969.1	ac093381.2	ac093639.1	ac093690.1	ac093843.1	ac097724.3	acsm1	adam21	add1.1	af064858.8	agtr1.1	akap14	al133243.4	amica1.1	angptl1	anks1a	ap000280.66	ap000472.2	ap000884.4	ap003068.22	apbb2.1	apobec3f	arid1a	asph	atf6	atp13a4	atp8b5p.1	atxn10.1	atxn7	b3gnt2.1	bancr
pparg.1	0.0071201	0.0032105	0.00544348	0.00170943	0.00307465	0.00528677	0.00240826	0.00308308	0.00235063	0.00129547	0.00307794	0.00234796	0.00202033	0.00630804	0.0028246	0.00651195	0.00243695	0.00174416	0.00654985	0.00446214	0.0022555	0.00168457	0.000933455	0.00254299	0.00243012	0.00640681	0.000871195	0.0021627	0.00293581	0.00405885	0.00223821	0.00179462	0.00259111	0.00936142	0.00655062	0.00526763	0.0062035	0.00664773	0.00443994	0.00175839	0.0156862	0.00250088	0.0112727	0.00262515	0.00671578	0.00647978	0.00545798	0.00341978	0.00180005
ehf.1	0.00790605	0.00285581	0.00211578	0.00216009	0.00288102	0.00632809	0.00315962	0.00133207	0.00222804	0.000914313	0.00272642	0.0022086	0.00205161	0.00743298	0.00265796	0.00765372	0.00321713	0.00187726	0.00760057	0.00174469	0.00213446	0.001756	0.000816957	0.00239283	0.0032243	0.00757871	0.000768329	0.001111	0.0025393	0.00155461	0.00216312	0.00180422	0.00357391	0.0136771	0.00777045	0.00630454	0.007423	0.00776436	0.00184801	0.00180041	0.0200506	0.00221752	0.0142611	0.0024345	0.0076945	0.00760661	0.00700508	0.00296809	0.00180762
foxp2.4	0.0206494	0.00266804	0.00830837	0.0181277	0.00265476	0.0075937	0.0140912	0.00423958	0.00211305	0.00160179	0.00282874	0.00211694	0.0895352	0.0115891	0.00265154	0.0116843	0.0143604	0.0171469	0.0122834	0.00624417	0.00206841	0.0556294	0.00580979	0.00219064	0.014147	0.0121123	0.00526316	0.00153729	0.00271904	0.0058975	0.00203694	0.016502	0.0160683	0.0425579	0.0147125	0.00809589	0.0126602	0.0119954	0.00659528	0.0681415	0.223137	0.0021198	0.0804812	0.00219813	0.0143747	0.011997	0.529008	0.00338093	0.0167333
hnf4g.1	0.0138141	0.0025156	0.00187642	0.00189816	0.00243625	0.00595157	0.0115857	0.00158117	0.00218046	0.00479318	0.0025857	0.00218519	0.0360748	0.00955228	0.00249062	0.00977671	0.011779	0.00194266	0.0094712	0.00189712	0.00213079	0.0194807	0.00205683	0.00205444	0.0116909	0.00974781	0.00184425	0.00313766	0.00248966	0.00188407	0.00211607	0.0209127	0.0127286	0.0166535	0.0103742	0.00668409	0.00787053	0.0100567	0.00183787	0.0239275	0.0796634	0.00205657	0.0380687	0.00210165	0.0111404	0.0100025	0.295311	0.00270307	0.020911
sp110	0.00709636	0.00268766	0.0019519	0.00187586	0.00269091	0.0053754	0.00317442	0.00133439	0.00217503	0.000914067	0.00257501	0.00216646	0.00204801	0.00653928	0.00252959	0.00673913	0.0032392	0.00171192	0.006675	0.00173249	0.00210012	0.00174355	0.000845518	0.00229398	0.00324008	0.00657748	0.000784726	0.00113003	0.00247232	0.00157511	0.0021313	0.00180004	0.00352261	0.010325	0.00676545	0.00535859	0.00630713	0.00686598	0.00179295	0.00179509	0.015215	0.00209904	0.0116415	0.00232001	0.00687779	0.00671112	0.00606072	0.00268165	0.00180744
apbb2.1	0.00926977	0.0019345	0.00632939	0.00444476	0.00185777	0.00672585	0.00289252	0.00189929	0.00118375	0.000922815	0.00192031	0.0011693	0.00521538	0.00692663	0.00173343	0.00678781	0.0030402	0.00415403	0.00841941	0.00328377	0.00112522	0.00319963	0.00270625	0.00237231	0.00298383	0.00728433	0.00463396	0.000796642	0.00167306	0.00300274	0.00112415	0.00126527	0.00362581	0.054337	0.00870878	0.00628551	0.0108824	0.00693318	0.00534846	0.00374206	0.0796312	0.00177083	0.0324416	0.0021619	0.00744914	0.00686189	0.0775184	0.00252663	0.00127383
tfdp2.1	0.00983817	0.00212643	0.00907963	0.00452096	0.0018568	0.00749617	0.00261379	0.00206993	0.00114172	0.00079227	0.00203265	0.00113499	0.00468013	0.00696162	0.00172795	0.00682062	0.00272844	0.00416983	0.00912189	0.00416902	0.00108765	0.00279998	0.00269498	0.00213431	0.0027086	0.00734231	0.00536659	0.000741829	0.00166273	0.00356783	0.00108868	0.00101826	0.00341594	0.104117	0.00961921	0.00689124	0.0133077	0.00690114	0.0051311	0.0033654	0.146578	0.00167387	0.0460123	0.00206411	0.00745891	0.00691735	0.134383	0.00273648	0.00102857
trip6	0.00867994	0.0031491	0.00226692	0.00241242	0.00321446	0.00678175	0.00349757	0.00143	0.00235245	0.000992899	0.00299174	0.00232891	0.00224456	0.00797463	0.00289183	0.00819655	0.00354301	0.0020681	0.00830107	0.00195749	0.00223859	0.00183146	0.000821589	0.0026356	0.00357074	0.00810398	0.000800854	0.00114903	0.00271245	0.00173401	0.00227102	0.00186694	0.00408333	0.0174466	0.00855748	0.00677973	0.00827878	0.00833201	0.00204308	0.00190255	0.026528	0.00239508	0.0172451	0.00266815	0.00828461	0.00815795	0.0105236	0.00324884	0.0018713
scmh1.2	0.00820361	0.000879563	0.00292992	0.00126444	0.000851755	0.0056316	0.00134014	0.0012071	0.000821396	0.00172738	0.000934334	0.000821156	0.00270527	0.00640585	0.000911559	0.00629181	0.0013548	0.00126665	0.0069286	0.00189298	0.000814087	0.00192865	0.00159653	0.000769865	0.00134746	0.00635899	0.00234305	0.000745479	0.000912043	0.00173043	0.000799695	0.00187216	0.00139777	0.0382544	0.00761597	0.00522518	0.00886492	0.00637979	0.00210565	0.00216404	0.055889	0.000800031	0.0249766	0.000808356	0.00678851	0.00627953	0.0156152	0.000983282	0.0018628
grhl2.1	0.00238062	0.0103873	0.0160755	0.0117793	0.0106511	0.00423915	0.00809869	0.0102279	0.00826269	0.0086343	0.0113911	0.00813323	0.0447432	0.00224214	0.0106149	0.00202847	0.00841353	0.0116137	0.00291247	0.0132016	0.00797755	0.0242983	0.0126337	0.00916543	0.00824263	0.00245117	0.0207695	0.00867046	0.0104718	0.0119677	0.00788113	0.0162104	0.00848151	0.00917698	0.00278003	0.0034958	0.00548446	0.00203404	0.0129601	0.0311892	0.00469908	0.00806814	0.0033127	0.00867123	0.00212952	0.00211641	0.335249	0.0126139	0.0163729
hif3a.1	0.0121609	0.00280054	0.0135436	0.00512517	0.00242585	0.00966302	0.00327017	0.00226286	0.00117271	0.000996627	0.00243479	0.00114968	0.00540573	0.00772282	0.00214413	0.00747581	0.0034054	0.00464261	0.0112824	0.00506539	0.00108859	0.00291477	0.00337823	0.00263989	0.00334743	0.00836866	0.00639844	0.000802303	0.00184902	0.00426216	0.00109408	0.00100847	0.00433158	0.186202	0.0118675	0.0081132	0.0196216	0.00754248	0.00633553	0.00369629	0.254563	0.00201248	0.0905515	0.00251044	0.00869741	0.00759139	0.240892	0.00399106	0.00101623
nfib	0.00399443	0.004456	0.00827448	0.00529835	0.00502285	0.00325612	0.00105863	0.00198603	0.00198537	0.000627741	0.00420209	0.00201981	0.00296621	0.0028404	0.00346778	0.00278782	0.00113279	0.00485056	0.0036641	0.0036664	0.00193408	0.00159199	0.00402279	0.00294087	0.00107411	0.00298769	0.00854232	0.000658653	0.00342273	0.00317855	0.00188718	0.000446954	0.00126461	0.0443339	0.00338734	0.00282998	0.00557358	0.00282519	0.00429771	0.00199888	0.0511913	0.00212574	0.0156795	0.00277324	0.0030652	0.00278989	0.041143	0.00501296	0.000451071
znf423.1	0.00242062	0.0105202	0.0169705	0.0123806	0.0107704	0.00448523	0.00814111	0.0104813	0.00828607	0.00878104	0.0115039	0.00813984	0.0458223	0.00227501	0.0107772	0.00205147	0.0084708	0.0121869	0.00299294	0.0135629	0.00799612	0.0248862	0.0133043	0.00933189	0.00830222	0.00249156	0.0213023	0.00871312	0.0105332	0.0124565	0.0079061	0.0163341	0.00853106	0.00973956	0.00283446	0.00363958	0.00583463	0.00205518	0.0134907	0.0320933	0.00497645	0.00817018	0.0034428	0.0087852	0.0021542	0.00214007	0.332395	0.0129773	0.0164802
mef2c	0.0255529	0.00855067	0.017545	0.00950534	0.00853505	0.13904	0.0025582	0.00833206	0.00641457	0.00641786	0.00868184	0.00627426	0.0065249	0.0157603	0.00817001	0.00913083	0.00263105	0.0093411	0.0619161	0.0125063	0.00615361	0.00471258	0.00935182	0.00721184	0.00257721	0.0253336	0.0206086	0.00654322	0.00784013	0.0108207	0.00617457	0.00353642	0.00259275	0.787071	0.0481423	0.0937303	0.201494	0.00935185	0.0124955	0.00551145	0.179672	0.00637391	0.094039	0.00691584	0.0127352	0.0113305	0.0217425	0.0104586	0.00355418
meox1	0.00392009	0.00954594	0.0190978	0.0113669	0.00962292	0.0141486	0.00467079	0.00960651	0.00729532	0.00780295	0.0102741	0.00715902	0.0317744	0.00322054	0.00950475	0.00269798	0.00487063	0.0110753	0.00696843	0.0140355	0.00703842	0.0167971	0.0121043	0.00813165	0.00474186	0.00400124	0.0242186	0.00797426	0.00932139	0.0123116	0.00695717	0.0104736	0.00480719	0.0425241	0.00605849	0.0100509	0.0202666	0.0027087	0.0139172	0.0220201	0.0163615	0.00700038	0.00916883	0.00762763	0.00294768	0.0028554	0.159373	0.0122146	0.0105238
foxp1.2	0.0220864	0.00271623	0.00885852	0.018147	0.00267742	0.00704206	0.0146658	0.00433908	0.00212237	0.0015993	0.00284934	0.00212623	0.0902097	0.0120257	0.00268917	0.0124316	0.0149532	0.0170131	0.0126076	0.00648283	0.00206549	0.0572292	0.00575922	0.00221577	0.0147259	0.0125127	0.00514168	0.00155009	0.00274674	0.00615686	0.00203792	0.0172373	0.0167659	0.0427388	0.0151529	0.00774553	0.0122898	0.0127168	0.00693543	0.0677049	0.241992	0.00215665	0.0900477	0.00223535	0.0155802	0.0126895	0.557977	0.00342705	0.0175204
creb5.2	0.0073096	0.00176144	0.0142347	0.0060485	0.00173646	0.00598146	0.00171131	0.0032474	0.00101842	0.000898844	0.00165315	0.00101398	0.0053946	0.00469831	0.00141135	0.00452945	0.00177431	0.00555222	0.00648681	0.00653307	0.00099625	0.00252646	0.00464304	0.00140002	0.00175372	0.00503508	0.0110871	0.000980813	0.00151313	0.00601725	0.000998348	0.000689172	0.00206551	0.12922	0.00671782	0.00483154	0.0125643	0.00461032	0.00732832	0.00328476	0.140642	0.00111236	0.0466572	0.00135107	0.00503663	0.00455968	0.0992186	0.00218193	0.000693841
trim29	0.00713931	0.00268394	0.00195215	0.00193904	0.00269415	0.00541718	0.00321249	0.00133779	0.00217	0.000913915	0.00258524	0.00214685	0.00207838	0.00661409	0.00252371	0.00682967	0.00327177	0.00177895	0.00674482	0.00172925	0.0020722	0.00176358	0.000845898	0.00226454	0.00326268	0.00668302	0.000791671	0.00112532	0.00246491	0.00157263	0.00210262	0.00181046	0.00356268	0.0100894	0.00689402	0.00544188	0.00637177	0.00694841	0.00178351	0.00181844	0.0145047	0.00207093	0.0115615	0.00231685	0.00697682	0.00680315	0.00572787	0.00268305	0.00181826
spi1	0.0134601	0.00252218	0.00190692	0.00190751	0.0024451	0.00611485	0.011475	0.00163804	0.00218679	0.00478385	0.00259164	0.00218912	0.0344739	0.00939683	0.00249937	0.00957757	0.0116601	0.00194509	0.00940288	0.0019655	0.00213376	0.0189949	0.00205406	0.00206318	0.0116086	0.00961338	0.001878	0.00308544	0.00249677	0.00192898	0.00211942	0.0206458	0.0125892	0.0166753	0.0101906	0.00678771	0.00805867	0.00984026	0.00187943	0.0232077	0.0794874	0.00207785	0.0363208	0.00211795	0.0108986	0.00980058	0.280662	0.00270878	0.0206171
bmpr1b.2	0.00631639	0.00170739	0.0143542	0.00668345	0.00178587	0.00509833	0.00144879	0.00357532	0.00105873	0.000869409	0.001602	0.00105975	0.00571753	0.00415034	0.00145227	0.00402373	0.00153896	0.00625996	0.00567	0.00693705	0.00101038	0.00253883	0.004846	0.00113796	0.00151189	0.00442976	0.0124124	0.000952499	0.00152508	0.00580082	0.00102541	0.000619166	0.00173183	0.10189	0.00546315	0.00431445	0.00964967	0.00408067	0.00807844	0.00314341	0.110023	0.000972736	0.0324231	0.00115134	0.00452702	0.00407136	0.105618	0.00206456	0.00062602
bcor.1	0.00331151	0.0121632	0.0248328	0.0145401	0.0121938	0.0106469	0.0067292	0.011222	0.00864049	0.00877198	0.0128351	0.00848419	0.0655639	0.00290683	0.0118935	0.00253502	0.00702032	0.0142769	0.00551283	0.0187955	0.00822165	0.0277867	0.0144922	0.00961362	0.00685588	0.00343691	0.0340389	0.00886572	0.011704	0.0157814	0.00818197	0.0166627	0.00705423	0.0259383	0.00480447	0.00782692	0.0143823	0.00254067	0.0173132	0.0381981	0.011228	0.00812974	0.00687264	0.00893446	0.00270518	0.00267735	0.436052	0.0156141	0.0168213
stat4	0.132353	0.0082868	0.0171252	0.00805641	0.00805847	0.509335	0.00213385	0.00666328	0.00591482	0.00495784	0.00786717	0.00580175	0.00447045	0.0814741	0.00768244	0.043012	0.00213329	0.00788958	0.296129	0.0113416	0.00569715	0.00335534	0.0079768	0.00639383	0.00214814	0.131187	0.0199589	0.00524339	0.00713455	0.00933382	0.00569681	0.00296815	0.00227856	0.800029	0.231958	0.389382	0.620424	0.0444086	0.0113805	0.00361228	0.581838	0.00558803	0.383875	0.00614857	0.064473	0.0559523	0.018832	0.00977068	0.00298752
tbx4.1	0.0295941	0.00290942	0.0109476	0.0221115	0.00281187	0.00935745	0.0161564	0.00451993	0.00214737	0.00158077	0.00299443	0.00214574	0.100961	0.0142078	0.00279545	0.0140302	0.0165831	0.0201402	0.0155477	0.00686547	0.00208532	0.0639795	0.00620091	0.00225252	0.0162634	0.0150576	0.00509962	0.00152794	0.00289388	0.00664042	0.00206197	0.0192765	0.0186624	0.0800612	0.0187284	0.00984913	0.0179077	0.0143329	0.00752886	0.0799248	0.372321	0.0021532	0.135959	0.00225959	0.0178269	0.0144228	0.660923	0.00371948	0.0195561
utf1	0.00236737	0.0104846	0.0165178	0.0120069	0.0107708	0.00417179	0.00854547	0.0101908	0.0082895	0.00863716	0.0115219	0.00814351	0.0475235	0.0022322	0.010792	0.00201995	0.00883367	0.0117769	0.00288284	0.0135028	0.00798059	0.0250875	0.0129224	0.00925953	0.00870829	0.00244335	0.0219122	0.00868834	0.0106469	0.0121819	0.0079025	0.0164993	0.00909946	0.00881689	0.00277815	0.00346157	0.0053885	0.00202668	0.0130794	0.0323727	0.00457629	0.00814272	0.00327494	0.00876524	0.00212569	0.00210827	0.368067	0.0128602	0.016666
pou5f1	0.0111209	0.00433565	0.00776424	0.00246931	0.00399366	0.00750921	0.00242899	0.00291198	0.00244252	0.000732387	0.00452061	0.00247695	0.00520244	0.00758666	0.00381723	0.00731945	0.0024936	0.00232431	0.00988756	0.0047306	0.00231287	0.0035358	0.0011709	0.0017007	0.00242458	0.00811241	0.00200554	0.00156844	0.00399289	0.00449541	0.00230941	0.00109672	0.00275368	0.074931	0.0101408	0.00672137	0.0137648	0.00748045	0.00533135	0.00425839	0.114177	0.00151023	0.0481358	0.00166424	0.00838345	0.00739843	0.0532759	0.00548171	0.00110353
pax6.4	0.0108664	0.00191752	0.0121156	0.00536141	0.00160596	0.00828137	0.00303664	0.00254756	0.00104791	0.000973156	0.00182096	0.00104805	0.00523657	0.00686173	0.00155793	0.00665431	0.00316722	0.00493839	0.00978193	0.00557584	0.00101182	0.00270857	0.00339934	0.00203824	0.00314646	0.00734615	0.00721177	0.000775587	0.00158153	0.00466362	0.00100575	0.000855592	0.00368504	0.122913	0.00983549	0.00713019	0.0169379	0.00682954	0.00647986	0.0033304	0.176836	0.00167133	0.0687992	0.00194982	0.00793215	0.00677377	0.182011	0.00230625	0.000859765
tcf4.1	0.00723888	0.00460761	0.0126791	0.00439391	0.00470182	0.0063102	0.00408287	0.00612784	0.00259269	0.00334243	0.00452891	0.00273532	0.00601545	0.00458857	0.00404299	0.00424345	0.00434363	0.00386698	0.00647368	0.00603888	0.00256785	0.00401589	0.00367343	0.00322046	0.000555404	0.00493752	0.00409906	0.00366117	0.00386811	0.00448017	0.00246365	0.000539752	0.00521033	0.146568	0.00742006	0.0048415	0.0135445	0.00425697	0.0074237	0.00453551	0.127478	0.00276502	0.0421079	0.00312651	0.00498519	0.00422308	0.0526684	0.00438053	0.000549493
irx4	0.0028343	0.011189	0.0211253	0.0136587	0.011361	0.0074015	0.00711457	0.0105665	0.00824142	0.00872247	0.0120909	0.00809772	0.0541419	0.0026478	0.0111475	0.00233454	0.00740978	0.0126568	0.00404978	0.0157946	0.0078856	0.0255697	0.0135852	0.00918862	0.0072353	0.0029377	0.027447	0.00860877	0.0109916	0.0136498	0.00783593	0.0156394	0.00742704	0.0178853	0.00369002	0.00559191	0.00976753	0.0023411	0.0155709	0.0347433	0.00786253	0.00798736	0.00510558	0.00866964	0.00247533	0.00245639	0.405523	0.0141984	0.0158127
nrl	0.0217405	0.00275235	0.00888844	0.0187834	0.00272327	0.00795243	0.0146517	0.00429464	0.00216742	0.00165125	0.00292051	0.00216927	0.0916443	0.0119819	0.00272265	0.0121161	0.0148963	0.0176905	0.0128269	0.00639098	0.00211441	0.0562925	0.00591378	0.002265	0.0146239	0.0125027	0.00536939	0.001569	0.00279455	0.00611046	0.00208197	0.0171314	0.0166498	0.047736	0.0151946	0.00837317	0.0138564	0.0123796	0.00681777	0.0683787	0.247228	0.00219604	0.0854758	0.00228198	0.0150426	0.0123704	0.547136	0.0034976	0.0173654
cdx2	0.0234545	0.00280016	0.00939156	0.0195905	0.00274598	0.00860587	0.0150202	0.00444836	0.00218515	0.00164548	0.00293404	0.00219104	0.0909175	0.0126143	0.00275257	0.012495	0.0153097	0.0185052	0.0134686	0.00661187	0.00213677	0.0569588	0.00604141	0.00228343	0.0150796	0.0130986	0.00533374	0.00157845	0.00281591	0.00627072	0.00209858	0.0173309	0.0172336	0.0554893	0.0161816	0.00876885	0.0152791	0.0127978	0.00725356	0.0694911	0.274852	0.00220723	0.0951181	0.00230034	0.0155664	0.0127829	0.579166	0.00352892	0.0175956
foxl1	0.00226987	0.0105718	0.0161799	0.0118501	0.0108331	0.00374424	0.00864936	0.0103649	0.00841663	0.00866916	0.0114899	0.00828906	0.0449969	0.00215568	0.0107516	0.0019546	0.00891782	0.0118157	0.00273837	0.0131258	0.00815785	0.024943	0.0127662	0.00941624	0.00881584	0.00234141	0.0204608	0.00875087	0.0106043	0.0121111	0.00804679	0.0167043	0.00926177	0.00758026	0.00264259	0.00319738	0.00469252	0.0019578	0.013058	0.0318925	0.00406769	0.0082823	0.00303842	0.00888435	0.00205055	0.00203516	0.351301	0.0126521	0.0168705
lmo3	0.0113663	0.0114962	0.0287944	0.0138684	0.0115994	0.0597058	0.00327426	0.00984795	0.00782865	0.00768252	0.0121602	0.00768453	0.0216004	0.00782775	0.0110233	0.00506887	0.00338275	0.0133493	0.0253178	0.0176376	0.00750576	0.0111063	0.0123466	0.0087832	0.00329896	0.0117365	0.0328358	0.00767233	0.0106979	0.0149214	0.00744341	0.00663797	0.00334858	0.167065	0.0206742	0.0396264	0.0838856	0.0051581	0.0175256	0.0144698	0.0676149	0.0073037	0.0364151	0.00825134	0.00661986	0.00603793	0.129193	0.0150537	0.00667264
nhlh2	0.00612554	0.00718584	0.0326674	0.00406359	0.00742718	0.00240311	0.00719308	0.0073589	0.00439499	0.00221098	0.00716255	0.00431702	0.0287334	0.00531845	0.00643633	0.00573718	0.00740303	0.00410975	0.0039008	0.0168662	0.00410806	0.0121785	0.00121476	0.00287115	0.0073819	0.00496711	0.00217881	0.00351188	0.00621316	0.012362	0.00414129	0.00797355	0.00781012	0.00288172	0.00413951	0.00257214	0.00261436	0.00585731	0.0170974	0.0158778	0.00718788	0.00253796	0.006896	0.00278528	0.00603483	0.00564457	0.586833	0.00940877	0.00804565
tp73.2	0.0220816	0.00278765	0.00897454	0.018671	0.00276647	0.0085489	0.014566	0.00437175	0.00219839	0.00168471	0.00295415	0.00220012	0.0942317	0.0122178	0.0027619	0.0121177	0.0148793	0.0178098	0.0130993	0.00644843	0.00215043	0.0564985	0.0060516	0.00232856	0.0146023	0.0128024	0.00553072	0.00160085	0.00284195	0.00617236	0.00211728	0.0171643	0.016716	0.0538635	0.015683	0.00861488	0.015093	0.0124524	0.00698326	0.0693979	0.250962	0.00225125	0.0903919	0.00232862	0.0150262	0.0123778	0.562042	0.00351766	0.0174305
tgif1	0.00222222	0.0106219	0.0159621	0.0120183	0.0108163	0.00353324	0.00895069	0.010308	0.00843954	0.00866562	0.0114177	0.00831265	0.0441072	0.00211575	0.0108139	0.00191809	0.00917628	0.0118363	0.00266783	0.0132189	0.00816572	0.0248833	0.0128594	0.0093493	0.00911535	0.00228887	0.0201422	0.00869187	0.0106603	0.0120575	0.00807374	0.016679	0.00959029	0.00696985	0.00257388	0.00306588	0.00431399	0.00192252	0.0130324	0.0313191	0.00382764	0.00835059	0.00292069	0.00894358	0.00201322	0.00199893	0.331422	0.0125495	0.0168483
tnf	0.0205806	0.0027684	0.00816511	0.0165642	0.00273507	0.00803931	0.0146065	0.00429778	0.00221765	0.00172939	0.0029134	0.0022227	0.0862886	0.0117273	0.00274448	0.0117503	0.014865	0.0158464	0.0122757	0.00622275	0.00217139	0.0533311	0.0056619	0.00232325	0.0146494	0.0121605	0.005404	0.00163581	0.00281972	0.00592352	0.00213377	0.0172263	0.0165722	0.0425987	0.0147343	0.00824124	0.0136591	0.0120111	0.00662584	0.0641538	0.20435	0.00225394	0.075075	0.00233226	0.0143183	0.0120219	0.484307	0.00342825	0.0174532
irf8	0.0132042	0.00378498	0.00934094	0.00333434	0.00343016	0.00917476	0.00248359	0.00302005	0.00228964	0.000761655	0.00423461	0.00235266	0.00525095	0.00815274	0.00362255	0.00777794	0.00252392	0.00288565	0.011891	0.00496198	0.00219799	0.00367045	0.00138795	0.00171026	0.00248865	0.00909742	0.00252135	0.00146185	0.00382348	0.00482772	0.00214196	0.000957615	0.00283023	0.14333	0.0123644	0.00796054	0.021044	0.00799862	0.00561712	0.00414253	0.211134	0.0015036	0.0923291	0.00170694	0.00894058	0.00784948	0.0670344	0.00471439	0.000964532
hlf.1	0.00254489	0.0118556	0.0202702	0.013792	0.0119357	0.00521044	0.00843711	0.0102206	0.00847602	0.0085795	0.0125091	0.00831296	0.0587669	0.00239528	0.0115366	0.00214674	0.00876593	0.0130442	0.00324434	0.0153127	0.00815808	0.0283253	0.0139952	0.00938725	0.0085902	0.00264746	0.0259174	0.00859468	0.0112693	0.0133245	0.00806892	0.0174008	0.00887987	0.0510287	0.00304709	0.00408028	0.00675151	0.00214577	0.0154614	0.0386357	0.00559566	0.0081153	0.00376314	0.00882666	0.0022587	0.002238	0.496886	0.0148881	0.0176018
jup	0.00265801	0.0113744	0.0201495	0.013397	0.0115631	0.00643197	0.00745957	0.010293	0.00833206	0.00872668	0.0123412	0.00818856	0.0543553	0.00252192	0.011304	0.00222991	0.00774846	0.0125963	0.00370201	0.0149736	0.00800363	0.0254537	0.0135815	0.00929814	0.00759715	0.0027929	0.0264188	0.00873331	0.0111841	0.0128473	0.00792073	0.0166222	0.00783252	0.0146008	0.00336956	0.00492991	0.00836529	0.00223756	0.0149167	0.0342357	0.00680052	0.00809652	0.00442941	0.00877979	0.00236498	0.00234645	0.432149	0.0147787	0.0168051
plagl1.1	0.00250953	0.0111877	0.0185797	0.0129847	0.0112359	0.00499029	0.00798768	0.0103934	0.00835745	0.00863781	0.0119711	0.00819798	0.0497845	0.00235539	0.0110824	0.00211141	0.00831264	0.0122424	0.00316568	0.0145301	0.00804356	0.0252968	0.0137594	0.00939091	0.00812666	0.00260022	0.0248584	0.00875313	0.0107848	0.0129091	0.00796259	0.016336	0.00837985	0.0107831	0.00297766	0.00394476	0.00652048	0.00211378	0.0144516	0.0336085	0.0054448	0.00815056	0.00370146	0.00883804	0.00222374	0.0022034	0.40529	0.0139052	0.0165081
esrrb	0.0236766	0.0376674	0.19983	0.0545839	0.0350261	0.412799	0.0316319	0.0369345	0.0163882	0.0218363	0.0347974	0.0156477	0.120814	0.0163926	0.0297098	0.0100269	0.033508	0.0494705	0.0553421	0.101732	0.014835	0.037227	0.0539905	0.0211712	0.0187352	0.0249439	0.202278	0.0200904	0.0251737	0.0726747	0.0150706	0.0429689	0.0400221	0.449209	0.0443862	0.0833319	0.162776	0.022997	0.101862	0.0657987	0.128106	0.0157265	0.0737868	0.0207545	0.0217237	0.0121864	0.732985	0.0513152	0.0205428
hic1.1	0.0255897	0.00290672	0.0112661	0.0202975	0.00283571	0.00862114	0.0148553	0.00436071	0.0021779	0.00160382	0.00299544	0.00218145	0.0961981	0.0130597	0.00278399	0.0129662	0.0151928	0.0190041	0.0142088	0.00673168	0.0021181	0.0590596	0.00611646	0.00224446	0.0149509	0.0137553	0.00522481	0.0015276	0.00282433	0.00632763	0.00209757	0.0176534	0.0170507	0.076347	0.0169426	0.00902382	0.016	0.0132549	0.00736643	0.0742321	0.347739	0.00216584	0.121175	0.00226158	0.0163922	0.0133114	0.655891	0.00379746	0.0179167
xrcc3	0.0097937	0.00200422	0.00647458	0.00449541	0.00191247	0.0074509	0.0030133	0.00187378	0.00119732	0.000940983	0.00199152	0.00118602	0.00547282	0.00712168	0.00177346	0.00695802	0.00313666	0.00418125	0.00924105	0.00331982	0.00114157	0.00319365	0.00267864	0.00234754	0.0030907	0.00757754	0.00470253	0.000769512	0.00169414	0.00294427	0.00114009	0.00122539	0.00371593	0.0697286	0.00970966	0.0068259	0.0121298	0.00710246	0.00417313	0.00377591	0.0960425	0.00182361	0.0407118	0.00222909	0.00770281	0.0070598	0.099101	0.00269399	0.00123446
pbxip1	0.00748116	0.00914117	0.0243176	0.00404119	0.00924626	0.00288418	0.00798898	0.00616591	0.00476401	0.00206424	0.00851156	0.00468722	0.0324361	0.00656847	0.00729606	0.007152	0.0082216	0.0037955	0.00480944	0.0130666	0.00447347	0.0136312	0.00110321	0.00297805	0.00816759	0.0060412	0.0016725	0.00327378	0.00688965	0.0104807	0.00445499	0.00914102	0.00846572	0.0028578	0.00512183	0.00308911	0.00312876	0.00727441	0.0143622	0.0179614	0.0102424	0.00252207	0.00905702	0.00280802	0.00748172	0.00699743	0.773705	0.0120783	0.00923902
tbl1x.1	0.0150711	0.0133597	0.0367078	0.0152378	0.0127819	0.0827586	0.00319709	0.0103796	0.00771473	0.00812291	0.0131705	0.00755631	0.0206807	0.00994669	0.0116362	0.00625305	0.00329454	0.01437	0.0350048	0.0212063	0.00730452	0.0100536	0.0138886	0.00891895	0.00323543	0.0153804	0.0447794	0.00780014	0.0108175	0.0165639	0.00727785	0.00594482	0.00325843	0.216684	0.0277802	0.0554989	0.120035	0.00637305	0.0212508	0.0136005	0.0950025	0.0072702	0.0504215	0.00829022	0.00824772	0.00751919	0.183979	0.0178791	0.00599273
nfic.2	0.00707096	0.00602328	0.013745	0.00361176	0.00617129	0.00351838	0.00841864	0.00609299	0.00440599	0.00249233	0.00616903	0.00436586	0.0232857	0.00566991	0.0056254	0.00605019	0.00863793	0.00371546	0.00559323	0.00967225	0.0042178	0.0131542	0.00146899	0.00297654	0.00862597	0.00579116	0.00167286	0.00371974	0.00558607	0.0088355	0.004209	0.0100154	0.00894123	0.00335845	0.00581594	0.00370289	0.00393033	0.00615758	0.0106258	0.0159547	0.0108445	0.00275762	0.0107364	0.0029282	0.00642574	0.00595649	0.244567	0.00715792	0.0100911
zdhhc6	0.046933	0.0227698	0.0836575	0.0191229	0.0220942	0.245303	0.00224301	0.0103583	0.009223	0.00927162	0.0221765	0.00891978	0.0279175	0.0292881	0.017969	0.0162653	0.0023074	0.0176121	0.115054	0.0328813	0.00848765	0.00886601	0.0150814	0.0108028	0.0022648	0.0488042	0.0744172	0.00710671	0.0161488	0.0222246	0.00868001	0.00503522	0.00228529	0.670521	0.0880501	0.168811	0.311513	0.0166337	0.0342522	0.014432	0.249625	0.0078978	0.146632	0.0103048	0.0233825	0.020695	0.455393	0.0370295	0.00509791
trib3	0.0533197	0.00378861	0.0170605	0.0304228	0.00345424	0.00995577	0.0172054	0.00410109	0.00213791	0.00132678	0.00380499	0.0021388	0.15713	0.0194978	0.00328239	0.0192731	0.0174894	0.0234337	0.0228777	0.00811127	0.00204656	0.0919371	0.00562312	0.00198667	0.0170838	0.0212829	0.0043084	0.00125931	0.00316905	0.00685244	0.00203374	0.0188764	0.0200526	0.167277	0.030387	0.0105256	0.0243642	0.0199321	0.00879391	0.117254	0.648728	0.00187286	0.33215	0.00200289	0.0267044	0.01994	0.89667	0.00562679	0.0191685
rarb.1	0.0103461	0.00210675	0.0147509	0.0058703	0.00206643	0.00878922	0.00324743	0.00267959	0.00119285	0.00101285	0.00203697	0.00118816	0.0065324	0.00708524	0.00193174	0.00690447	0.00334139	0.00538364	0.0097456	0.00618268	0.00113347	0.00312853	0.00357132	0.00241277	0.00334099	0.00759255	0.00778528	0.000879422	0.00180188	0.00516877	0.00112439	0.000994879	0.00421197	0.139179	0.00975683	0.00743082	0.0168597	0.00701895	0.00753182	0.00405692	0.180196	0.00192878	0.0686811	0.00244502	0.00766457	0.00697138	0.231093	0.0027458	0.000998674
foxo3.2	0.00673696	0.00262761	0.00192192	0.00178752	0.00260203	0.00502749	0.00310318	0.0013493	0.00214953	0.00088374	0.00248263	0.00214164	0.00204312	0.00622318	0.00245629	0.00642427	0.0031513	0.00164659	0.00631353	0.00171876	0.00206819	0.00173438	0.000846735	0.00209188	0.00315111	0.00621629	0.000781835	0.00112943	0.00242357	0.00156787	0.00210727	0.00179094	0.00340084	0.00884721	0.00638322	0.00505022	0.00585948	0.00653748	0.00175826	0.0017874	0.0127874	0.00196601	0.0104482	0.00215608	0.00655694	0.00640199	0.00539074	0.00256213	0.00179988
tsc22d3.3	0.00355086	0.0118762	0.025535	0.0137071	0.0120277	0.012129	0.00577651	0.0101101	0.00814173	0.00805775	0.0125175	0.00798608	0.0521181	0.00303028	0.0113069	0.00259426	0.00604817	0.0130537	0.00613549	0.017784	0.00774713	0.0232113	0.013065	0.00897015	0.00587002	0.00369689	0.0288334	0.00820171	0.0112133	0.0147994	0.00769812	0.0138206	0.00596079	0.0327453	0.00533891	0.00874784	0.0168077	0.00260323	0.0178036	0.0322521	0.0131108	0.00770052	0.00772602	0.00849709	0.00278823	0.00274071	0.40694	0.0159071	0.0138925
espl1	0.0494699	0.0058945	0.0377219	0.0509325	0.0053752	0.00574033	0.016066	0.0040233	0.00228637	0.00140207	0.0052958	0.00223431	0.188207	0.0175385	0.00458218	0.0185167	0.0166143	0.0340398	0.016344	0.0125377	0.00210355	0.101258	0.00794504	0.00228134	0.0161191	0.018191	0.0053271	0.00123894	0.00379155	0.008558	0.00212172	0.0171219	0.0213078	0.170181	0.0261789	0.00638331	0.0150015	0.0194267	0.0148173	0.144727	0.662872	0.00192695	0.361255	0.00225084	0.0255195	0.0185931	0.95784	0.00986531	0.0175379
anks1a	0.0221103	0.0255302	0.117389	0.0325335	0.0249031	0.448932	0.00311143	0.0150389	0.0106657	0.0124958	0.0250092	0.0102778	0.065233	0.0150993	0.0206622	0.00876737	0.00324256	0.0292277	0.0565243	0.050721	0.0097242	0.0182686	0.0264832	0.0147962	0.00316993	0.0238476	0.127463	0.0093608	0.0180734	0.0320168	0.00989344	0.00823707	0.00318228	0.511376	0.0431475	0.0903543	0.173157	0.0191012	0.0521642	0.0327183	0.118673	0.0103196	0.069918	0.0135166	0.0193556	0.0107869	0.581941	0.0394815	0.00834989
pou2f3	0.0245186	0.002861	0.0104343	0.0208328	0.00278459	0.00835825	0.0151616	0.00439632	0.00215275	0.00159555	0.00294794	0.00215858	0.0972166	0.0129076	0.00275513	0.0129101	0.0154289	0.0196605	0.0140672	0.00666971	0.00209654	0.060022	0.00612353	0.00223062	0.0151484	0.0135475	0.00508629	0.00152592	0.0028124	0.00636628	0.00206933	0.017585	0.0175328	0.0580473	0.0168817	0.00888538	0.0156181	0.0131581	0.00729587	0.0736621	0.319368	0.00214539	0.111483	0.00223115	0.0161392	0.0131936	0.630247	0.00366572	0.0178227
xrcc5	0.00619523	0.00104986	0.00148195	0.00163737	0.00104196	0.00489598	0.000786581	0.0010552	0.00065889	0.00275295	0.000965037	0.000689855	0.00261782	0.00341323	0.000884643	0.00316092	0.000812423	0.0014304	0.00520238	0.00095904	0.000643953	0.000759418	0.00295301	0.000875404	0.000804818	0.00360512	0.00465283	0.00140194	0.000915606	0.000866603	0.000642331	0.00146698	0.000964793	0.265313	0.00543488	0.00364407	0.0126033	0.00328353	0.00108351	0.0016684	0.207847	0.000835775	0.056567	0.00101132	0.00384544	0.00319775	0.0070912	0.00107029	0.00146663
foxq1	0.00299251	0.0117012	0.0227277	0.0143084	0.0119057	0.00849595	0.00672173	0.0104771	0.00822581	0.00878252	0.0124075	0.00805112	0.0539678	0.00273826	0.0112707	0.00240716	0.00701218	0.013649	0.004567	0.0167709	0.00783025	0.0252147	0.0145568	0.00931028	0.00683341	0.00310204	0.0306679	0.00851855	0.0112003	0.0142331	0.00776272	0.0156283	0.00700048	0.0207384	0.00405969	0.00642319	0.011402	0.00240904	0.0162091	0.0338025	0.00900092	0.00797636	0.00578877	0.008697	0.00255534	0.0025377	0.406035	0.0151444	0.0157665
supt4h1.1	0.0360741	0.00331526	0.0125877	0.0222219	0.00306324	0.00931892	0.0148508	0.00359835	0.00198286	0.00134654	0.00319361	0.00198482	0.117331	0.015916	0.00282219	0.0153223	0.0152867	0.0187111	0.0182425	0.00670308	0.00192378	0.0684344	0.00525149	0.00200694	0.0148655	0.0173031	0.00416987	0.00127494	0.00277623	0.00569324	0.00188921	0.0170316	0.0173843	0.139953	0.0235561	0.0101278	0.020916	0.0156412	0.00748282	0.0891902	0.537182	0.00188257	0.225776	0.00200678	0.0199775	0.0157605	0.803469	0.00460392	0.0173077
kat6b.1	0.00669687	0.00613578	0.0158993	0.00368636	0.00626154	0.00303525	0.00776789	0.00654544	0.00434213	0.00245641	0.00621852	0.00429351	0.0248742	0.00541334	0.00566602	0.00576932	0.00798137	0.00381995	0.00487531	0.0109529	0.0041193	0.0131957	0.00141189	0.00292147	0.0079522	0.00543101	0.00177292	0.0037281	0.00562386	0.00963909	0.00413299	0.00932899	0.00828619	0.00288246	0.00526193	0.00321664	0.00343089	0.00586285	0.0117204	0.0162026	0.00876917	0.0026933	0.00869169	0.00289688	0.00613018	0.00568983	0.300325	0.00723797	0.00940333
lhx9.1	0.0241487	0.00295425	0.010929	0.0217011	0.0028877	0.00703376	0.0150885	0.0043897	0.00220335	0.00158779	0.00303666	0.00221054	0.102376	0.0124597	0.00283517	0.0129848	0.0154486	0.0206137	0.0134134	0.00673974	0.00214085	0.0621841	0.00645551	0.00222822	0.0150968	0.0130953	0.00535831	0.00156978	0.00292532	0.00653696	0.00212078	0.0177457	0.0173088	0.0484218	0.0162851	0.00767277	0.0127798	0.0133013	0.00739523	0.0775219	0.30303	0.00214342	0.113891	0.00223939	0.0162296	0.0131239	0.679893	0.00385187	0.0180362
ppara.1	0.0278557	0.00306971	0.0129512	0.0233248	0.00286508	0.00935859	0.0150674	0.00416128	0.00206451	0.00152759	0.00306973	0.00206753	0.111393	0.0138349	0.00277021	0.0132932	0.0153416	0.0204215	0.0160389	0.00709768	0.00200922	0.0636816	0.00610353	0.00219528	0.0149785	0.014761	0.0051667	0.00145683	0.00276102	0.00636214	0.00197557	0.0173325	0.0174681	0.116366	0.0193815	0.00966101	0.0188931	0.0137396	0.00763998	0.0842798	0.431935	0.0020941	0.16617	0.00219588	0.0171053	0.013808	0.756509	0.00416186	0.0176731
rara	0.00297727	0.0114531	0.0228459	0.0140319	0.0116926	0.00820974	0.00665414	0.0104297	0.00806936	0.00831822	0.0122867	0.00793458	0.0552513	0.00274295	0.0112771	0.00240736	0.00691674	0.0131305	0.00443845	0.0167644	0.00774258	0.0249844	0.0139358	0.00910691	0.00675491	0.00308809	0.0306857	0.00838603	0.0110114	0.0142045	0.0076896	0.0159113	0.00695783	0.0198961	0.00397843	0.00616176	0.0109661	0.0024148	0.0164019	0.0336674	0.00871338	0.00774613	0.00556337	0.00850291	0.00257088	0.0025379	0.427891	0.0153865	0.0160768
foxc2	0.0256286	0.00292893	0.010701	0.0206493	0.00278709	0.00833259	0.0153717	0.00410581	0.00211632	0.00156482	0.00297246	0.0021189	0.0976307	0.0131963	0.00274775	0.0132778	0.0157003	0.0189548	0.0145975	0.00640453	0.0020587	0.0586141	0.00590275	0.00224753	0.015421	0.0140183	0.00500484	0.00149657	0.00278308	0.00603452	0.00203156	0.0175991	0.017865	0.0710215	0.0175556	0.00881792	0.0156486	0.0136517	0.00707423	0.0762103	0.364246	0.00211992	0.12866	0.00222138	0.0167299	0.0136485	0.682848	0.00387244	0.0178489
meis3	0.00240657	0.0118331	0.0198397	0.0128946	0.0118912	0.00448662	0.00874168	0.0105535	0.0087875	0.00878589	0.0126043	0.00859024	0.0540982	0.00227409	0.0117756	0.00205028	0.00899478	0.0123414	0.00298395	0.0157123	0.00842477	0.0276313	0.0137903	0.00971605	0.00889049	0.00250352	0.0246934	0.00872938	0.0115965	0.0133038	0.00832633	0.0171717	0.0093122	0.045934	0.00284745	0.00364472	0.00577516	0.00205201	0.0152895	0.0362239	0.00480159	0.00838279	0.00337697	0.00909054	0.00215017	0.00214132	0.459614	0.01456	0.0173646
runx3	0.0297058	0.00290049	0.0106521	0.0222582	0.00280195	0.00896648	0.0153137	0.00425969	0.00211257	0.00149106	0.00299321	0.00212125	0.11053	0.0140311	0.00276659	0.0137535	0.0156651	0.0205281	0.0155517	0.00668286	0.00205914	0.0644599	0.00644607	0.0021584	0.0153299	0.014962	0.0051777	0.00143353	0.00287294	0.00633709	0.00202599	0.0181434	0.017633	0.083256	0.0187268	0.00950556	0.0173778	0.0141215	0.00719598	0.080605	0.390605	0.00207426	0.138679	0.00218031	0.0175458	0.0141158	0.686926	0.00378711	0.0184138
atf6	0.00544855	0.0154658	0.0410822	0.016683	0.0158267	0.0229879	0.00496091	0.0102869	0.00871441	0.00861909	0.0160927	0.00841271	0.0609094	0.00411258	0.0139214	0.00311825	0.00516709	0.0156187	0.0103816	0.0217599	0.00819626	0.0215518	0.0141515	0.0100128	0.00503472	0.00571463	0.0401748	0.00783506	0.0127214	0.0174038	0.00810614	0.0127684	0.00511271	0.0594864	0.00878744	0.015802	0.0319795	0.00313942	0.0219312	0.031993	0.0238787	0.00777875	0.00904764	0.00949727	0.00359649	0.00343338	0.52164	0.0227801	0.0129046
etv1.1	0.095078	0.00624505	0.0534073	0.064022	0.00529909	0.00606096	0.0164269	0.00338263	0.0021272	0.00126444	0.00615474	0.00209742	0.214069	0.0246412	0.00490752	0.0268508	0.017356	0.0379501	0.0203358	0.0127364	0.00193776	0.115538	0.00860662	0.00220817	0.0168155	0.0242885	0.00520841	0.00103317	0.00417338	0.00849341	0.00194685	0.0161771	0.0243662	0.252873	0.0345892	0.00633119	0.0206813	0.0285715	0.01593	0.15886	0.765865	0.00164413	0.467159	0.00213122	0.0411434	0.0270671	0.972401	0.0101232	0.0165729
glis2	0.00265192	0.0121054	0.0232753	0.0144133	0.0124553	0.0061317	0.0080981	0.0107159	0.00851277	0.00846078	0.0127476	0.00833191	0.064922	0.00249836	0.0116022	0.00221549	0.008381	0.0134892	0.0035671	0.017256	0.00813823	0.0297039	0.0142601	0.00947568	0.00823892	0.00277244	0.0288936	0.00835794	0.0115385	0.0144753	0.00808157	0.017194	0.00847524	0.0440236	0.00329819	0.00472925	0.00791681	0.00221934	0.0167096	0.0408247	0.00650295	0.00800937	0.00424639	0.00882505	0.00234365	0.00233033	0.543085	0.0155462	0.0174217
phox2b	0.0133293	0.00469223	0.0096372	0.00305727	0.00417189	0.0086922	0.0024675	0.00321576	0.00263523	0.000775521	0.0049218	0.00269009	0.005961	0.00842646	0.00429755	0.00807953	0.00252045	0.00281402	0.0117741	0.00510199	0.0024966	0.00380234	0.00135327	0.00179479	0.00247686	0.00909288	0.00255878	0.00155339	0.00434521	0.00516081	0.00246464	0.000967735	0.00287912	0.13661	0.0124717	0.00761795	0.0184788	0.00820531	0.00591774	0.00458734	0.204473	0.00155472	0.0832946	0.00176015	0.00934831	0.00815084	0.0808079	0.00590486	0.000975735
taf1a	0.00641978	0.0195388	0.0570269	0.0200998	0.0190231	0.0287632	0.00473898	0.011427	0.00942556	0.00978678	0.0191669	0.0091229	0.0755667	0.00476428	0.0163705	0.00341817	0.00493602	0.0191784	0.0127506	0.0286763	0.00885222	0.0241375	0.0166391	0.0115081	0.00481423	0.00668089	0.0618344	0.00826412	0.0147077	0.0211193	0.00883193	0.0139705	0.00492997	0.0718088	0.0106261	0.0195055	0.0400372	0.00343572	0.0285088	0.0364696	0.0295878	0.00871912	0.016205	0.010646	0.00405538	0.00384543	0.666842	0.0284729	0.014224
gata3	0.0131625	0.0048097	0.0118057	0.00341854	0.00437628	0.00934506	0.00263299	0.00331586	0.00260493	0.000821393	0.00523623	0.00268335	0.00581695	0.00843051	0.00431408	0.00807229	0.00267427	0.00310356	0.0123445	0.00543629	0.00248412	0.00360908	0.00149915	0.00186344	0.00265086	0.00933038	0.00291188	0.00161992	0.00445884	0.00531923	0.00247059	0.000935155	0.00312273	0.197085	0.0137312	0.00809069	0.0216475	0.00828007	0.00634335	0.00428161	0.273087	0.00158931	0.108132	0.00184157	0.00943728	0.00813996	0.112125	0.00591837	0.000946337
znf337	0.0068853	0.0026698	0.00198313	0.00187754	0.00266435	0.00516408	0.00311612	0.00138706	0.00218666	0.000902938	0.0025543	0.00217798	0.0020715	0.00632995	0.00253148	0.00652823	0.00316443	0.0017325	0.00645652	0.00176632	0.00209989	0.00174027	0.000846741	0.0021538	0.00317053	0.00636187	0.000798096	0.00111731	0.00247316	0.00161671	0.00213372	0.00177952	0.00342657	0.00938589	0.00652416	0.00516373	0.00607372	0.00664111	0.00183486	0.00179524	0.0134958	0.00201833	0.010955	0.00221899	0.00666388	0.00650714	0.00556622	0.00263786	0.00178639
dbp.1	0.00284818	0.0138178	0.026188	0.0150507	0.013754	0.00763864	0.00731212	0.00983724	0.00831708	0.00838721	0.0138937	0.00809696	0.0741645	0.00265993	0.0124542	0.00233903	0.00760872	0.0139673	0.00413856	0.0167555	0.00793642	0.0295349	0.0139087	0.00955035	0.00744909	0.00298387	0.0317241	0.00779527	0.0112786	0.0141116	0.00789936	0.0172015	0.00770562	0.0619559	0.00373279	0.00582572	0.0100066	0.00234293	0.0172478	0.0427826	0.00781011	0.00783939	0.0051211	0.00928044	0.00249106	0.00246735	0.644743	0.0183042	0.0174093
l3mbtl1	0.00383759	0.012928	0.028048	0.0142938	0.0128886	0.0138226	0.00588288	0.00982222	0.00810218	0.0076013	0.0133499	0.00791442	0.0685963	0.00325014	0.0118561	0.00274846	0.00614413	0.0133552	0.00678035	0.0184198	0.00771247	0.0254036	0.0136323	0.0087532	0.00599156	0.0040198	0.0345692	0.0077814	0.0114252	0.0149165	0.00762117	0.0148757	0.00609693	0.0309141	0.00593563	0.00990263	0.0187247	0.00275836	0.0177736	0.0382609	0.0141576	0.00733113	0.00838343	0.00834748	0.00296691	0.00291333	0.517313	0.0171667	0.0149857
znf350	0.0154182	0.0207399	0.0853413	0.0211371	0.0218087	0.084552	0.00311299	0.0108378	0.0093068	0.00894929	0.0213574	0.00886478	0.057491	0.0105332	0.0177661	0.00664706	0.00325729	0.0188518	0.0362833	0.0331608	0.00852972	0.0163968	0.0166167	0.0107611	0.00316114	0.0160154	0.0769699	0.00715562	0.0155507	0.0232365	0.00860311	0.00855889	0.0031892	0.175231	0.0284729	0.0562835	0.113748	0.00674794	0.0349848	0.0277173	0.0829848	0.00774804	0.0468486	0.0100141	0.00858733	0.00792972	0.633232	0.0351747	0.00872962
myod1	0.0276732	0.00276848	0.00918125	0.0187651	0.00269249	0.00802001	0.014821	0.00390314	0.00206753	0.00146056	0.00284908	0.00207205	0.0990817	0.0135683	0.00266731	0.0135716	0.0151199	0.0173604	0.0147526	0.00595793	0.00201408	0.0597472	0.00526307	0.00209859	0.0148498	0.0142431	0.00444177	0.00138423	0.00274998	0.0057998	0.00199085	0.0176883	0.0172181	0.0718252	0.0178252	0.00864556	0.0153132	0.0139112	0.00638918	0.0756112	0.361097	0.00201062	0.133569	0.00211485	0.0173575	0.0139269	0.678893	0.00355038	0.0179835
tcf3	0.0161497	0.00438897	0.0291756	0.00777552	0.00454723	0.0113441	0.00229657	0.00638218	0.0023517	0.0012709	0.00488211	0.00238284	0.00652731	0.0070673	0.00391518	0.00641355	0.00239293	0.00644676	0.0127268	0.0128095	0.00224376	0.00353837	0.00334837	0.00301131	0.00232719	0.00824724	0.00507649	0.0021746	0.00363932	0.0125393	0.00222558	0.000907155	0.00295124	0.530649	0.0177917	0.00760337	0.042001	0.00661617	0.0153599	0.00447258	0.556256	0.00198701	0.265153	0.00260859	0.00827709	0.00656583	0.126732	0.00631927	0.000921398
emx2	0.0091652	0.00247054	0.0143841	0.00693369	0.00254796	0.00687109	0.00186542	0.00329507	0.00125833	0.00100516	0.0025972	0.00127562	0.00600819	0.00515605	0.00210969	0.0049564	0.00194211	0.00625588	0.00746587	0.0068254	0.00122112	0.0026338	0.00480729	0.00187598	0.00190115	0.0055978	0.0112052	0.000977505	0.00211711	0.00621091	0.00121018	0.000743091	0.00234425	0.24754	0.00797648	0.00543189	0.0169359	0.00502488	0.00826588	0.00335524	0.277183	0.00135085	0.0895982	0.00170578	0.00576213	0.0050216	0.0928817	0.00331078	0.000751935
bhlha15.1	0.013294	0.00456264	0.0148997	0.00369245	0.0041388	0.00907568	0.00259462	0.00338935	0.00250864	0.00082555	0.0046604	0.00254255	0.0063033	0.00849382	0.00404759	0.00815881	0.00266085	0.00324509	0.0122921	0.00572942	0.00237608	0.00350038	0.00165368	0.00181643	0.00261328	0.00935922	0.00324771	0.00160792	0.00414503	0.00554579	0.0023602	0.000907449	0.00311342	0.229697	0.0141863	0.00775603	0.0218324	0.00827134	0.00711497	0.00403359	0.309558	0.0014918	0.125426	0.00179256	0.00939863	0.0082397	0.153408	0.00547371	0.000915646
sin3b	0.0544409	0.00730835	0.0517845	0.0808598	0.0066659	0.00412363	0.0156877	0.00376887	0.00246202	0.00149108	0.00675254	0.00235271	0.206558	0.017477	0.00545203	0.0194303	0.0164897	0.0514408	0.0123194	0.0141774	0.00217427	0.108275	0.0118038	0.0026069	0.0160474	0.0156878	0.00785035	0.00115895	0.0046254	0.00902479	0.00220539	0.0164047	0.02325	0.117811	0.0198961	0.00436091	0.0114786	0.0205277	0.0188152	0.157114	0.638048	0.00192352	0.33349	0.00249512	0.0271584	0.0191282	0.976679	0.0124149	0.0167408
sox10	0.0125634	0.000900604	0.00479261	0.00147675	0.000791813	0.00812833	0.00117332	0.00131466	0.000748509	0.0016372	0.000836519	0.000749601	0.00298611	0.00816481	0.000829786	0.00780483	0.00118798	0.00141383	0.0101592	0.00246365	0.000742666	0.00213463	0.00180051	0.000670151	0.00118223	0.00870728	0.00259544	0.000715276	0.000847779	0.00214965	0.00072686	0.00168078	0.00122341	0.103599	0.0116896	0.00702831	0.0159288	0.00801992	0.00284199	0.00235295	0.18271	0.000678833	0.0666124	0.000695736	0.00924076	0.00783445	0.0299068	0.000977322	0.0016849
hoxa10	0.0248491	0.00284686	0.0100037	0.0208031	0.00279595	0.00856985	0.0153983	0.00434012	0.00217069	0.00163998	0.00293697	0.00217625	0.0975915	0.0129071	0.00276786	0.012907	0.0156542	0.019376	0.014039	0.00672971	0.00211458	0.059436	0.00632989	0.00230611	0.0154576	0.0135543	0.0053855	0.00156026	0.00284109	0.00627659	0.00208982	0.0179593	0.0177693	0.0632403	0.0169928	0.00894762	0.0156965	0.0131461	0.00721843	0.0747307	0.330996	0.00220219	0.111306	0.00229983	0.0161987	0.0131205	0.634904	0.0037078	0.018257
ctnnb1.1	0.020296	0.00274236	0.00818102	0.0167497	0.00271869	0.00794555	0.014513	0.00431232	0.00220303	0.00171684	0.00289108	0.00220777	0.0871039	0.0116784	0.00272566	0.0117219	0.0147696	0.0159867	0.0121809	0.00625549	0.00215562	0.0543368	0.00572521	0.00230476	0.0145405	0.0120945	0.00544927	0.0016172	0.00279614	0.00601037	0.00212125	0.0170375	0.0164738	0.0423883	0.0144698	0.00821471	0.0134715	0.0119601	0.00662008	0.0655706	0.204114	0.0022406	0.0744651	0.00231561	0.0142188	0.0119975	0.500246	0.00338972	0.0172457
tsg101.1	0.00232143	0.0114091	0.0183744	0.0129633	0.0115235	0.00401085	0.00872417	0.0102661	0.00857321	0.00873292	0.0122841	0.0083946	0.0484331	0.00219294	0.0114329	0.00198598	0.00900573	0.0121757	0.00281055	0.01415	0.0082273	0.0258575	0.013328	0.00955378	0.00885824	0.00239674	0.0234666	0.00865036	0.0112026	0.0124109	0.00816537	0.0170681	0.00929048	0.0029759	0.00271068	0.00335466	0.00513717	0.00198938	0.0143728	0.0332829	0.00431977	0.00834259	0.00316762	0.009036	0.0020843	0.00207063	0.41202	0.0139495	0.0172418
satb2.2	0.00822867	0.00401839	0.048909	0.010618	0.00407702	0.0069162	0.00154262	0.012505	0.00222508	0.0110273	0.00367437	0.00233064	0.00450837	0.0044509	0.00333964	0.0039398	0.00158949	0.00914281	0.00706734	0.0221847	0.00215994	0.00292156	0.00835923	0.00172773	0.00155115	0.00483425	0.0113194	0.0117195	0.00347087	0.0219016	0.00212604	0.00279405	0.00185693	0.371312	0.00920611	0.00489068	0.0211493	0.00409476	0.0297843	0.00345507	0.373455	0.00137863	0.131143	0.00173737	0.00517291	0.0040942	0.0533826	0.00434918	0.00147845
hoxd1	0.0274818	0.00298248	0.011432	0.0215475	0.00282339	0.0103512	0.0152967	0.00410426	0.00211702	0.00153433	0.00298288	0.00211876	0.106477	0.0139631	0.00275697	0.0133218	0.0156549	0.0196284	0.0161676	0.00666666	0.00205474	0.0621566	0.00592768	0.00220764	0.0153585	0.0151484	0.00496944	0.00145602	0.00282395	0.00618899	0.00203296	0.0177877	0.0176765	0.111005	0.0193063	0.0101055	0.0199615	0.0137	0.00715469	0.0784091	0.40946	0.00209722	0.143606	0.00218513	0.0169366	0.0137285	0.692514	0.00392255	0.0180948
ell	0.0140923	0.00249152	0.00190656	0.00187016	0.00240956	0.00630439	0.011429	0.00159476	0.00216204	0.00467099	0.00256709	0.00216965	0.0358077	0.00979123	0.00246254	0.00981052	0.0116219	0.00190519	0.00980315	0.00193209	0.00211402	0.0194617	0.00197086	0.00203058	0.0115422	0.0100316	0.00177112	0.00308466	0.00246548	0.00189072	0.00209554	0.0205624	0.0125634	0.0188045	0.0106449	0.00703804	0.00845735	0.0100818	0.00184417	0.0238022	0.0898493	0.00204334	0.0392812	0.00208381	0.0112234	0.0100764	0.312778	0.00268807	0.0205537
arid1a	0.0103732	0.0194137	0.0689098	0.019137	0.0194142	0.0544308	0.00396672	0.0104962	0.00885248	0.00924206	0.0193286	0.00857895	0.0778237	0.00757076	0.0158246	0.00492346	0.0041169	0.0181786	0.023223	0.0291918	0.00818311	0.0208265	0.0146201	0.0116553	0.00403546	0.0109557	0.0636402	0.00703975	0.0139623	0.020527	0.00819281	0.0105264	0.00412068	0.119867	0.0186689	0.0363929	0.0745464	0.00500745	0.0308247	0.0351164	0.0291084	0.00817689	0.0300053	0.0102565	0.00632516	0.00585351	0.661537	0.0313738	0.0106792
tle1	0.00474936	0.00168659	0.0103349	0.00675949	0.00166987	0.00368285	0.00107627	0.00281338	0.00100979	0.000838345	0.00156498	0.00101525	0.00486623	0.0028418	0.00139958	0.00272399	0.00114452	0.00600054	0.00403327	0.00568678	0.000978587	0.00206981	0.00446576	0.00103022	0.0010928	0.00299973	0.00928847	0.000702921	0.00143575	0.00465573	0.000987132	0.000505101	0.00132416	0.154934	0.00386812	0.00297099	0.00835052	0.00278065	0.00577515	0.00291729	0.156652	0.000888032	0.0376955	0.00102854	0.00314548	0.0027302	0.0654112	0.00216136	0.000508218
mecom	0.0198255	0.00276211	0.00818858	0.0163357	0.00272586	0.00786402	0.0146199	0.00434879	0.00222663	0.00175175	0.00290836	0.00223014	0.08585	0.0114979	0.00274734	0.011619	0.0148798	0.0157983	0.0119158	0.00624618	0.00218001	0.0535408	0.00572318	0.0023373	0.0146687	0.0118776	0.00548998	0.00165879	0.00281582	0.00599798	0.00214462	0.0170384	0.0165738	0.0393896	0.0142093	0.00808151	0.0132133	0.0118657	0.00665588	0.0642697	0.1888	0.00226877	0.0693542	0.00234967	0.0140607	0.0118766	0.475884	0.00339497	0.0172709
tlr2	0.0287063	0.00293654	0.0114657	0.0218085	0.00280231	0.0080021	0.0154667	0.00426472	0.00211369	0.00150203	0.00299048	0.00211871	0.107328	0.0138184	0.00275294	0.0141234	0.0156592	0.0198432	0.0152128	0.00654208	0.00205729	0.0633391	0.00592322	0.00213621	0.015415	0.014666	0.00497762	0.00143778	0.00282293	0.00637612	0.00202209	0.0180319	0.018098	0.0739526	0.0181605	0.00872463	0.015614	0.0145001	0.0074271	0.0809448	0.392979	0.00206173	0.150208	0.00215773	0.0178893	0.0144502	0.729416	0.00377407	0.0183062
nfatc1.1	0.0249914	0.00283058	0.00964885	0.0197513	0.00278992	0.00869646	0.0154594	0.00436031	0.00216038	0.00160318	0.00294997	0.00216502	0.0973792	0.0130259	0.00276238	0.0130597	0.0157183	0.0185146	0.0140517	0.006578	0.00210359	0.0587776	0.00599622	0.00231068	0.0154758	0.0136863	0.00526365	0.00153338	0.00282354	0.00626553	0.00207616	0.0179221	0.0178287	0.0632794	0.0170474	0.00907406	0.0157667	0.0133149	0.00710161	0.0731598	0.305827	0.00220953	0.111605	0.00231887	0.0164289	0.0133475	0.627071	0.00362142	0.0182181
tfap2c	0.039063	0.00317632	0.0140502	0.0280442	0.00296456	0.0104687	0.0158732	0.00421216	0.00205279	0.00141546	0.00310079	0.00205109	0.130612	0.0166249	0.00283145	0.0157672	0.0163679	0.0237685	0.0197346	0.00737114	0.00197223	0.0777726	0.00662174	0.00206294	0.0158628	0.0180662	0.00500916	0.00134492	0.00286606	0.00649564	0.00195556	0.0187461	0.0186172	0.156787	0.0237779	0.0111794	0.0247766	0.0162931	0.0077993	0.0992799	0.555659	0.00195689	0.250989	0.00205065	0.0208603	0.0162513	0.7918	0.00437071	0.0190711
rasgrf1	0.0194485	0.0145987	0.041622	0.016906	0.0145004	0.109049	0.0030117	0.0104923	0.00868351	0.00844268	0.0141468	0.00851883	0.0216578	0.0128525	0.0128724	0.00772306	0.00313385	0.016991	0.0483494	0.0237038	0.0081689	0.00999517	0.0146011	0.00948345	0.00303311	0.0203883	0.0475818	0.00796067	0.0120365	0.0179585	0.00816611	0.00609649	0.00303479	0.246107	0.0379754	0.0724855	0.155523	0.00781835	0.0224202	0.0130929	0.125867	0.00774292	0.0688452	0.00869486	0.0102994	0.00937488	0.192541	0.0197533	0.0061324
gtf2b	0.0388135	0.0219748	0.0909057	0.0216144	0.0231463	0.203325	0.002214	0.00987954	0.00883975	0.0084277	0.0213866	0.00843979	0.0355745	0.0252009	0.0175726	0.0142051	0.00228289	0.0193309	0.0946246	0.033286	0.00802202	0.00970517	0.01569	0.0106863	0.00223898	0.040367	0.104097	0.00674232	0.0149358	0.0211375	0.00811142	0.00546429	0.00227759	0.35328	0.0733541	0.142229	0.261045	0.0144742	0.0345444	0.0164167	0.192096	0.00741665	0.117564	0.00995938	0.0198406	0.0178694	0.582892	0.037915	0.00554953
dtx1	0.00307765	0.0132873	0.0277797	0.0149594	0.0132753	0.00891943	0.00706999	0.0104311	0.00841503	0.00842549	0.0135604	0.00825834	0.0695116	0.00282452	0.0121554	0.00248298	0.00735711	0.0142363	0.00473867	0.0180064	0.00804876	0.0277464	0.0143583	0.00951173	0.00719421	0.00321697	0.0338667	0.00811807	0.0116054	0.0150703	0.00799544	0.0165063	0.00743032	0.0443306	0.00418037	0.00666734	0.011886	0.00248993	0.0181533	0.0389559	0.00922604	0.00791585	0.00593786	0.00904133	0.00265076	0.00262549	0.561165	0.0174083	0.0167154
gemin2	0.0211009	0.0238841	0.0946569	0.0207671	0.0227097	0.116067	0.00305719	0.0106436	0.0093496	0.00913692	0.0221631	0.00883576	0.0658154	0.0140869	0.0182218	0.0085345	0.00320632	0.0187062	0.0498753	0.0336049	0.00846958	0.0169039	0.0146379	0.0105182	0.00311941	0.0222679	0.0844024	0.00688465	0.0158189	0.0226753	0.00849865	0.00887988	0.00312406	0.0579377	0.0403362	0.078382	0.155319	0.00868748	0.036615	0.0287346	0.111174	0.00741821	0.0645427	0.00950464	0.0114466	0.0104132	0.671668	0.0379696	0.00900809
znf580	0.0376666	0.00399031	0.0179527	0.0389893	0.00374621	0.00576342	0.0160634	0.00411396	0.00217933	0.00144069	0.00398866	0.00217365	0.146326	0.0152769	0.00339433	0.0163241	0.0165244	0.0294551	0.01532	0.00839764	0.0020817	0.0835007	0.00677649	0.00214105	0.0160267	0.0163529	0.00539808	0.00132549	0.0032067	0.00687749	0.002057	0.01723	0.0192152	0.0794189	0.0211781	0.00659921	0.0128328	0.0169509	0.00931822	0.111111	0.51428	0.00195591	0.23805	0.00211909	0.0209456	0.0161637	0.893719	0.00590672	0.0175468
il6	0.0130376	0.00379885	0.0192159	0.00526468	0.00388463	0.00934219	0.00220594	0.00402946	0.00219538	0.00096809	0.00381834	0.00225563	0.00548806	0.00653717	0.00322704	0.0061739	0.00224842	0.00448659	0.0107202	0.00770203	0.00212667	0.00321761	0.00244218	0.0020744	0.00220214	0.00748356	0.00420018	0.00164066	0.00344629	0.00728723	0.00210856	0.000809073	0.00267644	0.343374	0.0123319	0.00705096	0.0283146	0.00627685	0.00983882	0.00377373	0.399387	0.00151887	0.146157	0.00184651	0.00757978	0.00624186	0.0601236	0.00485069	0.000820273
cebpd	0.0330223	0.00351451	0.0163678	0.0278712	0.0032064	0.00722394	0.0153827	0.00413806	0.00209543	0.00143196	0.00347026	0.00209817	0.122231	0.0148205	0.00308811	0.0151237	0.0156405	0.0219711	0.0161853	0.00773707	0.00202808	0.0714283	0.00629569	0.00215587	0.0153781	0.0158329	0.00519635	0.00140661	0.00296078	0.00662905	0.00199543	0.0181759	0.0181308	0.0844104	0.0203886	0.00787702	0.0152322	0.0155178	0.00844904	0.0907778	0.472429	0.00201722	0.198694	0.00212921	0.0197875	0.0155561	0.828954	0.00510946	0.018452
nkx2-1.1	0.0286669	0.00295423	0.0118343	0.0221997	0.00286076	0.0101199	0.0156495	0.00444781	0.00213043	0.00156259	0.00304314	0.00214109	0.106428	0.0144835	0.00279624	0.0138131	0.0160027	0.0207187	0.0164325	0.00690624	0.00206505	0.0642435	0.00617266	0.00223425	0.0156798	0.0155545	0.00501989	0.0014838	0.00284149	0.00654322	0.00204288	0.0181638	0.0183533	0.0921645	0.0198361	0.0103122	0.020208	0.0141561	0.00751812	0.0790603	0.403985	0.00214059	0.147463	0.00224216	0.0176444	0.0142034	0.69778	0.00390081	0.0184966
atxn7	0.0817458	0.00793018	0.0677591	0.0975309	0.0069392	0.00484843	0.017898	0.00375286	0.00267759	0.00148591	0.00816857	0.00257724	0.224288	0.02198	0.00655763	0.0243134	0.0189191	0.0606413	0.0156092	0.0142515	0.00235974	0.118928	0.00960971	0.00270066	0.0182409	0.0194471	0.00578427	0.00114512	0.00529969	0.0100581	0.00240898	0.0165445	0.0277747	0.207749	0.0286676	0.00494872	0.0161794	0.0261298	0.0216159	0.171591	0.723168	0.00192439	0.421941	0.00258779	0.0375517	0.0240874	0.425573	0.0137777	0.0170702
[truncated: 552 more columns]
