# Supplementary material for: Chromatin accessibility during human first-trimester neurodevelopment
Source: Nature. 2024 May 1;647(8088):179–86. doi: 10.1038/s41586-024-07234-1 (PMC12589128; doi:10.1038/s41586-024-07234-1)
Supplement: Supplementary file 7 — Validation of identified MDD-susceptible cell types in a second MDD cohort (FinnGen). For each validated result the cell-type coefficient of the linkage disequilibrium score regression is shown (with its standard error) and the Bonferroni-corrected P value. [file 41586_2024_7234_MOESM7_ESM.xlsx]

## Sheet: Sheet1
Name	Coefficient	Coefficient_std_error	Coefficient_P_value
Neur_MB_GABA_2	1.3694237624798128e-07	5.009392812997621e-08	0.00313124
Neur_MB_GABA_3	1.2075868711893688e-07	4.5057580277787536e-08	0.00368004
Neur_MB_GABA_5	1.1739634685644062e-07	5.043552303938319e-08	0.00996529
Neur_MB_GABA_4	9.773866253659052e-08	4.280094564982921e-08	0.0111986
Neur_Purk_prog	6.57399767265291e-08	3.628540175430235e-08	0.0350126
