# Supplementary material for: Chromatin accessibility during human first-trimester neurodevelopment
Source: Nature. 2024 May 1;647(8088):179–86. doi: 10.1038/s41586-024-07234-1 (PMC12589128; doi:10.1038/s41586-024-07234-1)
Supplement: Supplementary file 8 — Differentially accessible genes along the Purkinje differentiation trajectory as identified using TradeSeq. Log-fold change is shown in absolute measurement. [file 41586_2024_7234_MOESM8_ESM.xlsx]

## Sheet: Supplementary_table_5_Purkinje_
	pValue	logFC
RP11-408O19.5	0	0.773592
FAM167A-AS1	0	0.734395
RP4-794H19.4.3	0	0.702396
SLMAP.1	0	0.67827
RP11-72H11.1	0	0.672596
PDHA1P1	0	0.67229
RP11-263C24.3	0	0.66826
CLDN18	0	0.668186
RP11-730N24.2	0	0.658338
RIMS1.1	0	0.647151
DENND6A-AS1	0	0.644364
CTA-963H5.5	0	0.634272
CTD-2370N5.3	0	0.628299
RAC1P1	0	0.62316
AC004603.4	0	0.617716
CDIP1	0	0.61595
TTR	0	0.614461
RNU6-855P	0	0.614235
RP11-442O18.1	0	0.614137
RNU6-775P	0	0.613651
CTD-2147F2.1	0	0.612485
RP5-1033K19.1	0	0.612201
UBA2.1	0	0.611749
ADAM21	0	0.611645
MIR3945	0	0.60959
RP11-148I19.1.1	0	0.606072
PLSCR4.1	0	0.602072
RN7SKP169	0	0.599649
GRID2.1	0	0.598638
RP11-58D2.1	0	0.595282
RP11-569A11.2	0	0.594041
PLXNC1.1	0	0.593796
SNORD113-4	0	0.593353
UVRAG.1	0	0.588037
RNU1-78P	0	0.587388
AC074391.1.2	0	0.583811
TAAR8	0	0.583036
PPARG.1	0	0.57833
MIR5006.1	0	0.57803
KB-1247B1.1	0	0.577502
RNU6-1006P	0	0.577467
GS1-542M4.4	0	0.575543
RP1-97J1.2	0	0.57362
SERPINI2	0	0.572381
RP11-577N1.1	0	0.571479
AC097724.3	0	0.571478
LINC00670	0	0.571178
CTC-339D2.1	0	0.569955
RP11-85D18.1	0	0.568739
RP11-408J6.1	0	0.568388
RN7SL108P	0	0.567598
NCRNA00159	0	0.566724
OR52J2P	0	0.566497
TBC1D5	0	0.563599
UBE2CP2	0	0.563054
RF00568	0	0.561804
RP11-167O6.2	0	0.5607
AC093843.1	0	0.559525
FAM19A1.1	0	0.558835
MIR3142	0	0.557756
RP11-449D8.1	0	0.556928
RP1-207H1.3	0	0.555204
RNU6-1091P	0	0.554059
MIR4764	0	0.553007
CTD-2152M20.2	0	0.55243
AP000280.66	0	0.551406
CTD-2021H9.1	0	0.551214
EHF.1	0	0.550815
LRRC49.1	0	0.550621
RF00012.2	0	0.550408
C12orf65	0	0.549317
RP11-456A18.1	0	0.548866
NWD1	0	0.548721
CTC-575C13.4	0	0.547947
TRDD3	0	0.547348
C21orf131	0	0.547054
FAM69A	0	0.546916
DDO	0	0.546747
MRAP	0	0.54661
RP11-815N9.2	0	0.544621
CTD-2201E9.4	0	0.544493
RP11-475C16.2	0	0.544325
MAGI2	0	0.544059
GAPDHP72	0	0.543563
MIR4770	0	0.542912
TAB2.1	0	0.542437
XPO7.1	0	0.542342
CCL24	0	0.541748
RP11-561I11.4	0	0.541721
RP11-522M21.2	0	0.540274
MIR4446	0	0.539789
TRAJ27	0	0.539134
TRAV15	0	0.537522
RNY4P24	0	0.537069
RNF43	0	0.536001
AL133243.4	0	0.535134
RP11-63E9.1	0	0.534124
RF00026	0	0.533595
RP4-631H13.4	0	0.533305
RNU6-667P	0	0.532864
RP11-138D23.2	0	0.532707
RP5-916O11.3	0	0.532634
ASPH	0	0.5323
RP11-367J7.4	0	0.531607
RP11-116D17.2	0	0.531605
RNU6-1228P	0	0.531408
RP11-5N23.2	0	0.531122
RP11-44K6.5	0	0.531015
RPL7P47	0	0.530769
RP1-90G24.11	0	0.530472
RP11-91K8.1	0	0.530427
CCDC102B.1	0	0.530303
RP1-124C6.1	0	0.529524
RP11-810C20.1.1	0	0.529145
RNF219-AS1	0	0.529065
FAM20A	0	0.528885
IL33	0	0.528758
GUCA1A	0	0.528006
CTD-2506J14.1	0	0.527802
POSTN	0	0.526908
THSD7B.1	0	0.526033
AC073333.8	0	0.525863
TNIP3	0	0.524374
RP4-675G8.3	0	0.52205
RP11-544K18.2	0	0.521986
RP4-777O23.1	0	0.521867
RN7SL587P	0	0.521054
RP5-1100I6.2	0	0.52094
RP11-391J2.1	0	0.520615
SLN	0	0.519955
RP11-321G12.1	0	0.518902
RP11-555H7.2	0	0.518191
MAP1LC3A	0	0.517972
SYCE3	0	0.517397
RP11-36I17.2	0	0.51726
RP11-67L2.2	0	0.516798
GRHL3	0	0.516634
MIR4464	0	0.516114
RP11-568G20.2	0	0.515732
CCR2	0	0.515472
LITAF.1	0	0.515255
IFIT1	0	0.514922
GSN	0	0.513192
RP3-445O10.1	0	0.512996
CTC-304I17.6	0	0.512972
CTB-147N14.4	0	0.512958
RP11-138B9.1	0	0.512466
EMP2	0	0.512205
ATXN10.1	0	0.511446
RP11-269F21.1	0	0.511287
TMC3	0	0.511032
RP11-477N12.6	0	0.510752
C1orf185	0	0.510637
VIL1	0	0.510294
ITPR1.1	0	0.510259
FGF3.1	0	0.509762
WDR49	0	0.509322
RP11-513M1.1	0	0.509215
RP11-164P12.5	0	0.508926
OR5B3	0	0.508699
GS1-124K5.12.1	0	0.508234
CLEC2B	0	0.506743
SEMA6A	0	0.506352
TTN	0	0.505469
RNU6-14P	0	0.50537
C6orf52	0	0.505113
SULT1E1	0	0.504941
ADD1.1	0	0.504844
RP11-641A6.6	0	0.504711
RP11-16N2.1	0	0.504449
RPL30P14	0	0.504312
RNU6-823P	0	0.503437
RP11-34C15.2	0	0.502388
KRTAP13-1	0	0.502263
RP11-324P9.1	0	0.502194
RPL34P29	0	0.501986
RP11-493L12.4	0	0.501661
SPG20.2	0	0.501611
BZW2	0	0.501095
RPE65	0	0.501016
AC009965.2	0	0.500187
XXbac-BPG118E17.6	0	0.500014
RP4-654J19.1	0	0.499879
NCOA7.2	0	0.499873
EPHB2.1	0	0.499564
SLN.1	0	0.499315
IFIT2	0	0.499267
RP11-326A13.3	0	0.499254
RP11-571I18.4	0	0.498295
SLC26A7.1	0	0.498255
CTD-2380F24.1	0	0.498173
PHKG1	0	0.498068
TFPI	0	0.497953
RP11-1012E15.2	0	0.49787
RP11-776K3.1	0	0.497744
UNC13C	0	0.497735
RP1-167O22.1	0	0.497693
SLCO1C1	0	0.497647
SPINK1	0	0.497352
RP11-297L17.6	0	0.496813
RP11-318G21.3	0	0.496523
RN7SKP14	0	0.495884
RP11-667K14.5	0	0.495652
RNU6-117P	0	0.495525
MST1L	0	0.495131
RP11-544A12.4	0	0.495026
CTA-398F10.1	0	0.494866
RP11-281A20.2	0	0.493931
SLITRK2.1	0	0.493927
MAP2K1.1	0	0.493825
RIPPLY1	0	0.493693
RF00019.8	0	0.493649
HSD11B1	0	0.493313
RNU6-565P	0	0.493083
CTD-2509G16.5.1	0	0.492595
RP11-26L20.5	0	0.49177
AC068138.1	0	0.491431
AC009477.6	0	0.491134
GPR22	0	0.491003
METTL21C	0	0.490164
LTF	0	0.48983
RN7SL244P	0	0.489711
AC091969.1	0	0.489546
RP11-160H22.4	0	0.488984
RP11-489E7.1	0	0.488809
CD24L4	0	0.488511
RNU6-884P	0	0.48833
RP1-154K9.2	0	0.488314
RP11-499F3.1	0	0.488197
HAMP.1	0	0.487714
RP5-833A20.1	0	0.487505
AP000472.2	0	0.487115
LINC00189	0	0.486979
RP11-327P2.6	0	0.486709
RP11-197N18.8	0	0.486704
U95743.1	0	0.486464
LAMB3	0	0.486347
RF00019.27	0	0.486049
EP400NL.1	0	0.485986
RPS15AP5	0	0.48575
ATP13A4	0	0.48517
AC008069.1	0	0.485111
RP11-187E13.3	0	0.485083
RP11-624J12.1	0	0.485021
RP11-562A8.3	0	0.484653
CTD-2050B12.2.1	0	0.484643
RP11-400K9.4	0	0.484288
PPP2R5A.1	0	0.484271
LINC00052	0	0.483797
C9orf3.1	0	0.483688
RP6-91H8.2	0	0.483422
RP11-142J21.2	0	0.483347
AGTR1.1	0	0.483204
AC009158.1	0	0.482848
OSCP1	0	0.482554
RP11-68I3.2	0	0.482508
SEPP1	0	0.482507
SH3KBP1.1	0	0.482489
RP11-212D19.5	0	0.482
RTP2	0	0.481804
RP4-712E4.4	0	0.481643
AP000884.4	0	0.481313
AC034110.1	0	0.48096
RP11-61G23.1	0	0.480814
RP11-702B10.1	0	0.480762
RNU6-277P	0	0.480605
AC079612.1	0	0.480573
PCDHA1	0	0.48004
TMC1	0	0.479886
RP11-330C7.1	0	0.479583
RP6-11O7.2	0	0.479251
LINC00165	0	0.479233
MIR206	0	0.479127
RP11-793E15.1	0	0.479054
RP11-57H24.1	0	0.478998
SH2D3A	0	0.478863
B3GNT2.1	0	0.478715
PM20D2	0	0.47868
RF00017.1	0	0.478289
CTD-2547L16.2	0	0.478036
RP11-665C14.2	0	0.477784
MFF.1	0	0.477569
RP11-250B2.4	0	0.477386
RP11-515O17.2	0	0.477121
MTMR3.1	0	0.477049
RP11-37B2.1	0	0.477047
RF00019.79	0	0.476868
RP11-789C17.1	0	0.476679
AKAP14	0	0.476578
RP4-715N11.2	0	0.476512
FOXP2.4	0	0.476272
OARD1	0	0.475739
TRPV3	0	0.475708
HNF4G.1	0	0.475373
Z99756.1	0	0.475264
RP11-335I12.2	0	0.475145
RP11-302K17.3	0	0.475068
KRTAP13P1	0	0.475053
RP4-806M20.3	0	0.474985
RP11-343C2.9	0	0.474868
TNFSF13B	0	0.474653
TRAJ32.1	0	0.474403
RP4-718N17.2	0	0.474204
RP4-668G5.1	0	0.473719
CTB-52I2.4.2	0	0.473379
DBNDD1.1	0	0.473318
RP11-266E6.3	0	0.473231
RP11-107N7.1	0	0.47319
RP11-459E5.1	0	0.473187
RP11-476O21.1.1	0	0.473173
RP11-21G15.1	0	0.473148
NLRP10	0	0.473023
SP110	0	0.472956
RP11-575I8.1	0	0.472782
RP11-567O18.1	0	0.472643
RP5-872K7.8	0	0.472571
DMD.3	0	0.472549
CTC-471C19.2	0	0.472511
RP11-32D16.1	0	0.4725
CTC-455F18.3	0	0.472324
AC005703.2	0	0.471913
RP11-1123I8.1	0	0.471779
RP11-187E13.1	0	0.471644
RNA5SP223	0	0.471495
RP11-116D2.1	0	0.471255
EBF2	0	0.470849
SLA	0	0.470593
RP11-184I16.2	0	0.470503
NUDT13	0	0.470454
RP11-320P7.2	0	0.47031
RP11-374F3.4	0	0.470118
SOSTDC1	0	0.470061
RF00019.95	0	0.470001
RP11-597D13.9	0	0.469966
CTC-297N7.9	0	0.46979
RSL24D1P11	0	0.469751
RF02173	0	0.469692
RP11-430M15.1	0	0.469537
TRAJ57	0	0.469365
HMGB1P8	0	0.469291
ZBTB20.4	0	0.468921
RP11-61G23.2	0	0.46885
RP1-151B14.9	0	0.468675
RP11-212J19.1	0	0.468623
RP11-108K3.4	0	0.468537
RNU6-250P	0	0.468423
AP003068.22	0	0.46835
RP1-86D1.5	0	0.46829
GHRL	0	0.468223
APBB2.1	0	0.467794
CHRNA5	0	0.467681
SHH	0	0.467591
CCSER2.1	0	0.467411
CTC-458G6.2	0	0.467233
MIR3973	0	0.467223
TDO2	0	0.467184
RP11-679B17.2	0	0.467053
MIR3612	0	0.466971
SGIP1.2	0	0.466961
RF00019.35	0	0.466742
RP11-730A19.9	0	0.46638
DRD3	0	0.466293
CCSAP	0	0.46611
PPP1R16B	0	0.466053
RP11-557H15.5	0	0.465883
RP11-265D17.2	0	0.465766
RP11-77K12.3	0	0.465766
ATP8B5P.1	0	0.465441
MLIP.1	0	0.465361
EVI5L.1	0	0.465222
C22orf34.1	0	0.464937
RP11-64I17.1	0	0.464867
RP1-37J18.2.1	0	0.464238
GHRL.1	0	0.464163
AC093639.1	0	0.46415
RNU6-758P	0	0.46408
RP11-191F9.3	0	0.464052
FAM49A.1	0	0.463766
LPA	0	0.46273
RP11-667K14.5.1	0	0.462687
SCGB2B2	0	0.462514
KRT80	0	0.462376
ACSM1	0	0.462351
RNU6-939P	0	0.462282
COL28A1	0	0.462249
SEMA4D	0	0.462158
TRAK1.2	0	0.462149
RP11-6I2.4	0	0.462141
RP11-3J10.4	0	0.4619
FADS6	0	0.461895
RP11-298E2.2	0	0.461892
RP11-21L1.1	0	0.461886
RP11-511B23.1	0	0.461853
RN7SKP92	0	0.461845
RP11-620J15.1	0	0.46183
PCAT1.2	0	0.461754
RNU6-308P	0	0.46159
RN7SL236P	0	0.461482
RP4-597A16.2	0	0.461321
RP11-431D12.1	0	0.461071
MSANTD1.1	0	0.46103
RP11-143J24.1.1	0	0.460804
RP11-48G14.1	0	0.460669
NPFF	0	0.460497
CTC-422A18.2	0	0.460468
FAM87B	0	0.460452
RNA5SP349	0	0.460377
RP11-637C24.2.1	0	0.460302
RP11-503C24.2	0	0.460259
TFR2.1	0	0.460171
RNY3P11	0	0.459894
RP11-776A13.3	0	0.459501
RF00019.32	0	0.459447
IQCA1.1	0	0.459338
BCAR3.2	0	0.45933
ANGPTL1	0	0.459294
CSGALNACT1	0	0.459283
RP11-536K7.3	0	0.459188
RP6-191P20.4	0	0.459142
SORCS1	0	0.458752
FGF3	0	0.458735
RNF17	0	0.458692
AC021218.2	0	0.458488
RP4-809F18.1	0	0.458401
RYR1	0	0.458207
RP11-44M6.1	0	0.458094
BANCR	0	0.457934
LINC00539.1	0	0.457892
PPL	0	0.457862
RP11-410C4.4	0	0.457689
RNU6-1028P	0	0.457652
RP11-375F2.2	0	0.457417
SH2D4B	0	0.457404
SV2B.1	0	0.457339
CTD-3073N11.5	0	0.457055
KB-1930G5.3	0	0.456819
MIR455	0	0.456796
LRRC52	0	0.456761
AC009506.2	0	0.456746
ZBTB20.3	0	0.45663
ZBTB46	0	0.456493
TFDP2.1	0	0.456302
ABCA12	0	0.456034
RP11-17H4.2	0	0.455632
RP11-38O14.6	0	0.455441
CALN1	0	0.455366
RP11-98J9.1	0	0.455244
RP11-390P24.1	0	0.455237
CTD-2074D8.1	0	0.454865
PHACTR4	0	0.454504
RP11-674N8.1	0	0.454499
FAM180B	0	0.45445
FAM83F	0	0.454285
FAM222A.1	0	0.454131
RN7SL480P	0	0.454126
RP11-71N10.1	0	0.454069
RP11-161I2.1	0	0.453911
RP11-351O1.3	0	0.45391
HMGB3L1	0	0.453902
MIR3619	0	0.453896
RNU6-628P	0	0.453856
MIR4513	0	0.453827
RP11-174O3.3	0	0.453734
RP11-76C10.4	0	0.453724
C1QTNF3	0	0.453494
RP11-433J20.2	0	0.453231
KIAA0513.1	0	0.453217
C7orf77.1	0	0.453205
RP11-309E23.2	0	0.453182
AF064858.8	0	0.453115
CXCL8	0	0.453055
RP11-324J3.1	0	0.453038
MIR548AO	0	0.452899
GPX8	0	0.452726
RP11-397C12.1	0	0.452474
AC093690.1	0	0.452412
LA16c-325D7.1	0	0.452222
RP11-571O6.2	0	0.452221
RNU4-49P	0	0.452211
RNU6-626P	0	0.45221
LL22NC03-30E12.13	0	0.452107
RP11-706J10.1	0	0.452039
CTC-218H9.1	0	0.451699
SCN1A	0	0.45169
TRIP6	0	0.451648
AC018682.7	0	0.451573
RP4-657D16.5	0	0.451545
DMD.2	0	0.45152
AC093381.2	0	0.451479
RP11-266O8.1.1	0	0.451447
RPL17P33	0	0.451423
IGKV1OR22-1	0	0.451415
ABCA8	0	0.451384
AC002407.3	0	0.451372
RP4-742J24.2	0	0.451336
MIR6802	0	0.451334
SNORA30B	0	0.451327
RP11-862L9.3.3	0	0.451245
FERMT3.1	0	0.451197
APOBEC3F	0	0.450945
RP11-103J8.1	0	0.450903
RP11-98H4.4	0	0.450844
MIR3163	0	0.45068
RP11-129O7.2.1	0	0.450615
KRTAP11-1	0	0.450568
BTNL9	0	0.450495
ABCA9	0	0.450388
GALNT14	0	0.450377
LINC01395	0	0.450334
RP11-795A2.3	0	0.45031
RP3-394A18.1	0	0.450257
RP11-81H14.2	0	0.450103
C10orf55	0	0.449893
RP11-321P16.1	0	0.449756
RP11-152O14.4.1	0	0.449736
GRM4	0	0.449703
ACTBP6	0	0.449569
RP11-1191J2.2	0	0.449486
RP11-941H19.2	0	0.449255
MIR203A	0	0.449253
NKX6-2.1	0	0.449142
RP4-737A23.2	0	0.448865
RP5-827C21.1	0	0.448837
ST6GALNAC2	0	0.448787
RP11-104O19.2	0	0.448775
ST5	0	0.448757
RNA5SP404	0	0.448754
AC069513.3.1	0	0.44875
DNASE1.1	0	0.448721
NCRNA00185	0	0.448502
RP11-443B7.1	0	0.448484
RP5-1125A11.4	0	0.448448
RLBP1	0	0.44835
RP11-18M17.2	0	0.448144
GCK.2	0	0.448132
EPHB1.1	0	0.447868
RP11-973F15.1	0	0.447761
VWA8	0	0.447754
MIR133A1	0	0.447641
RP11-302M6.5	0	0.447629
CTC-359M8.1	0	0.447613
CTC-207P7.1	0	0.447581
SCMH1.2	0	0.44752
PLPP2	0	0.447399
CTD-2017C7.3	0	0.447292
TCEB1P22	0	0.447194
RP11-46E17.6	0	0.447074
OARD1.1	0	0.447062
RP11-578B16.1	0	0.446942
C1QTNF1.2	0	0.446905
CTC-348L14.1	0	0.446814
GRHL2.1	0	0.446812
RP11-509J21.2	0	0.446799
DICER1	0	0.446762
SLC23A2.1	0	0.44676
CTB-134H23.3	0	0.446745
CCDC102B	0	0.446535
RP11-447M12.3	0	0.446523
RP11-411K7.1	0	0.446511
RP3-380E11.2	0	0.446299
CTA-360L10.1.1	0	0.446298
GNG8	0	0.446277
AC074093.1	0	0.446255
VGLL4.1	0	0.446192
RP5-1177I5.3	0	0.446094
CTXN3	0	0.445987
DTNA.3	0	0.44593
METTL24	0	0.44574
RP11-566E18.1	0	0.445358
RP11-103H7.2	0	0.445304
MPP7.1	0	0.445277
RP11-469N6.1	0	0.444905
RP11-739N20.2	0	0.444803
RP11-58K22.1.1	0	0.444762
TNFSF13	0	0.44475
R3HDM2	0	0.444727
CLUL1	0	0.44469
RP11-862G15.1	0	0.444668
RP11-771K4.3	0	0.444596
HIF3A.1	0	0.444374
AC058791.1	0	0.444373
MIR548F5	0	0.444342
OR8Q1P	0	0.444192
RNU2-63P	0	0.444122
RP11-444J21.6	0	0.444108
CELF6.1	0	0.444096
DTNBP1	0	0.444092
ADARB2	0	0.443951
NKX1-1	0	0.443889
RP11-569O4.8	0	0.443721
RP11-676J12.8	0	0.44372
AC087499.9	0	0.44369
TRAJ49	0	0.443607
RP11-443O13.3	0	0.443511
AL845154.2	0	0.443392
GREB1	0	0.44339
IQSEC2.1	0	0.443203
NPTN-IT1	0	0.443154
CTA-31J9.2	0	0.443112
VIPR2	0	0.44299
IFLTD1.1	0	0.442774
CTB-52I2.3	0	0.442643
RP11-478J18.1	0	0.442622
RP11-371A22.1	0	0.442473
RASIP1.1	0	0.44228
CTC-458I2.2	0	0.442206
OR8B9P	0	0.442205
CACNB2.2	0	0.442173
RP3-330O12.5	0	0.442166
MIR6788	0	0.442135
ANKFN1	0	0.442123
RP11-3J11.1	0	0.442101
RP11-430C7.4	0	0.441979
SPTAN1.1	0	0.441967
STRA6.2	0	0.44174
RP11-146P2.1	0	0.441581
TNIP3.1	0	0.441577
CTD-3006G17.2	0	0.441565
IFNLR1	0	0.441369
RNU6-1233P.1	0	0.441345
ANKRD65	0	0.441183
AC012593.1	0	0.441087
RNU6-469P	0	0.44098
RP11-700H6.4	0	0.440921
NFIB	0	0.44075
FTCDNL1.1	0	0.440703
SH2D3C.1	0	0.440652
MIR6129	0	0.440514
RP11-65J3.15	0	0.440513
ARHGEF15	0	0.440478
PLOD2	0	0.440434
RP13-401N8.7	0	0.440244
MOV10L1	0	0.440183
RP11-308N19.1	0	0.440162
AC011286.1	0	0.439918
XXbac-BPG32J3.18	0	0.439869
RP11-234G16.5	0	0.439807
RP11-521C20.3	0	0.43968
RP11-174G17.3	0	0.439677
AC005264.2	0	0.43962
DGKD.1	0	0.43951
NXNL2	0	0.439309
RP11-486E2.1	0	0.43908
RN7SL665P	0	0.439021
RP11-830F9.7	0	0.438939
ITPKB.1	0	0.438909
CTD-3162L10.1	0	0.438872
RP1-140K8.5	0	0.438768
CDH2	0	0.438661
APOBEC3A	0	0.438626
RP11-740D6.3	0	0.438348
RNU7-9P	0	0.438303
UGT1A1	0	0.438283
PGM1.1	0	0.438274
ZNF423.1	0	0.438184
ANGPT4	0	0.438139
CMP21-T1230.1	0	0.438072
NOL4	0	0.438042
RP11-280O1.2	0	0.438012
MEF2C	0	0.438011
BRD7P1	0	0.437998
OR2B11.1	0	0.43778
XXyac-YM21GA2.3	0	0.437659
RP5-981O7.2	0	0.437552
RP11-429E11.3	0	0.437496
AP000770.2	0	0.437429
SERPINA12	0	0.437353
RP11-348N5.7	0	0.437281
EMP1	0	0.437227
RP11-526P6.1	0	0.437184
ZNF385B	0	0.43711
PPFIA2.1	0	0.437076
RP5-1086K13.1	0	0.437054
RP11-618M23.3	0	0.43699
RNA5SP53	0	0.436863
AGT	0	0.436853
RP11-290K4.1	0	0.436824
PTK2.3	0	0.436715
RP11-395B7.2	0	0.436713
RP11-480C22.1	0	0.436628
NNMT.1	0	0.436599
LPL	0	0.436574
RP11-543H12.1	0	0.43657
LL09NC01-254D11.1	0	0.436522
AC002511.3	0	0.436514
AC007349.7	0	0.436391
RP11-1018J8.3	0	0.43639
CTB-186G2.1	0	0.436241
RP1-130L23.1	0	0.436156
MAP2K5.1	0	0.436025
SNORA74C-1	0	0.435991
NOS1	0	0.435818
MEOX1	0	0.435675
RP11-35J23.1	0	0.435555
RP11-343H5.4	0	0.435496
RP11-131L12.3	0	0.43546
FOXP1.2	0	0.435428
CTD-2536I1.1	0	0.435268
RP11-409K20.6	0	0.435237
MIR4720	0	0.435196
TMEM40	0	0.435185
WI2-2373I1.1	0	0.435125
PRTN3	0	0.434962
RP11-306O13.1	0	0.434835
AC027601.1	0	0.434731
BCAR3.1	0	0.43469
RP11-757G1.5	0	0.434683
AC093822.1.1	0	0.434651
RP11-382A20.4	0	0.434562
RP11-404O13.5	0	0.434532
IL20	0	0.434478
AC093726.6	0	0.434302
PADI6	0	0.434301
ARHGAP32.1	0	0.434264
RP11-452L6.8	0	0.434218
TMEM100	0	0.434204
MAN1C1.1	0	0.43406
RP4-736L20.4	0	0.433901
IQSEC2	0	0.433874
RF00019.2	0	0.433841
RP11-295P9.3	0	0.433736
CASQ1.1	0	0.433594
C16orf62.1	0	0.433564
ALOX5AP.1	0	0.433478
ADORA2A	0	0.433402
MIR4317	0	0.433297
RP11-168A11.1	0	0.433287
CREB5.2	0	0.433206
RP1-186E20.2	0	0.433203
MYLK2	0	0.433105
KRT36	0	0.433098
METTL7A	0	0.433083
GRAMD1B.5	0	0.433034
AC073635.5.1	0	0.432989
RP11-96L14.8	0	0.432978
RP11-449J10.1	0	0.432976
TRIM29	0	0.432941
RP11-231N3.1	0	0.432923
IFI44L	0	0.432878
RGS20	0	0.432785
SCG2	0	0.432694
TSTD1	0	0.432671
RP11-762H8.4	0	0.432571
MAGI2.2	0	0.432532
CTD-2224J9.8	0	0.432522
GFRA3.1	0	0.432503
FAP	0	0.43248
TMEM237.1	0	0.432369
CP	0	0.432329
RP11-63A11.1	0	0.432268
RP11-798K3.4	0	0.432268
RP11-54C4.2	0	0.432204
CROCCP3	0	0.432106
RP11-61G23.2.1	0	0.432072
RP11-275H4.1	0	0.432046
RP3-357I16.1	0	0.43199
BANF2	0	0.431975
PLCH1.1	0	0.431894
TRAJ52	0	0.431753
MYLK3.1	0	0.431661
RP11-218C14.6.1	0	0.431653
RNU2-56P	0	0.431631
MGP	0	0.431395
SLC15A2	0	0.431369
RP11-127O4.3	0	0.431323
CTC-326K19.6	0	0.431278
B3GNT3	0	0.431258
RP11-442N1.1	0	0.431158
ST7OT2.2	0	0.431141
TRAJ38	0	0.431131
GSG1	0	0.431118
OPN3.1	0	0.431093
RP11-1260E13.1	0	0.431062
MIR4296.1	0	0.430962
HBM	0	0.430916
DBN1	0	0.430777
RF02150	0	0.430722
C16orf97.1	0	0.430692
ARHGDIB	0	0.430678
RNA5SP40	0	0.43065
MIR34AHG	0	0.430622
PCDHB11	0	0.430567
RP11-63E5.8	0	0.43048
C19orf76	0	0.43043
RP11-767C1.2	0	0.430411
CCL26	0	0.430252
RP11-363P13.1.1	0	0.430199
RP11-134N1.2	0	0.430157
AP005135.2.1	0	0.430131
SLFNL1	0	0.43013
MSRA.1	0	0.4301
CCDC149.1	0	0.430096
AC012360.6	0	0.430088
HBS1L	0	0.430066
CTD-2377D24.6	0	0.429943
CASQ1	0	0.429895
KIF1B.2	0	0.429882
TRBV6-6	0	0.429756
SMIM19.1	0	0.429751
SPI1	0	0.429713
MCTP1	0	0.429669
UBE2HP.1	0	0.429574
PCK1	0	0.42956
MSS51	0	0.429517
MC2R	0	0.429468
RP11-567J20.1	0	0.429422
RFFL	0	0.429358
RP11-340B18.1	0	0.429348
BMPR1B.2	0	0.42934
FAM163B	0	0.429261
RP11-806J6.1	0	0.429235
WI2-87327B8.1	0	0.42921
PIK3R6.2	0	0.429189
IL4I1	0	0.429111
F11	0	0.429047
RP11-353N4.5	0	0.429034
C12orf79	0	0.429012
SFTA2	0	0.428941
RP11-474C8.3	0	0.428929
IL19	0	0.428909
RP3-523C21.1.1	0	0.428906
RP11-138H8.2	0	0.428902
BCOR.1	0	0.428874
SLC27A3	0	0.428858
PLCH1.2	0	0.428829
ANK3.1	0	0.428788
CAB39L	0	0.428671
RP11-205K6.2.1	0	0.428607
RP11-685A21.1	0	0.428563
SNORA80D	0	0.428462
PCA3.1	0	0.428461
DNAH5	0	0.428361
BTF3P14	0	0.428316
CLNK	0	0.428255
NPAS1	0	0.428227
RP5-848E13.5	0	0.428211
RP11-355N15.2	0	0.428027
CCL19	0	0.428025
GRB10.1	0	0.427947
RP11-593B8.3	0	0.427862
MIR1253	0	0.427803
RF00019.53	0	0.427479
ECM2	0	0.427422
STAT4	0	0.427393
RNU6-653P	0	0.427346
SOX9-AS1.3	0	0.427344
CTD-2647L4.5	0	0.427279
OPRK1	0	0.427239
ACP5.1	0	0.42706
RP11-120K18.2	0	0.427017
RP1-81D8.4	0	0.426862
RP11-395I6.2	0	0.426849
KIAA1456	0	0.42684
SPATA31E1	0	0.426699
PRR35	0	0.426682
RP11-375A5.1	0	0.426671
RP11-5K16.3	0	0.426589
RP11-349J5.2	0	0.42651
GPR26	0	0.426361
IL6ST.1	0	0.426253
RP11-439E19.7	0	0.426212
RP11-35O15.2	0	0.426183
OXCT1.1	0	0.426127
ANO9.1	0	0.426058
TSPAN16	0	0.426014
RP11-543E8.2	0	0.426012
RP11-40C11.2	0	0.425976
RP4-639J15.2	0	0.425941
RP11-103H7.3.1	0	0.425928
C1orf189	0	0.425909
RF01951	0	0.425895
RASA4	0	0.425785
MYLK3.2	0	0.425768
RP3-429O6.1	0	0.42555
RP11-300M6.1	0	0.425467
TACSTD2	0	0.425453
SNORD126	0	0.425406
NEFL.1	0	0.425398
IL1RN	0	0.425373
PARD3	0	0.42529
TMCO5B	0	0.425194
UBE3A	0	0.425193
MYLK3	0	0.425184
CYP4F11.1	0	0.425173
AC012442.5	0	0.42515
PTPRVP.1	0	0.42513
SAMMSON	0	0.425095
RP11-354P17.10	0	0.425069
AP000569.9	0	0.424934
SYNPR	0	0.424919
RP3-497J21.1	0	0.42488
BTBD3.2	0	0.424872
RF00019.80	0	0.424843
AF131215.4	0	0.424716
RP11-346D14.1	0	0.424704
HCN1.1	0	0.424673
ABLIM1.1	0	0.424584
TBX4.1	0	0.42458
RP11-552E20.1	0	0.424548
XXbac-BPG248L24.10	0	0.424505
RP11-153I24.4	0	0.424473
CER1	0	0.424459
MEI1	0	0.424422
TRPM3.1	0	0.424402
P2RX2	0	0.42429
ZPLD1	0	0.424278
UTF1	0	0.424266
RP11-406H4.1	0	0.424228
RP11-662J14.1	0	0.424207
CTA-941F9.9	0	0.424108
RP11-114H24.2	0	0.424083
AC006509.8	0	0.424079
GAS2L3.2	0	0.424034
GNAL	0	0.424033
MIR2278	0	0.423902
FXYD5	0	0.423884
RP11-666A20.3	0	0.423774
ADH1C	0	0.423754
RP4-784A16.2	0	0.423668
RN7SL178P	0	0.423546
RP11-22H5.1	0	0.423535
CABP4	0	0.423446
RP11-42I10.3	0	0.423359
C20orf195	0	0.423352
SLC6A4	0	0.423351
CNIH3	0	0.423315
RP11-113K21.2	0	0.423268
CRYBG2	0	0.423176
AC034187.2	0	0.422987
BEST3.1	0	0.42297
HAS1	0	0.422955
RP11-895K13.2	0	0.422844
HRH2	0	0.422762
RP11-129B22.1	0	0.422715
RP11-76E17.1	0	0.422632
RP11-48F14.2	0	0.422533
OR14L1P	0	0.422499
SETD7.1	0	0.422195
AC114273.3	0	0.422158
ADAMTS18	0	0.422151
RP11-486M23.1	0	0.422108
LTF.1	0	0.422055
RP11-327J17.3	0	0.422033
AC131056.3	0	0.422014
RP11-565J7.1	0	0.421985
AC004744.3	0	0.421946
SPARCL1.1	0	0.421932
RNA5SP430	0	0.421921
RP1-121G13.2	0	0.421904
RP5-860F19.8	0	0.421867
AC092155.4.1	0	0.42183
PPP6R1	0	0.42179
TMEM132D	0	0.421747
RP11-109E12.8	0	0.421738
RP11-638I2.6	0	0.421737
CCDC172	0	0.421721
RNU1-8P.1	0	0.421709
HTATSF1P2	0	0.421655
SLC6A7	0	0.421647
RP11-36N20.1	0	0.421615
RP11-358H9.1	0	0.421615
RP4-734G22.3	0	0.421539
GFAP.1	0	0.421533
RP11-294J22.6	0	0.421518
RP11-117D22.2	0	0.421484
RP5-1181K21.2	0	0.421443
SNX29P2	0	0.421395
RP11-20I20.2	0	0.421381
POU5F1	0	0.421261
SPTAN1	0	0.421202
RP3-523C21.3	0	0.42117
RABGAP1L.2	0	0.421148
RP11-432I13.5	0	0.42108
KRT72	0	0.421055
EPHA10	0	0.421028
PCDHB15	0	0.420946
SLC12A8.1	0	0.420857
UTRN	0	0.420829
ATP2C2	0	0.42079
DNAJB6.1	0	0.420656
FNDC9	0	0.420636
AC131097.4.2	0	0.420603
RP11-444A22.1	0	0.420569
RP11-58D2.1.1	0	0.420563
RP11-196B3.4	0	0.420541
RP11-165M6.1	0	0.420539
CALB2	0	0.420405
RP11-576N17.5	0	0.420399
LENG9	0	0.42038
ZFAND6.1	0	0.42034
RP11-113E21.1	0	0.420229
RP11-108F13.2	0	0.420228
ZNF702P.1	0	0.420203
FAM110D	0	0.420119
RP11-692N5.2	0	0.420038
RP11-132A1.4	0	0.420026
PAX6.4	0	0.419999
AC023115.2.1	0	0.419926
MBP.2	0	0.419888
RNU4-91P	0	0.419849
CTB-89H12.4	0	0.419837
AP001063.1	0	0.419812
RNA5SP430.1	0	0.419783
RP11-725G5.2	0	0.41975
DCLK1.1	0	0.419741
SPATC1	0	0.41972
PLAUR	0	0.419717
RP11-290L1.4	0	0.419669
MIR6073	0	0.419654
RP11-121E16.1	0	0.41952
CAPN14	0	0.41948
AC138649.1	0	0.419446
RPS2P46	0	0.419395
RP11-318M2.3	0	0.419383
ROBO4.1	0	0.419347
LIFR	0	0.419316
RP3-370M22.8	0	0.419316
CD19	0	0.419314
RP11-284F21.10	0	0.419313
RP11-744J10.3	0	0.419274
RP11-795F19.1	0	0.41926
SEC14L5	0	0.419218
TMPRSS7	0	0.419179
RP11-88J6.1.1	0	0.419111
TMEM59L	0	0.419068
AP000892.8	0	0.419035
GALR1	0	0.41886
AJUBA	0	0.418724
OXER1	0	0.418648
MAGI1-AS1	0	0.41864
SLC2A2	0	0.418631
RP11-366L20.3	0	0.418578
AF038458.5	0	0.418562
AC018839.1	0	0.418523
LOC100127976	0	0.418475
TJP2.2	0	0.418466
RGS10	0	0.418385
RP11-477J21.6	0	0.418335
WWP2.1	0	0.418321
RP11-136I14.4	0	0.418232
C20orf100.2	0	0.418122
AC012499.1	0	0.41801
AC008691.1	0	0.417974
RP5-1028K7.3	0	0.417956
RP11-353N14.3	0	0.417954
RF02127	0	0.417911
RP11-267I18.1	0	0.417616
STRA6	0	0.417398
RNU6-494P	0	0.417383
AKNAD1	0	0.417363
C1orf198.2	0	0.417267
RP11-458K10.1	0	0.417251
SYT16	0	0.417145
RP11-65F13.2	0	0.417131
PCDHB10	0	0.417087
HOXB-AS3	0	0.417083
GPR157	0	0.417035
PRMT8	0	0.416979
LINC00689	0	0.41694
HECW2.1	0	0.416933
RP11-286B14.2	0	0.416824
TCF4.1	0	0.416816
RP11-613D13.7	0	0.416806
RBM44	0	0.41673
RFTN1	0	0.416692
RP11-696D21.2	0	0.41656
AC016696.1	0	0.416498
SLC22A31	0	0.41637
FFAR2.1	0	0.416313
CUZD1	0	0.416256
RP11-118G23.3	0	0.416216
RP11-2I17.4.1	0	0.41614
RP11-565N2.2	0	0.416135
RP11-519G16.3.2	0	0.416076
TTC39A.1	0	0.416052
MIR326	0	0.41605
CD9.1	0	0.416044
SLA.1	0	0.416036
RP13-465B17.3	0	0.415996
C1QB	0	0.415937
RP11-203E14.1	0	0.415927
RP11-430H10.3	0	0.415763
SDS	0	0.415762
RP11-654C20.1	0	0.415741
AC096918.1	0	0.415667
C22orf31	0	0.41563
TRBV6-5	0	0.415615
RP5-866L20.1	0	0.415611
RP11-4C20.4	0	0.415552
PRSS30P	0	0.415548
SBNO2	0	0.415457
RP1-90J20.2	0	0.415429
GBA	0	0.415334
MIR5006	0	0.415328
SLAIN1.3	0	0.415289
LRRC41	0	0.41528
LTBP3	0	0.415278
SSTR4	0	0.4152
PAPLN	0	0.415174
AF121897.4	0	0.415171
TNNI3	0	0.415166
CTA-85E5.8	0	0.415101
RP11-403P17.2	0	0.415099
DCLK1	0	0.415089
NOCT	0	0.415045
RP11-297L17.4	0	0.415018
RF00019.58	0	0.414997
RP11-122M14.1	0	0.414962
AP000281.2	0	0.414919
IRX4	0	0.41488
AC139100.3	0	0.41487
RF02208	0	0.414834
BCAT1	0	0.414833
ZNF423.2	0	0.41483
PNOC	0	0.414797
RP5-1184F4.5	0	0.41472
RP1-63G5.7	0	0.414649
RP11-131H24.5	0	0.414645
PDE4A.3	0	0.414622
CLDN4.1	0	0.414564
ICAM1	0	0.414549
DPPA4	0	0.414546
RP11-103B5.4	0	0.41447
TENM2	0	0.414469
BTN3A3	0	0.414462
TP73-AS1	0	0.414462
RP11-54F2.1	0	0.41442
C2CD4A	0	0.414415
ZFYVE1	0	0.414296
LRRC56	0	0.414228
RP11-567P19.1	0	0.414223
NRL	0	0.414218
CTD-2089N3.3	0	0.414214
RP3-523C21.1.2	0	0.414146
CTA-714B7.6	0	0.4141
RP11-417F21.1	0	0.414074
CCL2	0	0.414061
MIR378A.1	0	0.414059
RP3-448I9.2	0	0.414044
CDX2	0	0.414043
RP11-737O24.2	0	0.413982
AC078842.3	0	0.413967
CPXM2	0	0.413961
FOXL1	0	0.413924
TH	0	0.413848
COX7BP2	0	0.413719
FREM1.2	0	0.413531
KLK4	0	0.413525
LCN15	0	0.413482
RP11-14C10.5.1	0	0.413446
RNU4-18P	0	0.413398
IGKV1OR2-6	0	0.413364
RP11-62L10.1	0	0.413346
PBK	0	0.413294
GS1-393G12.12	0	0.413256
TRADD	0	0.413193
AJ011931.1	0	0.413173
RP11-44F14.2	0	0.413159
OVOL1	0	0.413141
RP11-264J4.9	0	0.413141
RP11-616L12.1	0	0.413117
TRDD2	0	0.413044
LMO3	0	0.412987
NHLH2	0	0.412982
AC008984.5	0	0.412977
ANXA2P2	0	0.412976
AC104655.2	0	0.412926
HSD17B14	0	0.412897
AC003009.1	0	0.412885
AC006014.6	0	0.41286
RP11-338L18.1	0	0.412806
CAV3	0	0.412804
KRTAP3-2	0	0.412778
AC013727.1.1	0	0.412763
ZNF229	0	0.412763
RP11-168K9.1	0	0.41274
CTC-463N11.4	0	0.412673
RNU4-91P.1	0	0.412653
RF00019.31	0	0.412653
RP11-7F17.4	0	0.41265
MIR6729	0	0.412571
TCTE1.1	0	0.412562
RP11-196G11.2	0	0.412541
OBP2A	0	0.412522
MIR29B1	0	0.412495
ZNF389.1	0	0.412485
RP13-895J2.10	0	0.412433
CTD-2195M15.2	0	0.412411
RP11-234G16.5.1	0	0.412397
PCBP3.1	0	0.41233
RN7SKP69	0	0.412242
RP5-872K7.2	0	0.412234
RP11-147N17.1	0	0.412179
TKTL1	0	0.412171
AC002306.1	0	0.412127
RP11-708B6.2	0	0.412107
FAM49B	0	0.412063
RP11-383C5.4	0	0.411983
AMPD3.1	0	0.411946
RP11-356B19.11	0	0.41191
SPTLC3	0	0.411899
ESM1	0	0.411875
AC005594.3	0	0.41186
FAM71E2	0	0.411757
RP11-1105G2.3	0	0.411746
RAPGEF5.1	0	0.411741
ITIH1	0	0.411501
RP5-1068E13.3	0	0.411423
Z84812.4	0	0.411408
RASSF5	0	0.411353
AC093726.6.1	0	0.411289
TP73.2	0	0.411237
CECR7	0	0.411176
RP11-21A7A.3	0	0.411147
RP11-193J6.1	0	0.411056
FAM19A1	0	0.410966
AC108448.3	0	0.410861
CDH4.2	0	0.410856
TEX19.1	0	0.410852
RP1-46F2.3	0	0.410749
RP4-684O24.5	0	0.410695
MLC1	0	0.410681
ARHGAP27.2	0	0.410644
CTC-788C1.2	0	0.410581
DLGAP2.1	0	0.410535
KCNQ2.1	0	0.410481
DPEP1	0	0.410465
TMEM150B	0	0.410459
CTC-736O2.1	0	0.41043
KRT83	0	0.410324
NBDY	0	0.410312
TIE1	0	0.410297
RP11-707M1.1.1	0	0.410293
LPIN1	0	0.410291
RP11-124N2.2.1	0	0.41021
RF00019.85	0	0.410194
CDH17	0	0.410166
AC107982.5	0	0.410131
TGIF1	0	0.4101
RP11-520A21.1	0	0.410059
RP11-774D14.1	0	0.410001
CBWD5	0	0.409993
RP11-718O11.1	0	0.409977
SLC1A6.1	0	0.409957
AC013470.7	0	0.409923
RP11-379I19.3	0	0.40992
HOOK1	0	0.40992
RP11-8L8.2	0	0.409804
RP11-498B4.5	0	0.409784
RP11-470L19.5	0	0.409777
TNF	0	0.409774
AL121656.4.1	0	0.409764
RP11-814P5.1.1	0	0.409763
RP11-84A14.6	0	0.409748
FYN.1	0	0.409722
S100A16	0	0.409719
RP1-301L19.1.1	0	0.409655
CTD-2037L6.2	0	0.409604
RP5-908M14.5	0	0.409594
TRAF3IP2	0	0.409561
RAD21L1	0	0.409519
TMEM108.1	0	0.409454
RNU6-883P	0	0.409438
AP001625.6	0	0.409342
RP11-468I15.1	0	0.409314
AGAP2	0	0.409306
AC118754.4	0	0.409247
RP11-307C19.3.1	0	0.409242
CPS1	0	0.409233
SLC25A34	0	0.409199
RP11-624J6.2	0	0.409171
LHX6.1	0	0.409156
MT1JP	0	0.409148
RP11-812D23.1	0	0.409132
GTDC1	0	0.40912
IRF8	0	0.409107
CTB-77H17.1	0	0.409067
RGPD8	0	0.409057
AC097467.2	0	0.409055
AC109828.1	0	0.409037
RP11-189B4.3	0	0.408997
GLIPR1	0	0.408972
C19orf84	0	0.408968
RP11-108M12.3	0	0.408945
SEPT9.1	0	0.408935
LLNLF-96A1.1	0	0.408928
ADGRE5	0	0.408904
MFSD4A	0	0.408868
MIR4660	0	0.408847
RP11-745I13.1	0	0.4088
RP11-392P7.6	0	0.408783
AC005307.3	0	0.408773
RP11-398J5.1	0	0.408762
CLDN7	0	0.408761
CTC-563A5.2	0	0.408718
RPS4XP15	0	0.408706
C1QTNF6.1	0	0.4087
RNU2-49P	0	0.408694
AC005538.2	0	0.408651
DHRS4-AS1	0	0.408561
ACOT7.1	0	0.408528
AP000344.3	0	0.408527
RP1-193H18.3	0	0.408475
RP11-385M4.1	0	0.408376
RP11-461O14.3	0	0.408366
RP11-192H23.4	0	0.408332
GRTP1.1	0	0.40829
RP11-87O11.1	0	0.408285
RP11-379B18.5	0	0.408267
GJA5	0	0.40823
RP11-893F2.18	0	0.40814
RP11-17H4.2.1	0	0.408073
KIAA0319	0	0.40807
NEUROD4	0	0.408055
HAMP	0	0.407956
GCGR	0	0.407911
RP11-1089B7.1	0	0.407897
KIAA0226L.1	0	0.407884
RTN4RL1.1	0	0.407818
PLEKHA2	0	0.407763
C1orf198	0	0.407763
SLC29A1.3	0	0.407755
AC096579.14	0	0.407747
NPTX1.1	0	0.407746
MIR1237	0	0.407744
RP11-923I11.5	0	0.407732
RP11-1252I4.2.1	0	0.407721
CTC-445B21.1	0	0.407661
CYP24A1	0	0.407655
PSD3	0	0.407634
MMP2.1	0	0.407621
RP11-1252I4.2	0	0.40761
RP11-212I21.2.1	0	0.407572
NOMO1	0	0.407516
CHRNB4	0	0.407489
SLC7A4	0	0.407488
SLC38A1.1	0	0.407441
IL18BP	0	0.407425
AC093822.1	0	0.407403
AC074290.1	0	0.407394
TRAJ35	0	0.407382
UPF3AP1	0	0.407348
MIR3649	0	0.407333
RP1-118J21.5	0	0.407301
RP11-117L5.4.1	0	0.407286
RP11-203F10.5	0	0.407284
SLC22A6	0	0.407261
P2RX5	0	0.407234
RP11-103G8.1	0	0.407197
SLFN12L	0	0.407154
RNA5SP323	0	0.407149
ZNF177	0	0.407147
RP11-121C2.3.1	0	0.407132
RP11-554A11.6	0	0.407084
PI4KAP2	0	0.407072
KIF25.1	0	0.407015
GALNT18.1	0	0.407008
NMUR2	0	0.406976
HLF.1	0	0.406907
RP11-2I17.4	0	0.406872
RP11-16B9.1	0	0.406826
GABRP	0	0.406786
RP11-399H11.2	0	0.40673
NSG1	0	0.406702
RP11-876K22.2	0	0.406665
RP5-865N13.1	0	0.406657
CEACAMP8	0	0.40664
TJAP1.2	0	0.406617
PGA5	0	0.406595
ZNF106	0	0.406504
MTCL1.3	0	0.406456
MIR370	0	0.406431
RP1-310O13.7	0	0.4064
RNU6-621P	0	0.40636
NTN5	0	0.406339
RP11-481E4.2	0	0.406326
CASC22	0	0.406312
RP11-511H9.3	0	0.406274
DACT2	0	0.406234
RP11-843B15.2	0	0.406203
LTBP1.1	0	0.406155
JUP	0	0.406138
RF00019.45	0	0.406136
AC008746.9	0	0.406052
MIR101-1	0	0.406041
CTC-482H14.5	0	0.406012
RAB37	0	0.406001
LINC01080	0	0.405912
ENTPD3	0	0.405904
MEIOC	0	0.405845
AKR1C1	0	0.405826
AC009505.2	0	0.405825
PAPLN.1	0	0.40581
RP11-599B13.9	0	0.405768
KCTD16	0	0.405659
C9orf84	0	0.405621
PIGK.1	0	0.405616
HLA-C	0	0.405586
ANAPC5	0	0.40558
ARHGEF26	0	0.405563
RP5-1068E13.4	0	0.405561
RP11-152O14.3	0	0.405543
RP11-575L16.2	0	0.405537
CABP1.2	0	0.405472
AVEN	0	0.405462
RP11-398K22.6	0	0.405425
PARVB	0	0.405356
PPP1R16B.1	0	0.405345
SPTB.1	0	0.405188
RP4-747G18.8	0	0.405111
CTD-2619J13.5	0	0.405087
LGALS12	0	0.405052
CBWD1	0	0.405043
RP11-331H2.4	0	0.405034
SLC25A37	0	0.405012
CNTNAP4	0	0.404996
FFAR3	0	0.404979
RP11-58K22.4	0	0.404937
APOBEC3D.1	0	0.404904
ADGRF3	0	0.4049
RP11-297B17.3	0	0.404882
PLAGL1.1	0	0.404836
CCR1	0	0.404836
RP3-416H24.4	0	0.404812
AC099684.1	0	0.404764
CTNNA1.1	0	0.404647
SIGLEC10	0	0.40462
RP11-349A8.3	0	0.404605
RP11-499E18.1.1	0	0.404586
IGSF11.1	0	0.404562
BTBD3.1	0	0.404529
RP11-76N22.2	0	0.404404
CTNND2	0	0.404338
CTC-276P9.1	0	0.404275
ANXA11.1	0	0.40421
TMEM179	0	0.404186
C20orf197	0	0.404092
RP11-54D18.3.1	0	0.404061
KRTAP12-3	0	0.404011
FHL3.1	0	0.403969
RP11-664I21.6	0	0.40392
RP11-197K3.1	0	0.403887
CTD-2373N4.5	0	0.403874
A4GALT	0	0.403825
ESRRB	0	0.403819
HSBP1L1	0	0.403809
HSPB7.1	0	0.403682
FAXDC2	0	0.403679
RN7SL382P	0	0.403629
RP11-70F11.8	0	0.403614
RP11-417C21.2	0	0.403588
AC144450.2	0	0.403548
CTA-992D9.6	0	0.403518
CHRNA1	0	0.403511
TNS3	0	0.403463
RP11-196E1.3	0	0.403453
MYL10	0	0.403445
PRRG1	0	0.403442
CTD-3064H18.1	0	0.403414
RNU1-8P	0	0.403387
MYH3.1	0	0.403342
RP11-883G10.1	0	0.403319
AC091493.2	0	0.403285
RP11-1195F20.2.1	0	0.403279
MIR1301	0	0.403258
RP5-827C21.2	0	0.403218
CTD-2591A1.1	0	0.403212
TUBA4A	0	0.403205
TM4SF1	0	0.403204
PRELP	0	0.403192
RP11-178F10.2	0	0.403078
RP3-399L15.3.1	0	0.403051
CTC-254B4.1	0	0.403039
TRBV7-4	0	0.402997
AC007326.10	0	0.402956
RP11-133K1.1	0	0.402941
IGF1	0	0.402931
RP1-131F15.2	0	0.402886
RP4-668E10.4	0	0.402874
ANKRD36B	0	0.402871
TRDV3	0	0.402856
ZFYVE28	0	0.402851
TCF4.4	0	0.402846
MIR4715	0	0.40284
AP002856.7	0	0.402782
POMGNT1.1	0	0.40274
RP11-458I4.2	0	0.402731
RP5-1043L13.1.3	0	0.402729
HIC1.1	0	0.402645
PCDHB3	0	0.402623
RP11-343C2.9.1	0	0.402575
DST.2	0	0.402549
AC009120.4	0	0.40253
PPM1F	0	0.402483
AC011518.2.1	0	0.402463
RP11-707G14.3	0	0.40244
RP11-684B2.3	0	0.402407
RP11-736E3.1	0	0.402393
RNU6-270P	0	0.40237
RPL12L3	0	0.402327
RP11-473A10.2	0	0.402285
RF00019.84	0	0.402281
RP11-155O18.3	0	0.40227
RP1-34B21.6	0	0.402199
TRPV1	0	0.402195
RP11-419C5.1	0	0.402163
RIN2	0	0.402148
RNU7-29P	0	0.402123
MPZ	0	0.402103
XRCC3	0	0.402098
RP11-358L22.3	0	0.402085
GRTP1	0	0.402058
RP11-165I9.8	0	0.402043
RP6-186E3.1	0	0.402041
KRTAP19-1	0	0.40201
AC079776.2	0	0.402001
ZSCAN10	0	0.401946
RP11-21I4.2	0	0.401929
AC068196.1	0	0.401925
RP4-566L20.1	0	0.401883
PBXIP1	0	0.401825
CTC-497E21.5	0	0.401748
RP11-66B24.4	0	0.401739
AUTS2.3	0	0.401722
AKNA.3	0	0.401695
TBL1X.1	0	0.401657
RP11-411B10.8	0	0.401655
MIR3926-2	0	0.401643
NFIC.2	0	0.401599
RP11-243M5.4	0	0.401576
TRBV6-1	0	0.401545
CHMP4C	0	0.40145
RP11-328K22.1	0	0.401446
MIR99AHG.2	0	0.401441
ZDHHC6	0	0.401421
CYP1A1	0	0.401421
CTD-2090I13.4	0	0.401406
AC040963.1	0	0.401386
SMIM16	0	0.401368
RF00156.2	0	0.401345
AP001442.2	0	0.401312
RP11-103H7.2.1	0	0.401262
APOB	0	0.401219
USP4.1	0	0.401207
PI15.1	0	0.401198
RP11-108A14.2	0	0.401197
RP11-648K4.2	0	0.401166
ADAMTSL5	0	0.401166
AC140912.1	0	0.401149
AC011747.7	0	0.401143
NKAPL	0	0.401142
ZAP70	0	0.401133
RP11-726G23.2	0	0.401106
RF00003.2	0	0.401088
HCG4B	0	0.401018
GRM5	0	0.400947
RP11-641A6.3	0	0.400944
RP11-674J14.3	0	0.400942
RNA5SP174	0	0.400938
RP11-495P10.6	0	0.400918
MICA	0	0.400901
RP11-66B24.1	0	0.40084
RP6-24A23.3	0	0.400796
ZNF876P	0	0.400788
AMZ1.1	0	0.400773
CTD-2189E23.1	0	0.400769
RP5-1125A11.5	0	0.400754
VCAM1	0	0.400731
MTPAP	0	0.400719
FAM71F1	0	0.400696
HMGA1L6	0	0.40068
DYNLRB1	0	0.40067
AC096559.1	0	0.400657
POMP	0	0.400613
RP1-168L15.4	0	0.400597
SLC8B1	0	0.400587
CTD-3105H18.8	0	0.400542
CTC-255N20.1	0	0.40053
RTBDN	0	0.400497
TENM2.1	0	0.400494
AC007422.1	0	0.40043
RP11-14I4.3	0	0.400414
RP11-551M15.4	0	0.400403
RP11-82C23.2	0	0.400397
RP11-728F11.4	0	0.400378
ALK	0	0.400362
RP11-484O2.1	0	0.400357
DCDC2	0	0.400339
MPP2.1	0	0.400334
C9orf135	0	0.400325
FEV	0	0.400317
RP5-981L23.2	0	0.400288
AC012363.13	0	0.400218
RP11-275O4.4	0	0.400203
FBLN7	0	0.400194
RP11-115P16.4	0	0.400185
PIK3R5.2	0	0.40018
RNU1-129P	0	0.400173
TM6SF1	0	0.400145
CTC-260E6.9	0	0.400085
PHYHIP.1	0	0.400058
OR13C2	0	0.400033
RF00017.6	0	0.399998
RP11-792D21.2	0	0.399943
RTCB	0	0.399926
LHFPL1	0	0.399909
AC073254.1.1	0	0.399881
AC144831.1	0	0.399877
NUP210	0	0.399819
RF00019.4	0	0.399811
RP11-506K6.4	0	0.39977
AQP4	0	0.399751
FBXL21	0	0.399697
RN7SL688P	0	0.399657
GRHL3.1	0	0.399651
AC005863.1	0	0.399628
RP1-56K13.3	0	0.399581
RP4-593C16.2.1	0	0.39957
ANKRD11.1	0	0.399542
CCDC153	0	0.399447
RP11-20B24.5	0	0.399439
RP13-204A15.1	0	0.399428
CTD-2165H16.3	0	0.399378
GABRB2	0	0.399359
RP11-10A14.6	0	0.399354
IGKV4-1	0	0.399351
RGMB	0	0.3993
ATP2B2.2	0	0.399259
DPP10	0	0.399245
NCRNA00093	0	0.399223
SGMS2	0	0.39918
RP1-212P9.3	0	0.399162
SLAMF8	0	0.39912
CTD-3187F8.14	0	0.399109
NDUFAB1.1	0	0.399107
PPP3CC	0	0.399049
SPATC1L	0	0.399026
RN7SKP11	0	0.399012
RP11-809H16.5	0	0.398993
RP11-529E10.7	0	0.398984
CTD-3049M7.1	0	0.398924
DGKZ.1	0	0.398896
CYP2J2	0	0.398888
PPP1R2P1	0	0.398876
RN7SKP82	0	0.398876
SLC26A11	0	0.39884
GABRB1	0	0.398833
TNFRSF8	0	0.398745
RP11-463M3.1	0	0.398695
TRDJ3	0	0.398687
C15orf59	0	0.398678
RP11-147G16.1	0	0.398655
LGALS3BP	0	0.398574
RP11-437L7.1	0	0.398542
TRPC7	0	0.398536
AC018685.2	0	0.398496
UAP1L1.1	0	0.398466
GSTA3	0	0.39843
RP11-34F13.2	0	0.398399
CTHRC1.1	0	0.398345
RP11-486M23.2	0	0.398337
KIAA1217.1	0	0.398328
RP11-445N18.2	0	0.398322
AC068483.1	0	0.39827
RP11-575L7.2	0	0.398258
EPOR	0	0.398249
RP11-403C10.2	0	0.398236
RP11-558O12.3	0	0.398216
TC2N	0	0.398205
RNU7-186P	0	0.398168
CYTH3.1	0	0.398142
AC022182.3	0	0.39806
IGLV7-46.1	0	0.398053
SLC22A31.1	0	0.398036
GRIA1.1	0	0.398014
RP4-749H3.2	0	0.397942
FSBP	0	0.397934
MEG8	0	0.397899
SOX2-OT.1	0	0.397892
PRRT4.1	0	0.397874
RP11-862L9.2	0	0.397865
ATP8B5P	0	0.397811
TRIB3	0	0.397796
PHLDA2	0	0.397764
IGLV1-40	0	0.397698
RF00019.76	0	0.397682
RP11-697E23.1	0	0.397669
PDGFRA.1	0	0.397664
RP11-71L14.3	0	0.397615
AC092687.3	0	0.397594
RP11-52J3.3	0	0.397571
RARB.1	0	0.397545
ADGRG1.1	0	0.397542
RP11-116N8.2	0	0.397536
LHX5	0	0.397534
ZNF729	0	0.397522
RP1-97D16.1	0	0.397497
SULT1A1.1	0	0.397485
EPHA8	0	0.397423
RP11-38G5.4	0	0.397382
RP11-96H17.3	0	0.39738
RP4-799P18.3	0	0.397353
RP13-895J2.3	0	0.397342
SLC24A4	0	0.397301
RNU6-1031P	0	0.397272
KLHL4	0	0.397256
MMP23B.1	0	0.397242
MIR4530	0	0.397231
RP11-107I14.2	0	0.397212
RP11-299L17.4	0	0.397204
G6PC2	0	0.397194
TMEM91.1	0	0.397168
AC114730.2	0	0.39716
NET1.1	0	0.397135
HMHA1.1	0	0.39713
AC005838.2	0	0.397114
TRBV8-1	0	0.397091
C10orf71	0	0.397019
CH17-373J23.1	0	0.396952
MTTP	0	0.39694
UACA	0	0.396914
RP11-9M16.2	0	0.396898
FOXP2.3	0	0.396884
RPS20P22	0	0.396866
P2RY6.1	0	0.396857
SLC15A3	0	0.396826
CALCOCO2	0	0.396823
RP11-382A20.2	0	0.396793
RP11-392O17.1	0	0.39677
ZNF385C	0	0.396753
KLHL21.1	0	0.396734
RN7SKP277	0	0.396725
SLC34A2	0	0.396652
EPPK1	0	0.396645
PNMT	0	0.396569
RP11-74E22.8	0	0.396536
AC026803.14	0	0.396493
C22orf42	0	0.396482
GRID2IP	0	0.39648
RP11-1102P22.3	0	0.396462
KRT33B	0	0.396446
CTD-2245F17.11	0	0.396439
IQGAP3	0	0.39642
ITGB2	0	0.396415
LIMK2.1	0	0.396401
KREMEN2	0	0.396386
PSORS1C1	0	0.396294
DOCK10	0	0.396289
IGLV5-45	0	0.396285
INSL6	0	0.396277
RP11-107K17.1	0	0.396243
AC090627.1	0	0.396237
RP11-777N19.1.1	0	0.396232
AC092155.4	0	0.396198
ANAPC7	0	0.396164
AC012451.1	0	0.396138
AF067845.2	0	0.396116
CLDN5	0	0.396084
RP11-132A1.2	0	0.396084
RP11-527E14.1	0	0.396082
RP11-430K21.2	0	0.396078
AC078942.1	0	0.396069
RP1-153P14.3	0	0.396036
ZNF233	0	0.396
ALLC	0	0.395961
CDH11	0	0.39595
STARD13.2	0	0.395937
FOXO3.2	0	0.395908
TSC22D3.3	0	0.395883
GHDC	0	0.395877
ERRFI1	0	0.395877
ESPL1	0	0.395849
SOX9-AS1.4	0	0.395847
RF00017.17	0	0.395845
CTA-481E9.4	0	0.395787
RP5-1115A15.1	0	0.395718
VTRNA2-1	0	0.395703
ADGRD1	0	0.395688
LDLRAD4.1	0	0.395674
RP11-255J3.2	0	0.39566
NPPA	0	0.395647
TRPC2	0	0.395634
RP11-402L1.1	0	0.395631
MIR378D1	0	0.395629
KCTD17	0	0.395607
AIFM3	0	0.3956
RP11-54O7.1	0	0.395569
GOLGA7B	0	0.395559
MIR375	0	0.39549
DNHD1	0	0.39547
GJA4	0	0.395423
CARD10	0	0.395407
CERCAM	0	0.3954
RP11-142M10.2	0	0.395396
ANKS1A	0	0.395309
GS1-57L11.1	0	0.3953
AL109767.1	0	0.395273
RP11-266K4.1	0	0.395252
CTD-2529O21.1	0	0.395233
CAMKK2	0	0.39522
MIR548AJ1	0	0.395208
FGF7	0	0.395198
RP11-466G12.5	0	0.395163
AC110078.3	0	0.395141
AC072061.2	0	0.395115
CTD-2036P10.3	0	0.395076
C4orf6	0	0.395076
PHACTR1	0	0.395075
POU2F3	0	0.395068
RP11-364P2.2	0	0.395057
RP11-356N1.2	0	0.395047
VSTM2L	0	0.395046
XRCC5	0	0.395044
RP11-214O1.1	0	0.395024
RP5-978I12.1.1	0	0.39502
RP11-159H22.2	0	0.395013
RP11-299L17.3	0	0.394995
FGF8	0	0.39496
AIFM3.1	0	0.394944
RP11-4B16.3	0	0.394884
LINC00493	0	0.394866
RP5-843L14.1	0	0.394837
DBF4B	0	0.394789
USP44	0	0.394782
RNU1-103P	0	0.394778
WNT10A	0	0.394764
GAS7	0	0.394746
RP11-358M11.4	0	0.39474
RNU2-72P	0	0.394718
RN7SL713P	0	0.3947
KCNT1.2	0	0.394686
IL1RAPL2	0	0.394671
RP1-102K2.6	0	0.394664
ADGRB1	0	0.394661
TTC39A	0	0.394661
CRABP1	0	0.394621
RNU6-436P	0	0.39462
RP11-327E2.3	0	0.394605
RP1-20I3.3	0	0.394555
RP11-566K8.2	0	0.394523
RP11-315I20.3.1	0	0.394521
MIR1243	0	0.394499
RP11-439C15.5	0	0.394461
RF00019.24	0	0.394388
TAC3	0	0.394379
FNDC3A.1	0	0.394363
HCK.1	0	0.394345
RP11-46A10.2	0	0.394337
OXA1L	0	0.394309
RP1-166H4.2	0	0.394306
STYK1	0	0.394286
RP11-30O15.1	0	0.394278
RP11-973N13.2	0	0.394277
RP11-114H24.5	0	0.394247
STARD13.1	0	0.394242
CTC-369A16.2	0	0.394217
TIMP2	0	0.394215
RP11-5P4.1.1	0	0.394205
GHRHR	0	0.394203
STXBP2	0	0.394184
C11orf45	0	0.39418
RP11-289I10.2	0	0.394157
MOV10	0	0.394152
RP11-148K14.2	0	0.394123
FANK1	0	0.394075
GJB3	0	0.394074
PIP5KL1	0	0.394072
FOXQ1	0	0.39407
KLHL35.1	0	0.394009
HS3ST5	0	0.393998
ACACB	0	0.393997
TMEM99	0	0.393996
ABLIM1.2	0	0.393913
RP11-31L22.3	0	0.393863
COASY	0	0.393804
SUPT4H1.1	0	0.393749
RAP1GAP2	0	0.393746
EVC2.1	0	0.393731
PPP1R14A	0	0.393721
ARSF	0	0.393698
BCYRN1.1	0	0.393634
NAV3.1	0	0.393623
FA2H	0	0.393588
ACVRL1.2	0	0.393584
MIR302B	0	0.393578
TAOK1.1	0	0.39357
RP11-324O2.3	0	0.393509
MIR124-2	0	0.393488
RPL21P103	0	0.393484
RP11-272L14.2	0	0.393474
FRRS1L	0	0.39346
RTN4RL1	0	0.39344
NYAP2	0	0.393374
RNU6-1201P	0	0.393351
RP4-726N1.2	0	0.393313
KEAP1	0	0.393307
KAT6B.1	0	0.393306
ABO	0	0.393287
TFDP2	0	0.393286
LPAR5	0	0.393278
RP11-318L16.4	0	0.393275
BAIAP3	0	0.393265
RP11-393H6.3	0	0.393209
RNU6-401P	0	0.393209
PPP1R13L	0	0.393198
FAM83B	0	0.393183
PLEKHG2.1	0	0.393181
RP11-766H1.1	0	0.393175
RP11-10J21.4	0	0.393138
AP000462.2	0	0.393132
CTD-3194G12.1	0	0.393103
KLHDC7B	0	0.393083
POLQ.1	0	0.393078
KIF23	0	0.393065
CPNE4.1	0	0.393063
AC018643.4	0	0.393032
HOGA1	0	0.393009
CASC4	0	0.392973
LHX9.1	0	0.392913
ANKRD36B.1	0	0.392891
MIR647	0	0.392889
PRSS33	0	0.392878
DUX4L9	0	0.392877
RP11-566J3.2	0	0.392861
RP11-307C19.3	0	0.39284
RP11-673E11.2.1	0	0.392829
STON2	0	0.39282
CAPN1	0	0.392782
RP11-205M3.2	0	0.392778
RP11-613D13.4	0	0.392771
RP11-415C15.3	0	0.392753
RNY4P37	0	0.392739
ZNF221	0	0.392738
RP3-462D8.2	0	0.39272
RP11-423H2.4	0	0.392719
AF131216.5	0	0.392718
DTX3	0	0.392717
PPARA.1	0	0.39264
AC074389.6.1	0	0.392624
MIR7974	0	0.392619
MCTS1	0	0.392601
RP11-382N13.6	0	0.392532
BAIAP3.1	0	0.392521
AC003958.5.1	0	0.392499
SIGIRR	0	0.392487
TFIP11	0	0.392477
CTD-2540B15.6	0	0.392469
GNE.1	0	0.392443
SCN2A	0	0.392426
TRBV7-6	0	0.392415
TCP11L2	0	0.392385
ACAN	0	0.392378
GPATCH3	0	0.392363
PTPN6.1	0	0.392344
RP11-1263C18.2	0	0.392272
RARA	0	0.392258
FREM1	0	0.392247
AC110299.1	0	0.392243
CALCA	0	0.392241
RN7SKP214	0	0.392225
LINC-PINT	0	0.392184
DNASE1L2	0	0.392183
AC004448.5	0	0.392154
RP1-228P16.7.1	0	0.392145
AC133633.2	0	0.392144
IGLV11-55	0	0.39213
RP5-1112D6.5	0	0.392125
RNF103-CHMP3	0	0.392109
CEND1	0	0.392085
SLITRK4	0	0.392058
SLITRK2	0	0.392037
PRRG4	0	0.39202
MIR4296	0	0.39201
PUS3	0	0.392004
DLGAP2	0	0.39198
RP11-135A1.2	0	0.391923
GALNT9	0	0.391882
MYO5B	0	0.391862
TMEM114	0	0.391855
SMTN.2	0	0.391798
SCN2B	0	0.391794
RP11-20G6.1	0	0.391787
DPY19L2P1.1	0	0.391786
STC2	0	0.391758
TP53AIP1	0	0.391738
MSANTD3.1	0	0.391734
MADCAM1.1	0	0.391727
CRYAB.1	0	0.391718
HPCA	0	0.391717
FER1L5	0	0.39171
HIST2H2BB	0	0.391709
TRIM14	0	0.391703
CTC-774J1.2	0	0.391697
PLA2G12A	0	0.391625
RP11-266L9.3	0	0.391581
HRC	0	0.39153
RF00003.7	0	0.391508
RF00015	0	0.391486
RP4-564O4.1	0	0.391464
[truncated: 23,894 more rows]
