# Supplementary material for: Chromatin accessibility during human first-trimester neurodevelopment
Source: Nature. 2024 May 1;647(8088):179–86. doi: 10.1038/s41586-024-07234-1 (PMC12589128; doi:10.1038/s41586-024-07234-1)
Supplement: Supplementary file 9 — Differentially expressed genes along the Purkinje differentiation trajectory as identified using TradeSeq. Log-fold change is shown in absolute measurement. [file 41586_2024_7234_MOESM9_ESM.xlsx]

## Sheet: Extended_data_6_Purkinje_TradeS
	pValue	logFC
LINC01551	0	4.74569
AL512308.1	0	2.68168
TFAP2C	0	2.54568
AC004852.2	0	2.25763
EMX1	0	2.20493
AC013727.2	0	2.10943
FOXG1	0	1.81605
LINC01967	0	1.74226
EOMES	0	1.72434
FOXG1-AS1	0	1.68397
TBX15	0	1.66265
LINC01965	0	1.60761
LINC02487	0	1.44285
AC017053.1	0	1.31464
ARX	0	1.31339
KIF18B	0	1.25917
DIAPH3	0	1.24528
LINC01515	0	1.21047
NEIL3	0	1.16076
NEUROG1	0	1.15661
PPP1R17	0	1.14716
COL4A6	0	1.14294
SMOC1	0	1.14058
CRHR2	0	1.13762
AL133166.1	0	1.13024
NEUROD4	0	1.1237
PLD1	0	1.09911
STXBP6	0	1.09582
2023-12-01	0	1.09393
ABCA8	0	1.09123
EMX2	0	1.08051
OTX1	0	1.07763
LINC01748	0	1.07197
EXO1	0	1.0569
CRB1	0	1.05635
TNC	0	1.05237
DAPK2	0	1.04549
COL4A5	0	1.03644
ESPL1	0	1.0239
PIF1	0	1.02227
MIR924HG	0	1.01782
E2F8	0	1.01045
TROAP	0	1.00386
DLGAP5	0	1.00249
PKHD1	0	1.00075
PIK3C2G	0	1.0006
FOXN4	0	0.999492
SGO1	0	0.998019
PAX3	0	0.986575
FYCO1	0	0.985553
SOX21-AS1	0	0.982137
KIF11	0	0.971864
PENK	0	0.964124
ADAMTS6	0	0.959345
ASPM	0	0.957776
AL136322.1	0	0.95381
AC125613.1	0	0.942947
NEDD4	0	0.925611
FREM1	0	0.924008
AP001021.3	0	0.922698
ADAMTS12	0	0.920731
SLCO4C1	0	0.920428
SOX6	0	0.91932
E2F7	0	0.915166
KIF23	0	0.910912
KIF14	0	0.909754
KIRREL2	0	0.909504
MELK	0	0.905235
AC005909.2	0	0.904647
CA12	0	0.902532
MFGE8	0	0.901688
SERPINI2	0	0.901521
ANKFN1	0	0.895398
GTSE1	0	0.893999
AC099792.1	0	0.889846
LINC01896	0	0.887416
ATP10B	0	0.876532
POLQ	0	0.876184
KIF18A	0	0.87161
PLIN5	0	0.870251
NFIA-AS2	0	0.866385
AL606923.2	0	0.86535
PDGFD	0	0.864865
ADGRV1	0	0.862254
NFIA	0	0.861285
MKI67	0	0.860305
LRIG3	0	0.859314
VCAM1	0	0.855232
RRM2	0	0.853225
DTL	0	0.85209
DPP4	0	0.851051
CEP55	0	0.850707
NALCN-AS1	0	0.846627
PRDM16	0	0.844958
EMX2OS	0	0.84469
ESCO2	0	0.841637
CCDC140	0	0.840489
MLC1	0	0.834382
PBK	0	0.834172
GLI3	0	0.830471
FAM111A	0	0.829386
AC244502.1	0	0.828302
AL136366.1	0	0.828121
FLT1	0	0.82623
TTK	0	0.823987
ACSS1	0	0.823561
CHRDL1	0	0.823413
ELMO1-AS1	0	0.811399
AC104389.5	0	0.808499
HBZ	0	0.807422
FOXM1	0	0.804063
KIF4A	0	0.802739
NUF2	0	0.800867
ARHGAP11B	0	0.795358
ARMC4	0	0.792229
AC110023.1	0	0.791091
NIBAN1	0	0.790075
CACNG3	0	0.789315
TAFA1	0	0.78871
AL445250.1	0	0.788411
HJURP	0	0.787313
PRDM13	0	0.785457
FBXO5	0	0.785387
GJA1	0	0.785022
TPX2	0	0.780465
GULP1	0	0.776803
AC099489.1	0	0.775829
RHOJ	0	0.775499
CD9	0	0.772634
ONECUT1	0	0.769119
SALL3	0	0.768863
BUB1B	0	0.767134
IFI44	0	0.765043
AURKB	0	0.765015
BRCA2	0	0.764645
STK3	0	0.762651
RARRES2	0	0.761649
SLC25A48	0	0.759621
GLI2	0	0.758882
TFPI	0	0.758281
AC092957.1	0	0.75174
LHX2	0	0.751176
NFIX	0	0.749562
LTBP1	0	0.747518
GPC6	0	0.746683
SLC4A4	0	0.743186
MIR222HG	0	0.741773
KIF2C	0	0.741745
E2F1	0	0.741129
AC000065.1	0	0.740699
AC087564.1	0	0.738719
PDZRN4	0	0.73633
CDCA7L	0	0.733523
CHEK2	0	0.729844
KIF24	0	0.727454
CFAP299	0	0.724705
SPARCL1	0	0.723559
KNDC1	0	0.723137
BMP7	0	0.722497
STUM	0	0.721673
CDK6	0	0.721604
CENPE	0	0.721089
AL583785.1	0	0.720848
NPHS1	0	0.720435
IQGAP3	0	0.715711
AC009041.2	0	0.71476
NFIB	0	0.714693
SULT1C4	0	0.714142
AC007402.1	0	0.71254
SLCO1C1	0	0.71144
CDH10	0	0.710755
NOTCH1	0	0.709843
MAD2L1	0	0.709812
PAUPAR	0	0.708731
PLSCR4	0	0.705224
MMD2	0	0.704877
CCDC80	0	0.704676
AC068308.1	0	0.704674
AL024495.1	0	0.704413
BCAN	0	0.702523
SOX2-OT	0	0.701863
KNL1	0	0.700451
FGFR2	0	0.700034
LINC01090	0	0.699152
IGFBP5	0	0.698664
CDC45	0	0.698127
TACC3	0	0.697637
SKA3	0	0.695695
ITGA2	0	0.693827
POC1A	0	0.690822
AP002989.1	0	0.689591
PTF1A	0	0.687002
ATP1A2	0	0.686104
SDC2	0	0.684673
SUCLG2-AS1	0	0.68318
DHRS3	0	0.682528
HMCN1	0	0.682176
NDC80	0	0.681444
YAP1	0	0.680108
TCF7L1	0	0.679161
TOP2A	0	0.677722
LINC00989	0	0.675797
XRCC2	0	0.674941
PDK4	0	0.674113
LINC02397	0	0.674074
GPC4	0	0.673429
ICAM2	0	0.673194
AC069277.1	0	0.672279
NUSAP1	0	0.670983
CENPF	0	0.670141
LUCAT1	0	0.66922
AC104689.2	0	0.668252
ANOS1	0	0.668141
BIRC5	0	0.667134
WDR49	0	0.667115
KIFC1	0	0.666786
AC008957.1	0	0.6653
ST18	0	0.665015
HIST1H2AM	0	0.664738
COL2A1	0	0.664094
ATAD2	0	0.662879
LAMA2	0	0.662625
NCAPH	0	0.661493
HEG1	0	0.660314
FAM181B	0	0.654699
CCND1	0	0.653152
TNFAIP8	0	0.651708
PRKD1	0	0.650567
RHCG	0	0.647447
CDCA2	0	0.646241
STK33	0	0.64597
DERA	0	0.645959
RFTN2	0	0.644408
PDLIM5	0	0.644247
PDE3A	0	0.642774
CRYZ	0	0.642455
RGS16	0	0.640728
COBL	0	0.639654
PAX8	0	0.63901
TTYH2	0	0.638702
FKBP10	0	0.637229
ZNF385B	0	0.635958
CDCA8	0	0.635499
PPP1R3C	0	0.634235
KIF15	0	0.633513
SLC1A3	0	0.632764
AC006296.3	0	0.631291
RGS20	0	0.629103
CELSR1	0	0.62869
RAD51AP1	0	0.62836
AC002454.1	0	0.627682
PAH	0	0.627159
AGTR1	0	0.62573
AC119674.1	0	0.625491
GAS2L3	0	0.625288
NOTCH2	0	0.621263
LINC01579	0	0.620872
ARHGAP11A	0	0.618584
TLL1	0	0.618077
MITF	0	0.618011
SALL1	0	0.617386
COL9A1	0	0.616128
AL138799.4	0	0.613636
SLC6A5	0	0.611365
TNS1	0	0.610303
TICRR	0	0.609712
NR3C2	0	0.608991
PAX7	0	0.608336
CPLX4	0	0.607878
SLC15A2	0	0.607422
NOSTRIN	0	0.607274
DDIAS	0	0.607212
CYP26B1	0	0.606645
POU6F2	0	0.605972
ASCL1	0	0.603504
CFAP54	0	0.601566
HIST1H3B	0	0.598652
AC091078.1	0	0.598508
COL5A2	0	0.598417
PLPPR4	0	0.597087
KIF20A	0	0.596956
BUB1	0	0.595206
ILDR2	0	0.595042
MYO5C	0	0.590642
CENPK	0	0.59064
DMRTA2	0	0.589459
FGFR3	0	0.588887
MEGF10	0	0.587548
AC108721.2	0	0.587121
SHCBP1	0	0.586559
RREB1	0	0.585887
POU4F1	0	0.584787
TGFB2	0	0.584151
HSPA6	0	0.582902
SLC26A11	0	0.581278
ADAMTS17	0	0.57905
RNASEH2B	0	0.577182
HOXB3	0	0.576531
FAM135B	0	0.574738
PDGFRB	0	0.574144
CHEK1	0	0.572852
ST8SIA5	0	0.572216
TM4SF1	0	0.571915
IMPA2	0	0.57124
CDK1	0	0.570399
KCNJ2	0	0.569223
CLSPN	0	0.568241
MIRLET7BHG	0	0.568139
ADAMTS3	0	0.566678
MYO10	0	0.566288
MOXD1	0	0.566073
CDC25C	0	0.56578
WDR62	0	0.564904
HMGA2	0	0.564721
HMMR	0	0.564538
MT3	0	0.563348
BAALC-AS2	0	0.563042
CLU	0	0.562404
AEBP1	0	0.562122
CLDN5	0	0.561866
AR	0	0.560911
SPC25	0	0.560691
LRP2	0	0.559942
ITPKB	0	0.559109
PRR5L	0	0.557368
KCNH1	0	0.556924
DSN1	0	0.556636
PTPRT	0	0.556086
NID1	0	0.55575
SOX3	0	0.554356
CENPI	0	0.553729
AQP4	0	0.553541
LAMA3	0	0.55313
WNT5A	0	0.552987
MEIS2	0	0.552731
SUCLG2	0	0.552292
S1PR3	0	0.551984
CKAP2L	0	0.548954
APCDD1	0	0.547789
DYRK4	0	0.547626
EDNRB	0	0.545996
LINC01307	0	0.545541
LYPD6	0	0.545223
WSCD1	0	0.543501
ZFPM2	0	0.542655
LIPG	0	0.541507
AL591686.2	0	0.541428
CYP27A1	0	0.54117
KLHL14	0	0.539481
CACNA2D3	0	0.539477
PRTG	0	0.537968
AL137017.1	0	0.537432
ARHGAP10	0	0.537033
AC011921.1	0	0.536618
PLCE1	0	0.535135
AC005229.5	0	0.533875
LRIG1	0	0.533642
MND1	0	0.533157
HS3ST4	0	0.532998
COL25A1	0	0.532643
GLIS3	0	0.532018
SNTB1	0	0.531831
IFITM2	0	0.531617
PDPN	0	0.53106
CALY	0	0.530662
SOX9	0	0.530359
SHROOM3	0	0.530127
ECT2	0	0.529449
PIEZO2	0	0.528545
VWF	0	0.528502
KANK2	0	0.528259
PARP4	0	0.52779
ITM2A	0	0.527111
JAM2	0	0.52672
DOCK1	0	0.526322
PIMREG	0	0.526021
RAMP2	0	0.525763
BNC2	0	0.524757
LMX1B	0	0.524316
HEY2	0	0.524008
HES1	0	0.523116
PREX1	0	0.52301
CYYR1	0	0.522118
SLC35F4	0	0.521797
HBB	0	0.52169
AIF1L	0	0.520749
ZFP36L1	0	0.518366
PDLIM3	0	0.518301
AC022034.3	0	0.516837
GATM	0	0.516283
RIC3-DT	0	0.516223
CDC20	0	0.516122
CREB5	0	0.51604
PAX2	0	0.515412
PAX6	0	0.514895
ECSCR	0	0.51312
SMC4	0	0.513037
MCM6	0	0.512344
CRYAB	0	0.511428
LIMD1	0	0.511149
CYBRD1	0	0.510447
LAMA4	0	0.51021
TGIF2	0	0.507256
TMEM123	0	0.506993
AC126407.1	0	0.506274
LDLRAD3	0	0.506148
ADAMTS9-AS2	0	0.505521
MBP	0	0.505341
CDH9	0	0.504475
CYP26C1	0	0.504128
PRC1	0	0.504027
AC024588.1	0	0.503859
HBG2	0	0.503536
MXD3	0	0.503206
TNR	0	0.503083
EEPD1	0	0.503033
UST	0	0.502623
TCF4	0	0.502507
ANTXR2	0	0.502348
IGFBP7	0	0.502121
ABCC9	0	0.501867
SPRY1	0	0.501695
S1PR1	0	0.501385
FAM111B	0	0.501175
CCNB1	0	0.500922
ITPR2	0	0.500889
CCNJL	0	0.500598
PCLAF	0	0.499777
ARHGEF26-AS1	0	0.49829
METRN	0	0.498134
MYBL1	0	0.498046
TRIM59	0	0.497967
DMBX1	0	0.49777
ZWINT	0	0.496558
APOLD1	0	0.496539
FOXB1	0	0.495703
MCM2	0	0.495244
NDST3	0	0.494742
LMO1	0	0.494591
MAL	0	0.494293
NAALADL2	0	0.494281
PGM5P4-AS1	0	0.494258
PLXNA2	0	0.493783
DEPDC1	0	0.493643
MAP3K20	0	0.493316
IQGAP2	0	0.493103
ZDHHC22	0	0.492664
RAD54L	0	0.492462
SLC38A5	0	0.492349
AC073475.1	0	0.492308
AC026329.1	0	0.490875
ANLN	0	0.489899
SOX1-OT	0	0.489723
FLNC	0	0.488179
IFI16	0	0.487062
BTN2A2	0	0.486216
SGO2	0	0.486125
SLC9A3R1	0	0.485741
IGSF11	0	0.485446
TMEM158	0	0.484327
ABCG2	0	0.483942
ROBO2	0	0.483901
LINC02055	0	0.483895
PARM1	0	0.483542
ZFPM2-AS1	0	0.481701
SOX5	0	0.48143
CCDC102B	0	0.481411
RGS5	0	0.481279
ACBD7	0	0.479997
LINC01798	0	0.479551
PRSS12	0	0.479201
USP43	0	0.478586
BRCA1	0	0.478464
GABRB1	0	0.478455
PCGF5	0	0.478444
PSRC1	0	0.478036
ADAMTSL1	0	0.477712
MT2A	0	0.477559
TACR3	0	0.477277
OBI1-AS1	0	0.477203
MED12L	0	0.476445
LITAF	0	0.475787
NXPH1	0	0.475487
CDH7	0	0.475484
UBE2C	0	0.47445
MAOA	0	0.474228
HIST1H1B	0	0.473588
ELL2	0	0.473403
KLHDC8A	0	0.472824
HBA2	0	0.472184
HHIP	0	0.471905
RGS22	0	0.471619
COL3A1	0	0.471522
DCN	0	0.471409
MCM10	0	0.471262
GNG11	0	0.47102
VIPR2	0	0.470123
CCDC15	0	0.468403
ABCD2	0	0.468388
HMGB2	0	0.468093
STIL	0	0.467415
RBMS3-AS2	0	0.46733
FST	0	0.466237
LINC01558	0	0.465225
SEMA3A	0	0.464606
AL360012.1	0	0.464186
RIT2	0	0.464182
SATB2	0	0.463432
MSN	0	0.463269
PAX8-AS1	0	0.463083
FABP7	0	0.462976
KLF4	0	0.462693
PTPRZ1	0	0.462094
TCF4-AS2	0	0.461987
PCSK1	0	0.460518
SLCO2B1	0	0.459526
TIMP1	0	0.459422
CACNB2	0	0.4592
AL034348.1	0	0.458579
AC013391.3	0	0.458475
BAALC	0	0.458032
CDH20	0	0.4577
FBLN7	0	0.456608
RGCC	0	0.456158
SATB1-AS1	0	0.455662
NES	0	0.455631
UACA	0	0.45515
AC114971.1	0	0.454208
KIF26B	0	0.453763
VEPH1	0	0.453058
AC007389.1	0	0.452965
ELN	0	0.452529
ABCB4	0	0.451702
ROBO4	0	0.4509
TRMT9B	0	0.450428
NKAIN4	0	0.450357
PCSK5	0	0.450294
KNTC1	0	0.449
MIS18BP1	0	0.448623
PRELID2	0	0.447385
FSTL1	0	0.447053
NFATC4	0	0.446995
DGKB	0	0.446565
SLC4A2	0	0.446496
LIMD1-AS1	0	0.446305
CNTLN	0	0.445521
P2RY14	0	0.445322
EGFR	0	0.445149
IFITM3	0	0.444872
HIST1H3F	0	0.444339
SIPA1L1	0	0.444315
LINC00513	0	0.443917
HIST1H1A	0	0.443816
CKAP2	0	0.442729
PLK1	0	0.442283
PHLDB2	0	0.441541
HES6	0	0.441537
MIR9-3HG	0	0.440884
FBXL7	0	0.440415
BTBD17	0	0.439844
INPP4B	0	0.439627
MAST4	0	0.439562
HOXA3	0	0.43956
BRIP1	0	0.438183
NKAIN2	0	0.438167
DPF3	0	0.43695
AC008525.1	0	0.436665
TCF19	0	0.436624
AC092958.1	0	0.436376
TEAD2	0	0.436143
ARHGEF26	0	0.436112
SPARC	0	0.435889
SLN	0	0.435828
GPR156	0	0.435461
RELN	0	0.435065
LEF1	0	0.4348
PLAUR	0	0.434715
SLC24A4	0	0.434656
AC104781.2	0	0.434645
VRK2	0	0.434265
OIP5	0	0.433969
GINS4	0	0.433948
EBF4	0	0.433826
AL356124.1	0	0.433012
CDH6	0	0.432833
AL353784.1	0	0.432434
GPR139	0	0.432168
NDST4	0	0.432065
CTSC	0	0.431865
PARP14	0	0.431343
SFRP1	0	0.431324
AC114763.1	0	0.430698
CDKN2C	0	0.430435
SMAD3	0	0.429121
PRKG1	0	0.428909
ARHGAP31	0	0.428692
AL157895.1	0	0.428226
NEK7	0	0.427996
DPYD-AS1	0	0.427757
ITGB5	0	0.427398
C1orf54	0	0.427065
CEP152	0	0.426909
LGR4	0	0.426839
NETO1	0	0.426781
ITGA6	0	0.425795
INPPL1	0	0.42564
UTRN	0	0.42529
SLC17A6	0	0.42525
PLIN3	0	0.425042
SNX7	0	0.42477
CCDC150	0	0.424619
GAS7	0	0.424338
TYROBP	0	0.423239
AC091646.1	0	0.42222
LINC02306	0	0.421944
TENT5A	0	0.421795
SPON1	0	0.421216
RBPMS	0	0.421137
ARAP2	0	0.420927
CLIP1-AS1	0	0.420901
AC091138.1	0	0.420302
NTN1	0	0.420044
HMGA2-AS1	0	0.418675
CA14	0	0.418593
CCNB2	0	0.418248
DLC1	0	0.417679
ANKRD6	0	0.417568
TMEM132B	0	0.417534
COL1A2	0	0.417367
SRGN	0	0.417219
SAPCD2	0	0.416443
HIST1H2AI	0	0.416096
AL359546.1	0	0.415026
BCHE	0	0.414088
FNDC1	0	0.41392
LINC01088	0	0.413829
GNG12	0	0.41363
CARMIL1	0	0.413335
LMCD1-AS1	0	0.413107
CYYR1-AS1	0	0.412515
CTNNA3	0	0.411764
SLC30A3	0	0.411413
NDE1	0	0.411378
SSTR2	0	0.410435
AP000962.1	0	0.409904
PCDH15	0	0.409879
RASSF3	0	0.409492
BLM	0	0.409375
CSGALNACT1	0	0.409292
SHOC1	0	0.409275
NWD2	0	0.409251
GLDC	0	0.408973
NEFL	0	0.408633
AL512380.1	0	0.408583
FZD10	0	0.408299
ARHGAP24	0	0.408
CALCRL	0	0.407837
AC113414.1	0	0.406914
AP002026.1	0	0.406113
C21orf58	0	0.404996
NFIC	0	0.404431
SFXN5	0	0.404315
ADCYAP1R1	0	0.403995
LBX1-AS1	0	0.40363
GABRG3	0	0.402927
HIST1H3E	0	0.402829
TANC1	0	0.402549
PRCP	0	0.402413
S100B	0	0.401551
UNC5D	0	0.401296
NLGN1	0	0.401078
ZFHX3	0	0.400805
SOX8	0	0.400636
MECOM	0	0.400062
HIGD1B	0	0.399992
AL590399.5	0	0.399663
PANTR1	0	0.399536
SNHG31	0	0.399396
ADCY2	0	0.399047
PLTP	0	0.398867
APOE	0	0.398852
STARD13	0	0.398762
KCNT2	0	0.398122
PTPN13	0	0.3979
LINC01091	0	0.397783
IRX5	0	0.397605
AC016831.7	0	0.39725
MGST1	0	0.396877
PALMD	0	0.39645
NEURL1B	0	0.396323
TUBB6	0	0.39587
AIM2	0	0.395645
DCDC1	0	0.395115
DOK5	0	0.395005
BMP5	0	0.394403
ROBO3	0	0.394313
PDGFRA	0	0.393721
EMP2	0	0.393515
ESAM	0	0.393473
MERTK	0	0.39318
FAM126A	0	0.392901
ARHGAP18	0	0.392831
ZNF521	0	0.392382
RAD51B	0	0.391976
SH3GL2	0	0.39195
HDAC9	0	0.391618
BAG3	0	0.391592
ZNF367	0	0.391404
OLFML2B	0	0.3903
S100A11	0	0.389632
PTN	0	0.389593
ANXA5	0	0.389354
AC090531.1	0	0.389244
AC104596.1	0	0.389067
MASP1	0	0.388136
B2M	0	0.38779
AKNAD1	0	0.387645
PON2	0	0.386924
LMO3	0	0.386827
CYBA	0	0.386531
TFAP2B	0	0.385827
CCN1	0	0.385675
PDE1A	0	0.385189
SNTG1	0	0.384795
GYG1	0	0.384772
GPR39	0	0.384491
LINC02249	0	0.384391
NUP62CL	0	0.383966
HTRA1	0	0.3836
DPY19L4	0	0.383502
ZFP36L2	0	0.383347
MIR4500HG	0	0.38316
SDK2	0	0.382928
HS3ST3A1	0	0.382818
MTMR10	0	0.382774
SOX9-AS1	0	0.381489
RSPO3	0	0.381339
CENPU	0	0.381331
ZEB1-AS1	0	0.381168
AURKA	0	0.380952
LRATD2	0	0.380411
BMPR1B	0	0.380378
RPRML	0	0.379703
SAMD13	0	0.379617
C3	0	0.379322
AC092944.1	0	0.379241
BARD1	0	0.37878
2023-03-11	0	0.377986
ZGRF1	0	0.377886
SETBP1	0	0.377769
CYP20A1	0	0.377111
HLA-A	0	0.376968
AKNA	0	0.376521
CGAS	0	0.376304
FN1	0	0.376264
STK17A	0	0.376063
CENPN	0	0.376
CD99	0	0.37567
DPYD	0	0.37529
STC2	0	0.37523
GABBR2	0	0.374978
NHLH1	0	0.374938
LINC00581	0	0.374711
RIMBP2	0	0.374592
CDH23	0	0.374385
CENPA	0	0.374123
DNAH11	0	0.373877
BOC	0	0.373608
AC092958.4	0	0.372952
DOCK10	0	0.372801
ADAMTS9	0	0.371917
GEM	0	0.371708
AC105230.1	0	0.371379
SEMA5A	0	0.371197
MYO3A	0	0.371152
LINC01572	0	0.37058
UNC13C	0	0.370573
IGDCC4	0	0.370278
NEK2	0	0.369893
TGIF1	0	0.369783
OMD	0	0.369668
TTF2	0	0.369324
NTRK2	0	0.369283
LBX1	0	0.368858
PKMYT1	0	0.368774
SLC30A1	0	0.368682
SASH1	0	0.368659
CHST3	0	0.368582
DPH6-DT	0	0.368329
FAM210B	0	0.367886
SPHKAP	0	0.367157
SYT6	0	0.367097
PLCB1	0	0.366816
HSPB1	0	0.366715
EPAS1	0	0.366474
QKI	0	0.365897
DLEU2	0	0.36589
AC135782.1	0	0.365785
EAF2	0	0.365099
DSCAML1	0	0.364915
RASGRP1	0	0.3642
SLA	0	0.363715
AC110491.2	0	0.363666
ADARB2	0	0.363568
GRIK4	0	0.363419
SCUBE2	0	0.363376
CDKN3	0	0.362823
FOXN2	0	0.362744
FANCD2	0	0.362254
SELENOP	0	0.36216
CDCA7	0	0.36135
GADD45G	0	0.361243
GSN	0	0.360861
MEIS1	0	0.360443
DSCAM	0	0.360254
PDZRN3	0	0.359246
NR3C1	0	0.359218
TNFRSF19	0	0.358872
ATP8B4	0	0.358034
RACGAP1	0	0.357768
CDCA3	0	0.357671
RBMS3	0	0.357381
FAT3	0	0.357295
GAREM2	0	0.357172
LINC00928	0	0.356716
LRRTM3	0	0.356271
AASS	0	0.356219
TREM2	0	0.356133
LPAR4	0	0.355169
ZNRF3	0	0.354853
PPP1R14C	0	0.354638
WWC1	0	0.354062
TCF4-AS1	0	0.353739
FZD10-AS1	0	0.353595
NCALD	0	0.353538
ZNF438	0	0.353504
IRX3	0	0.353432
AL033504.1	0	0.353389
FANCI	0	0.353295
SLC4A10	0	0.352853
RYR3	0	0.352331
TTC23	0	0.351452
MEIS1-AS2	0	0.351418
AP002518.2	0	0.351116
GRIN2A	0	0.350823
DLL3	0	0.350392
AC079465.1	0	0.349283
RNF217	0	0.34892
FCGRT	0	0.348627
ZIC1	0	0.348546
HES5	0	0.348374
PLK4	0	0.348208
ALCAM	0	0.348054
RNF217-AS1	0	0.348018
CXXC4	0	0.34712
LINC00587	0	0.347086
A2M	0	0.346785
STK17B	0	0.346738
TYMS	0	0.346706
CAST	0	0.345662
WIPF1	0	0.345344
PLEKHA7	0	0.344859
CASZ1	0	0.344452
GALNT18	0	0.344053
AC078909.1	0	0.344005
CYP7B1	0	0.343682
FAM189A1	0	0.343463
KCNJ6	0	0.343443
FGF2	0	0.343352
MIR137HG	0	0.343226
AC004158.1	0	0.342961
GJC1	0	0.342454
ZBTB16	0	0.342061
RBP1	0	0.342048
SSTR1	0	0.341081
PRDM8	0	0.340816
UNC5B	0	0.340743
TYW3	0	0.340129
COL11A1	0	0.340019
H2AFX	0	0.339827
SV2B	0	0.339594
AC007405.1	0	0.339142
E2F3	0	0.339118
ARHGEF28	0	0.339086
ZNF90	0	0.33871
CDCA5	0	0.338014
PLXDC2	0	0.337874
ITGA7	0	0.337715
PDE8A	0	0.337466
AC007364.1	0	0.337364
AGBL4	0	0.337309
FREM2	0	0.336992
RPH3A	0	0.336645
LRP4	0	0.336511
PCAT1	0	0.336373
ID3	0	0.336194
LPAR6	0	0.335903
NDNF	0	0.335383
LINC02082	0	0.335144
FBN2	0	0.334955
SLC25A13	0	0.334674
STN1	0	0.334579
MPP5	0	0.334494
HMOX1	0	0.334002
DNAJB1	0	0.333967
AL137139.2	0	0.333894
VAMP5	0	0.333577
NKD1	0	0.333474
PLP1	0	0.3334
CCNA2	0	0.33308
NOS1AP	0	0.333044
SV2C	0	0.333039
CSMD2	0	0.332758
CDC25A	0	0.332705
ATP2B2	0	0.332562
KCNK1	0	0.331801
PDE1C	0	0.331366
BTG2	0	0.33093
ADAM7	0	0.33089
PLPPR1	0	0.330849
GREM2	0	0.33036
INCENP	0	0.330182
INHBB	0	0.330096
CDH8	0	0.33004
ADARB2-AS1	0	0.329597
CIT	0	0.329339
LINC02233	0	0.329222
CXXC5	0	0.329128
PLEKHH2	0	0.329093
IQCJ-SCHIP1	0	0.32903
RFX4	0	0.328555
PARPBP	0	0.328373
ELK3	0	0.327585
VGLL3	0	0.327312
DACH2	0	0.327247
PRDM5	0	0.327025
DISP3	0	0.326688
RPGR	0	0.326518
LINC01619	0	0.326139
ICA1	0	0.326098
RASEF	0	0.325616
ATP2B4	0	0.325495
TSHZ2	0	0.325415
WHRN	0	0.325053
TNFRSF25	0	0.324834
AC104123.1	0	0.324585
SLC7A5	0	0.32449
LRRC20	0	0.323957
LINC00472	0	0.32381
ISOC1	0	0.323441
IQCH-AS1	0	0.323253
GPR26	0	0.323051
ERBB4	0	0.322794
STARD13-AS	0	0.322435
SCARA3	0	0.32236
NEAT1	0	0.321735
SERPINH1	0	0.320999
SAMD4A	0	0.320474
AL591519.1	0	0.320149
STXBP4	0	0.320066
FAM83D	0	0.319856
HIST1H3G	0	0.319675
AF117829.1	0	0.319545
ABTB2	0	0.31918
SYNE2	0	0.319149
HSPA1B	0	0.318251
ID1	0	0.317582
E2F2	0	0.317538
AL355835.1	0	0.316968
BHLHE22	0	0.316907
AP001407.1	0	0.316803
DLEU1	0	0.316692
MIR99AHG	0	0.315692
AL589935.1	0	0.315591
WWC2	0	0.3151
PAWR	0	0.314954
MCUB	0	0.314431
BORA	0	0.314382
AC079298.3	0	0.313627
DLG1	0	0.313572
SPATA1	0	0.313498
KIT	0	0.313292
TNIP1	0	0.313098
CENPH	0	0.313012
AC013652.1	0	0.31257
NOTCH3	0	0.312356
ECM2	0	0.312232
MCM3	0	0.312033
SMO	0	0.31178
NCEH1	0	0.310796
RHBDL3	0	0.309524
NRN1	0	0.309442
AC007563.2	0	0.308868
FOXP4	0	0.308761
SLC39A11	0	0.308553
SPC24	0	0.308528
VIM	0	0.308349
FRMD6	0	0.308056
SERTAD1	0	0.307903
MPDZ	0	0.307855
CDK2	0	0.307562
ZEB2	0	0.307529
STK32B	0	0.3074
CRYBG3	0	0.307203
SLC2A1	0	0.306647
ARPP21	0	0.306581
AC078842.2	0	0.306333
PRKCB	0	0.30629
METAP1D	0	0.306133
SPSB4	0	0.306037
EML6	0	0.305929
PCBP3	0	0.305897
SPATA6	0	0.305666
FOXO1	0	0.305664
SEMA5B	0	0.304797
CLSTN2	0	0.304169
LINC02144	0	0.303868
RERGL	0	0.303351
AC048341.1	0	0.30319
UFL1-AS1	0	0.302416
SPRY2	0	0.302117
VSNL1	0	0.301815
GEN1	0	0.301685
XYLT1	0	0.301651
LINC02488	0	0.301186
DSEL	0	0.300897
CA10	0	0.30087
AC007405.2	0	0.300761
CCN2	0	0.30031
MYO3B	0	0.300029
TSPAN2	0	0.2998
ZNF732	0	0.299633
SYT9	0	0.299507
S100A13	0	0.298979
HIST1H2AH	0	0.298837
DLGAP2	0	0.298067
AC092384.1	0	0.29755
TEX15	0	0.29747
CCDC88C	0	0.297196
AC002460.2	0	0.29701
ASF1B	0	0.296777
DZIP1L	0	0.296511
KIF13A	0	0.296434
ITGA4	0	0.296337
SPOCK1	0	0.296229
MAP3K5	0	0.295599
SIPA1L2	0	0.295535
SCG2	0	0.295221
NEMP1	0	0.295152
MGAT4C	0	0.294933
MFSD2A	0	0.294725
TTC6	0	0.294573
TEX14	0	0.294455
TSPAN12	0	0.2942
GRIN2B	0	0.294152
AC005064.1	0	0.294134
HS3ST1	0	0.293972
NEUROD2	0	0.293819
SMC2	0	0.293597
INHBA-AS1	0	0.293458
PARD3B	0	0.293421
SH3BP4	0	0.293235
EZR	0	0.293139
SYT4	0	0.29241
FSTL4	0	0.292151
BEND7	0	0.291238
GPC5	0	0.291147
AL109930.1	0	0.290826
AC007319.1	0	0.290526
ITGA11	0	0.289993
PLXND1	0	0.289616
USP45	0	0.289428
ICA1L	0	0.289371
PCDH11Y	0	0.289094
NEDD1	0	0.288975
CFAP44	0	0.288967
ZNF804A	0	0.288749
SKAP2	0	0.288727
FZD2	0	0.288633
MYO1E	0	0.288313
ABCA9	0	0.287953
ZBTB18	0	0.287906
FOSB	0	0.287781
MSRA	0	0.287099
KIRREL3	0	0.286921
KRCC1	0	0.286878
MSX2	0	0.286757
WEE1	0	0.286536
AC007846.1	0	0.286029
ORC6	0	0.286004
TRHDE	0	0.285965
AC108169.1	0	0.285802
PROM1	0	0.285334
SLC12A7	0	0.285194
LINC02143	0	0.285035
LINC02477	0	0.284835
OLFM3	0	0.284694
NRG1-IT1	0	0.284543
PKIB	0	0.284386
CIP2A	0	0.284365
IRX2	0	0.284085
Z96074.1	0	0.283961
TSC22D4	0	0.283937
RGS3	0	0.283592
VANGL2	0	0.283454
CDK2AP1	0	0.283449
NEUROD6	0	0.282942
ITPRIP	0	0.282887
GNG5	0	0.282539
UHRF1	0	0.281947
AC005865.2	0	0.281829
TEAD3	0	0.281825
ARHGAP42	0	0.281738
ZIC2	0	0.281736
RELL1	0	0.281158
SEZ6L	0	0.280891
LTBP3	0	0.28082
S100A10	0	0.280569
LAMP5	0	0.279623
AHI1	0	0.279598
SGCD	0	0.279235
INSM1	0	0.278935
BDH2	0	0.278746
AP000787.1	0	0.278736
ADGRL2	0	0.278456
PCP4	0	0.278108
NRG1	0	0.278058
KIAA0319	0	0.278037
TACR1	0	0.27802
NRP1	0	0.277925
AL162411.1	0	0.277827
KCNIP3	0	0.277816
C1orf61	0	0.277354
PLCXD2	0	0.277156
KCTD16	0	0.27662
LINC01473	0	0.276295
TMEM108	0	0.276264
RAB8B	0	0.276059
TP53I3	0	0.276041
RMRP	0	0.275757
AC131571.1	0	0.275701
SESN3	0	0.27566
MYL12A	0	0.275642
NALCN	0	0.275475
INAVA	0	0.275424
ACACB	0	0.275372
HIST1H2BH	0	0.275304
ARMC3	0	0.275278
LRRC17	0	0.274712
CHST8	0	0.274646
IGFBPL1	0	0.274591
TRPM3	0	0.274476
FZD7	0	0.274371
ADGRA3	0	0.274015
SEMA3D	0	0.273707
TIMP2	0	0.273567
FRMPD4	0	0.273533
PRR11	0	0.273402
AP003025.2	0	0.273311
ZBTB7C	0	0.272837
IQCH	0	0.272779
STOM	0	0.27273
IVNS1ABP	0	0.272644
CHRM3	0	0.272316
PROX1-AS1	0	0.272013
HIST1H3D	0	0.271959
HDAC1	0	0.271472
IRX1	0	0.271225
LINGO2	0	0.270881
KREMEN1	0	0.270745
VRK1	0	0.270664
ABCA9-AS1	0	0.270534
PHLDA1	0	0.269803
PIK3R1	0	0.269743
PDGFC	0	0.269623
TMOD1	0	0.269402
ENOSF1	0	0.269252
PCDH11X	0	0.269095
PRSS51	0	0.268736
TMA16	0	0.268701
WDFY3-AS2	0	0.268689
EGR1	0	0.268355
ST5	0	0.268039
FRAS1	0	0.268008
CXCR4	0	0.267934
C4orf46	0	0.267505
GSTO1	0	0.267441
DLGAP1	0	0.267197
TMEM131L	0	0.26688
TANC2	0	0.26677
U91319.1	0	0.266723
HIST1H1E	0	0.266495
GAS1	0	0.266269
NTM	0	0.266258
FAM13A	0	0.265389
FKBP5	0	0.265306
RPS4Y1	0	0.265161
DBI	0	0.265035
CYP26A1	0	0.264804
AL139815.1	0	0.264285
AL392023.2	0	0.263934
IL17RA	0	0.263711
ALK	0	0.263654
FAM53B	0	0.263512
PNCK	0	0.263156
CNKSR3	0	0.263086
LRR1	0	0.262746
RNF220	0	0.262351
RAB3B	0	0.26233
SH3D19	0	0.262159
METTL7A	0	0.261534
SNCAIP	0	0.261492
KLHL1	0	0.261297
TJP2	0	0.261282
HMG20B	0	0.261148
GRIK3	0	0.261144
MYSM1	0	0.260843
KLRG1	0	0.260669
PRAG1	0	0.260544
RAD54B	0	0.260348
NT5DC1	0	0.260326
IFI27L2	0	0.260088
PLCD1	0	0.259919
AC068931.1	0	0.259915
WWTR1	0	0.259811
DAP	0	0.259644
AC073529.1	0	0.259504
JAG1	0	0.259279
GSE1	0	0.259274
SSX2IP	0	0.25926
GCNT1	0	0.25918
TSHZ3	0	0.259133
CRNDE	0	0.259052
POLA1	0	0.259015
RAB31	0	0.25893
SHQ1	0	0.258768
DAB1-AS1	0	0.258764
SLITRK5	0	0.258715
CLIC1	0	0.25862
IRF2	0	0.258547
DBF4	0	0.258291
MAF	0	0.258183
SKA1	0	0.258113
PDLIM4	0	0.257525
NFE2L2	0	0.256226
HIST1H4C	0	0.256117
SCCPDH	0	0.256011
CENPO	0	0.255956
PLS3	0	0.255786
UGT8	0	0.255644
NOTCH2NLC	0	0.255597
AC105114.2	0	0.255444
AL355338.1	0	0.255391
UBL7-AS1	0	0.255085
POU3F1	0	0.255046
SLIT2	0	0.254989
NEUROG2	0	0.25478
HIST1H1C	0	0.254672
AC090138.1	0	0.254665
FAM120C	0	0.254138
SPICE1	0	0.254041
STK32A	0	0.25401
ZNF621	0	0.253943
CPLX2	0	0.253503
AL009178.3	0	0.253438
HIST2H2AC	0	0.253232
THSD4	0	0.25296
AC061961.1	0	0.252886
NR4A2	0	0.25288
LINC02336	0	0.252845
ITSN2	0	0.252778
MDM1	0	0.252604
PEG10	0	0.252337
SPATA5	0	0.252174
STC1	0	0.252146
PTPRR	0	0.252124
CDC14A	0	0.252104
PTPRM	0	0.252035
LINC01250	0	0.251843
LINC00511	0	0.251709
C17orf67	0	0.251691
GRM8	0	0.251659
AC006148.1	0	0.251609
AC104964.3	0	0.251368
CALD1	0	0.251047
CHAF1A	0	0.250902
MAGI2-AS3	0	0.250828
PPEF1	0	0.250766
ENPP2	0	0.250732
LINC00200	0	0.250527
IFT80	0	0.25052
RTKN2	0	0.250208
FUT9	0	0.249975
ERICH3	0	0.249768
MGST2	0	0.249478
AC005828.1	0	0.249251
EPHA4	0	0.249162
STON2	0	0.249149
AP003025.1	0	0.248859
LINC01917	0	0.248703
AL365295.1	0	0.248677
ANO5	0	0.248643
PREX2	0	0.248584
GINS1	0	0.248567
SVIP	0	0.248002
CPQ	0	0.247645
UTY	0	0.247464
CD58	0	0.247447
BAALC-AS1	0	0.247284
ZEB1	0	0.247179
PRKCE	0	0.247134
MYO5B	0	0.247119
NMU	0	0.247021
PCCA	0	0.246996
DNA2	0	0.246915
EPB41L4A	0	0.246824
ATG10	0	0.246577
CPEB2	0	0.246413
KCNQ3	0	0.246083
ZNF724	0	0.246029
CBFA2T2	0	0.245817
CCDC200	0	0.24579
AC009120.2	0	0.245754
CRISPLD1	0	0.245536
CRTAC1	0	0.245201
LINC01414	0	0.244994
GLUL	0	0.244755
SPINK8	0	0.244754
IFI6	0	0.244262
ME1	0	0.243898
AC104964.1	0	0.243788
KRT222	0	0.243575
HRH2	0	0.243552
FBN1	0	0.243204
NTNG2	0	0.243019
WARS2-AS1	0	0.242929
MIR17HG	0	0.242917
LRRC1	0	0.242753
AL022068.1	0	0.242573
CDH18	0	0.242356
PRXL2A	0	0.24225
LRP8	0	0.241871
EPHB4	0	0.24176
KPNA2	0	0.241569
CNR1	0	0.241357
DPP6	0	0.241093
NR4A1	0	0.241034
LACTB2	0	0.241006
PXMP2	0	0.240705
MDFIC	0	0.240673
RASGEF1B	0	0.240552
PTCHD4	0	0.240465
SRI	0	0.240423
IER5	0	0.240394
PCDH19	0	0.240116
ANP32B	0	0.240087
AC104574.2	0	0.240052
RAPGEF4	0	0.239999
ADRA1A	0	0.239833
PDE4B	0	0.239294
NHSL1	0	0.239151
TIMELESS	0	0.239087
NOX4	0	0.238697
SLC22A23	0	0.238166
LRMDA	0	0.237842
ANP32E	0	0.237787
SYN3	0	0.237535
PRIM2	0	0.237413
SHISA7	0	0.237383
ARHGAP6	0	0.237302
WNT5B	0	0.237278
GRIN1	0	0.237153
AC008060.3	0	0.237
CYP4X1	0	0.236723
TECR	0	0.236645
AC007100.1	0	0.23652
PIP5K1B	0	0.236479
PLEKHG1	0	0.236272
ZBTB20	0	0.236142
AP002762.2	0	0.236116
WARS2	0	0.23565
MID1	0	0.235332
AL021918.5	0	0.235255
NPM2	0	0.235202
AKAP13	0	0.234751
MAB21L1	0	0.234446
ATXN1	0	0.23407
PRLR	0	0.234065
AC096747.1	0	0.233895
ACAA2	0	0.233604
IL1RAPL1	0	0.233542
GSTP1	0	0.233235
CAPS2	0	0.233019
AP000662.1	0	0.232757
CD63	0	0.232728
GLRA3	0	0.232611
EFS	0	0.232507
MTAP	0	0.232496
ADD3	0	0.232455
LINC01938	0	0.232421
AC108134.2	0	0.232144
ABLIM1	0	0.231976
ZIC3	0	0.231928
GRM7	0	0.231806
AC068279.2	0	0.231577
FAM72B	0	0.231439
AC019068.1	0	0.231393
DOCK5	0	0.231169
FOS	0	0.231102
TUBA1B	0	0.230982
TG	0	0.230885
LAMTOR5-AS1	0	0.230747
MBNL1	0	0.230679
CSMD3	0	0.230665
RYR2	0	0.230616
AP001783.1	0	0.230485
ADAMTS20	0	0.230483
CNTNAP5	0	0.230262
GPSM2	0	0.230244
PLXNA4	0	0.230154
CENPW	0	0.230123
ELOVL2	0	0.230119
ETV5	0	0.230077
TNS3	0	0.22966
PROX1	0	0.229302
LIN7A	0	0.229259
DHRSX	0	0.229109
AP000866.1	0	0.228914
AC078881.1	0	0.22826
LINC02615	0	0.228154
AC104803.1	0	0.227972
TAC1	0	0.227644
THAP9	0	0.227335
ENPP1	0	0.227318
MRPS30-DT	0	0.227
RASSF8	0	0.226931
ERICH2	0	0.226612
SPIRE1	0	0.226395
NXPH3	0	0.226323
PCDH7	0	0.226151
ST8SIA3	0	0.225971
PLAGL1	0	0.225874
DARS	0	0.225725
H1FX-AS1	0	0.225518
LINC01934	0	0.225393
AL138999.2	0	0.225231
AC008415.1	0	0.225068
PEX5L	0	0.224624
AC006994.2	0	0.224607
SLIT1	0	0.224487
OLIG3	0	0.224462
NEBL	0	0.224389
ROR2	0	0.224381
NTRK1	0	0.224343
AC090577.1	0	0.224331
ASAP3	0	0.223882
POLE2	0	0.223807
LINGO1	0	0.223713
CADM3-AS1	0	0.223644
SLC32A1	0	0.223522
ARHGAP19	0	0.223037
SERPING1	0	0.222931
NDRG1	0	0.222571
FANCA	0	0.222426
GAD1	0	0.22242
EN2	0	0.222398
ABCA1	0	0.222284
P2RX3	0	0.222173
HSPA12A	0	0.222158
MDGA1	0	0.221927
EPB41L2	0	0.221903
GALNTL6	0	0.221902
DHFR	0	0.221807
DECR1	0	0.221598
QSOX2	0	0.221481
SGMS1	0	0.221408
EPHA10	0	0.221405
BAZ1A	0	0.221112
CNTN2	0	0.221049
AFF1	0	0.221
AL117190.2	0	0.220733
FAM89A	0	0.220584
GALNT16	0	0.220221
AC012404.1	0	0.220136
SIAH3	0	0.219932
PCSK2	0	0.21979
PPP2R5A	0	0.219686
NLGN4X	0	0.219678
AC112236.1	0	0.219669
NKAIN3	0	0.219614
CRABP1	0	0.219168
FAT1	0	0.219131
PPP1R16B	0	0.219029
ZSWIM7	0	0.218971
UNCX	0	0.218324
SEMA6A	0	0.218313
SPAG1	0	0.218249
NADK2	0	0.218221
AMOTL2	0	0.218125
SPTBN4	0	0.217968
LIFR	0	0.217798
MTHFD1L	0	0.217717
BCL2	0	0.217671
NR4A3	0	0.217446
ZHX3	0	0.217361
DUT	0	0.217318
DACH1	0	0.217173
MEGF11	0	0.217124
CCNE2	0	0.216368
CORO2B	0	0.216231
WLS	0	0.216137
TMEM132C	0	0.216129
CLIP1	0	0.21567
CLVS1	0	0.215311
ERCC1	0	0.215043
RUBCNL	0	0.215015
DEPDC7	0	0.21501
DGKH	0	0.214891
OSBPL3	0	0.214649
AC011447.3	0	0.214433
MAP3K21	0	0.21434
H2AFV	0	0.214311
UBE2S	0	0.21404
PLEKHG4B	0	0.214036
FJX1	0	0.21402
NRP2	0	0.214019
OSBPL6	0	0.213971
AC023136.1	0	0.213897
CLYBL	0	0.213685
NCAPD2	0	0.212867
PRDX4	0	0.212655
TMEM243	0	0.212648
TBC1D5	0	0.212364
DPP10	0	0.212156
MYO16	0	0.212143
FANCB	0	0.212038
ZIC5	0	0.211818
CYB5A	0	0.211809
LCAT	0	0.211773
ZFAND2A	0	0.211739
FSTL5	0	0.211728
DMD	0	0.211198
FBXW4	0	0.21117
NTRK3	0	0.211073
SCRN1	0	0.210712
AL353759.1	0	0.210503
TMEM51	0	0.210435
TGFBR1	0	0.210358
MSI1	0	0.210258
SLC12A5	0	0.20999
NGFR	0	0.209931
BAIAP2L2	0	0.209882
CHMP2B	0	0.209468
CA8	0	0.209356
OSBPL10	0	0.209273
C1GALT1	0	0.208969
ZIC4	0	0.208806
ISLR2	0	0.208481
ARNTL2	0	0.208417
CPNE8	0	0.208237
MAML3	0	0.208214
AC025164.1	0	0.208184
AK4	0	0.208097
PCDH18	0	0.207862
NELL2	0	0.207617
LINC02340	0	0.207377
INSIG1	0	0.20722
MEG3	0	0.206902
AP000844.2	0	0.206567
RIPK2	0	0.206539
C5	0	0.206536
COL12A1	0	0.206519
2023-03-04	0	0.206323
LHFPL3	0	0.206256
MCF2	0	0.205979
LRP5	0	0.20594
HK2	0	0.205828
PRDX1	0	0.205826
PFKP	0	0.205618
CARD8	0	0.205522
ROBO1	0	0.205361
CASC15	0	0.205318
GPD2	0	0.205223
LMNB1	0	0.20492
CPXM1	0	0.204797
AC009063.2	0	0.204768
HS3ST3B1	0	0.204448
GMNN	0	0.20438
EBF3	0	0.204216
AC107204.1	0	0.204107
ZNF75D	0	0.204054
PAX5	0	0.203792
AL139289.2	0	0.203744
EBPL	0	0.203599
SMPDL3A	0	0.203596
AP001172.1	0	0.203348
AC020930.1	0	0.203277
TMEM268	0	0.203208
FRMPD3	0	0.203189
POSTN	0	0.203144
CHRNB4	0	0.203102
PEA15	0	0.202857
CTNNA1	0	0.202774
ANK1	0	0.202712
SPRED1	0	0.202666
GPM6B	0	0.202612
TMPO	0	0.202502
LAMA1	0	0.202502
GABRA3	0	0.202456
MAFB	0	0.20245
CKS1B	0	0.202399
POU3F2	0	0.202017
SHISA9	0	0.202002
COMMD10	0	0.201749
GRIA1	0	0.201612
COL24A1	0	0.201577
CBX2	0	0.201527
CNTN4	0	0.201522
FIGNL2	0	0.2015
MDK	0	0.201485
TAF4B	0	0.201381
PLPPR5	0	0.201351
RGS7	0	0.201161
PTPRK	0	0.200816
ADCY8	0	0.200549
SUGCT	0	0.200529
DPY19L1	0	0.200256
SORL1	0	0.200197
USP9Y	0	0.199883
LRRC4C	0	0.199803
NCKAP5	0	0.199796
RBFOX3	0	0.199704
PPFIA4	0	0.199669
LRCH1	0	0.199666
REXO5	0	0.199586
TMSB4X	0	0.199432
PRKAA2	0	0.199414
GALNT13	0	0.199401
PINX1	0	0.199395
SLC1A2	0	0.199284
SEPSECS	0	0.198992
PBX1	0	0.198614
HAUS8	0	0.198298
VCAN-AS1	0	0.198281
DLL1	0	0.198278
GTDC1	0	0.198214
HOOK1	0	0.198212
SLC27A2	0	0.198166
SMAD9	0	0.198098
OPHN1	0	0.198078
AF127577.2	0	0.197955
AC106729.1	0	0.197929
ASL	0	0.197808
SLC10A7	0	0.197665
C1orf216	0	0.197542
KCNIP1	0	0.197457
CHRNA3	0	0.197136
MAP3K20-AS1	0	0.197028
AP000829.1	0	0.197024
LRRC3B	0	0.196986
TSEN15	0	0.196911
NHLH2	0	0.196903
MAP3K8	0	0.196831
MINAR1	0	0.19678
DMGDH	0	0.196574
RGS8	0	0.196467
B3GNT2	0	0.19627
AL158840.1	0	0.19606
AC087857.1	0	0.195958
EPC2	0	0.195699
VPS13C	0	0.195674
SH3GL3	0	0.195293
CAMK2B	0	0.195157
FRRS1L	0	0.195109
LRRC7	0	0.195059
GAD2	0	0.195057
ITGA3	0	0.194991
PGPEP1	0	0.194956
AC010638.1	0	0.194862
TBC1D1	0	0.194787
KIRREL1	0	0.194559
CDH12	0	0.194466
GGCT	0	0.194451
ESRRB	0	0.193927
CENPL	0	0.193909
RBPJ	0	0.193865
ADGRA1	0	0.193795
GPR176	0	0.193781
PLAG1	0	0.193674
SH3KBP1	0	0.193662
TCP10L	0	0.193584
SFRP2	0	0.19335
EBF1	0	0.193341
INVS	0	0.193321
AC104964.4	0	0.193191
TSHZ1	0	0.19318
ARHGEF3	0	0.193077
ARL6IP1	0	0.193069
KCNA2	0	0.193038
IGDCC3	0	0.192894
CSRP2	0	0.192854
MEG8	0	0.192734
KLF13	0	0.192405
AL590652.1	0	0.192022
LRRC41	0	0.19201
AC091973.1	0	0.191995
ASXL2	0	0.191977
TMEM106A	0	0.19195
TMEM182	0	0.191738
RIOX2	0	0.19157
PRMT8	0	0.191496
DBF4B	0	0.191158
PHACTR2	0	0.191118
MYO1B	0	0.191109
TSBP1-AS1	0	0.190634
LINC01114	0	0.190412
PRKD3	0	0.190266
GLYATL2	0	0.190182
CBLB	0	0.1901
AC005908.3	0	0.18996
BTG1	0	0.189893
PSD3	0	0.189868
UMAD1	0	0.189773
MIPOL1	0	0.189592
ADCY1	0	0.189531
EVC	0	0.189457
CD47	0	0.189287
CES4A	0	0.18926
HDLBP	0	0.189222
COMT	0	0.189064
CMTM7	0	0.189023
LY6H	0	0.189004
RMI2	0	0.188978
GPR63	0	0.18891
FBLIM1	0	0.188902
LINC01933	0	0.188615
PTCH2	0	0.188393
LOXL3	0	0.188391
B3GLCT	0	0.18835
ZHX2	0	0.188178
CNTNAP2	0	0.188098
LRP1B	0	0.18807
WIPI1	0	0.188055
R3HCC1L	0	0.188011
USP13	0	0.187882
SYT7	0	0.187838
EPM2A	0	0.187812
PKP4	0	0.187727
C9orf85	0	0.187443
AP003049.2	0	0.187384
AL596451.1	0	0.187263
HMGN2	0	0.1872
CHRNA4	0	0.187176
CECR2	0	0.187014
UBAC2	0	0.186783
PCBD2	0	0.18663
NLGN4Y	0	0.186193
PCP4L1	0	0.186113
SESN2	0	0.185827
ARHGEF33	0	0.185628
VWC2L	0	0.185542
RSPH9	0	0.185331
LYRM2	0	0.184949
USP53	0	0.184879
SCRT1	0	0.184633
ECI1	0	0.184399
GRM7-AS1	0	0.184307
C1orf112	0	0.184197
RBFOX1	0	0.184099
EBLN3P	0	0.184041
APBA2	0	0.183393
ECE2	0	0.183388
KIF20B	0	0.183354
SDC3	0	0.183195
LINC00937	0	0.183006
MLLT3	0	0.18274
PTTG1IP	0	0.182343
RASSF4	0	0.182341
HLCS	0	0.182324
CDYL	0	0.18232
COL4A1	0	0.182237
POLR2L	0	0.182215
PTAR1	0	0.182062
JUN	0	0.181993
PLOD2	0	0.181822
PCDH8	0	0.181822
HSPH1	0	0.181663
HIST2H2BF	0	0.181158
TJP1	0	0.181113
PARD6G-AS1	0	0.181098
GRIN2D	0	0.180992
ARHGAP15	0	0.180893
PDSS2	0	0.180742
AC007614.1	0	0.180666
POLD3	0	0.180642
KIF13B	0	0.180395
RARB	0	0.180324
SYT16	0	0.180207
LAPTM4A	0	0.180196
NAV3	0	0.180114
METTL15	0	0.180098
C5orf38	0	0.180071
GPRC5B	0	0.179866
SEZ6	0	0.179852
CEP120	0	0.179581
MOSPD1	0	0.179578
TMEM98	0	0.179421
SCRG1	0	0.17936
GALNT17	0	0.179205
SAT1	0	0.17919
PHGDH	0	0.179148
DCXR	0	0.179147
CACNG2	0	0.179129
RORB	0	0.179116
FOCAD	0	0.178813
GRID1	0	0.178641
ZNF800	0	0.178506
SLC1A1	0	0.178471
PPP1R10	0	0.178411
CEP83	0	0.178254
ABHD3	0	0.177946
EPS8	0	0.17793
TCERG1L	0	0.177918
AL596087.2	0	0.177691
SPAG16	0	0.177379
CDC6	0	0.177364
TENM3	0	0.177192
DCLK2	0	0.177131
HIVEP3	0	0.176998
AC092422.1	0	0.176812
AC015878.1	0	0.176696
HSPB11	0	0.176691
AC023385.1	0	0.176565
HELLS	0	0.176423
LAP3	0	0.176283
TLE3	0	0.176267
TMEM170A	0	0.176254
PCDH9-AS2	0	0.176124
C11orf87	0	0.176115
PPP1R26-AS1	0	0.176017
ZDHHC14	0	0.175778
PLCB4	0	0.175518
CHST14	0	0.175364
SP1	0	0.17525
PPARD	0	0.175188
ELF1	0	0.175127
USP1	0	0.17506
AL355472.2	0	0.175009
DPH6	0	0.174773
AC026894.1	0	0.174681
TMEM220-AS1	0	0.174629
KLHL29	0	0.174469
ENC1	0	0.174423
PTH1R	0	0.174392
CEP128	0	0.174247
SUSD6	0	0.174082
PHF19	0	0.174067
SLC8A3	0	0.173828
AC006019.3	0	0.173779
AL160254.1	0	0.173652
AL139231.1	0	0.173519
NCAPG2	0	0.173468
BCL11B	0	0.173408
UBE2T	0	0.173393
CNNM1	0	0.17302
FNDC5	0	0.172734
TBL1XR1	0	0.172653
NRXN3	0	0.17227
ITGB8	0	0.172262
ZCCHC24	0	0.172166
HCN4	0	0.171951
HSPBAP1	0	0.171833
ZNF827	0	0.171804
VCAN	0	0.171696
AL590783.1	0	0.171684
JPH4	0	0.171563
MIR4435-2HG	0	0.171489
EPHB1	0	0.171283
MEF2C	0	0.170381
MIPEP	0	0.1702
FGF19	0	0.169951
NASP	0	0.169947
AC004593.1	0	0.169941
LHX1	0	0.16985
SHTN1	0	0.169747
HMGB1	0	0.169718
TENM2	0	0.16968
CRADD	0	0.169632
SEMA6A-AS2	0	0.169598
PGM1	0	0.169524
SPATS2L	0	0.169409
BCL2L11	0	0.169384
GNB4	0	0.169364
AL353697.1	0	0.169312
CELF4	0	0.169296
PLCL1	0	0.16922
SUSD1	0	0.169029
ADGRG1	0	0.168974
SFMBT2	0	0.168827
PAPPA	0	0.168814
RBM15	0	0.168784
RBBP8	0	0.168739
C2orf76	0	0.168636
PCDH10	0	0.168594
SIK2	0	0.168549
GRIA4	0	0.168504
TSPAN11	0	0.168424
CLEC2D	0	0.168394
AC011369.1	0	0.168338
CBLN1	0	0.168302
AC104073.4	0	0.168273
RORA	0	0.168136
LUZP2	0	0.168038
SKA2	0	0.1679
TMEM150C	0	0.167854
GPX4	0	0.167746
C2orf80	0	0.1677
FIGN	0	0.167501
GLRA1	0	0.167309
SERINC5	0	0.167291
NPTX2	0	0.167174
SKIDA1	0	0.16705
CYP39A1	0	0.166957
DDR1	0	0.166776
PEAK1	0	0.16677
SATB1	0	0.166234
SERF2	0	0.166206
AL049775.1	0	0.166194
CMC1	0	0.166193
NTNG1	0	0.165997
TFAP2A	0	0.165931
GADD45A	0	0.165846
LINC00630	0	0.165815
SMC6	0	0.165675
LINC00903	0	0.165291
RRAS2	0	0.165195
BTG3-AS1	0	0.165161
POU3F4	0	0.165112
SLC35F3	0	0.16511
ASTN2	0	0.165007
KITLG	0	0.165003
STAG2	0	0.165001
ATP8A2	0	0.164851
DLG2	0	0.164611
ZNF536	0	0.164526
LINC00623	0	0.164492
AC092969.1	0	0.164352
CDH11	0	0.164342
MOB3B	0	0.16417
ARL17B	0	0.164133
AC068587.4	0	0.164132
CDC42EP4	0	0.16399
RPL35	0	0.163931
RFX2	0	0.163806
LHX5	0	0.163789
GTF3C1	0	0.163706
EPHA5	0	0.163428
CSMD1	0	0.163394
GBX2	0	0.163287
CADM3	0	0.163203
ESR2	0	0.163199
SEPTIN9	0	0.162982
CLMP	0	0.162825
FTL	0	0.162823
BRPF3	0	0.162743
VSTM2L	0	0.162729
LMNB2	0	0.162594
DYRK3	0	0.162523
CHL1	0	0.162458
FOXN3	0	0.162353
CPSF2	0	0.162271
FOXP1	0	0.161848
CPNE1	0	0.161835
KCNMA1-AS1	0	0.161468
DDX3Y	0	0.16133
AC091946.1	0	0.161185
IER5L	0	0.161176
AC008571.2	0	0.161168
DYNC1I1	0	0.161058
AC025887.2	0	0.161009
FARP1	0	0.16086
ETV1	0	0.160828
LIMCH1	0	0.160789
CHORDC1	0	0.160713
UPP2	0	0.160648
PAM	0	0.160542
HHAT	0	0.160418
EFCAB2	0	0.160066
THSD7A	0	0.160065
PLCXD3	0	0.160063
AC003102.1	0	0.15989
AP3B1	0	0.15986
KDM6A	0	0.159773
INSYN2B	0	0.159761
HS6ST2	0	0.159454
MGAT5B	0	0.159424
CACNA1G	0	0.159362
ELMOD2	0	0.159348
ZMAT4	0	0.159293
[truncated: 34,602 more rows]
